# Supplementary material for: Differential Expression Analysis Utilizing Condition-Specific Metabolic Pathways
Source: Metabolites. 2023 Nov 3;13(11):1127. doi: 10.3390/metabo13111127 (PMC10672963; doi:10.3390/metabo13111127)
Supplement: Supplementary file 1 [file metabolites-13-01127-s001.zip]

Archive with 1 entries (1 files):
- metabolites-2510271-Supplementary File S1.xlsx
