# Supplementary material for: Differential Expression Analysis Utilizing Condition-Specific Metabolic Pathways
Source: Metabolites. 2023 Nov 3;13(11):1127. doi: 10.3390/metabo13111127 (PMC10672963; doi:10.3390/metabo13111127)
Supplement: Supplementary file 1 [file metabolites-13-01127-s001.zip › metabolites-2510271-Supplementary File S1.xlsx]

## Sheet: Table of Contents
Tables	Description
Aerobic - Standard Cond.	Table for MetPath pathway scores using pathways calculated under standard aerobic conditions on glucose growth
metNames	BiGG Database ID for the metabolite
Production_Scores	Score for the expression data mapped onto the pathway
Prodution_subSystems	Subsystems of reactions in which the metabolite partipates
Production_paths_weightings	Fractional contribution of the reactions in the pathway that serve as weightings on the expression data
Production_Paths	List of reactions in the MetPath pathway
pRxn_distances	Distance of the reactions from the target metabolite (0: metabolite participates in the reaction, 1: metabolite participates in a reaction one node away from the current reaction, etc)
prod_pVal_Low	Permutation p-value for how often a value this low was observed for production pathways
prod_pVal_High	Permutation p-value for how often a value this high was observed for production pathways
Consumption_Scores	Score for the expression data mapped onto the pathway
Consumption_subSystems	Subsystems of reactions in which the metabolite partipates
Consumption_paths_weightings	Fractional contribution of the reactions in the pathway that serve as weightings on the expression data
Consumption_Paths	List of reactions in the MetPath pathway
cRxn_distances	Distance of the reactions from the target metabolite (0: metabolite participates in the reaction, 1: metabolite participates in a reaction one node away from the current reaction, etc)
cons_pVal_Low	Permutation p-value for how often a value this low was observed for consumption pathways
cons_pVal_High	Permutation p-value for how often a value this low was observed for consumption pathways
Anaerobic - Anaerobic cond.	Table for MetPath pathway scores using pathways calculated under anaerobic conditions on glucose growth
metNames	BiGG Database ID for the metabolite
Production_Scores	Score for the expression data mapped onto the pathway
Prodution_subSystems	Subsystems of reactions in which the metabolite partipates
Production_paths_weightings	Fractional contribution of the reactions in the pathway that serve as weightings on the expression data
Production_Paths	List of reactions in the MetPath pathway
pRxn_distances	Distance of the reactions from the target metabolite (0: metabolite participates in the reaction, 1: metabolite participates in a reaction one node away from the current reaction, etc)
prod_pVal_Low	Permutation p-value for how often a value this low was observed for production pathways
prod_pVal_High	Permutation p-value for how often a value this high was observed for production pathways
Consumption_Scores	Score for the expression data mapped onto the pathway
Consumption_subSystems	Subsystems of reactions in which the metabolite partipates
Consumption_paths_weightings	Fractional contribution of the reactions in the pathway that serve as weightings on the expression data
Consumption_Paths	List of reactions in the MetPath pathway
cRxn_distances	Distance of the reactions from the target metabolite (0: metabolite participates in the reaction, 1: metabolite participates in a reaction one node away from the current reaction, etc)
cons_pVal_Low	Permutation p-value for how often a value this low was observed for consumption pathways
cons_pVal_High	Permutation p-value for how often a value this low was observed for consumption pathways
Anaerobic - subSystem Analysis	MetPath pathway scores mapped onto BiGG model subsystems
subSystem	BiGG model subsystem
Score	MetPath average score for the metabolites in the BiGG model subsystem
Trp - Full Table	MetPath pathway analysis under tryptophan supplementation
metNames	BiGG Database ID for the metabolite
aggregate scores	Combined score of production and consumption pathway
Aggregate pathway	List of reactions in both the production and consumption MetPath pathways
pRxn_distances	Distance of the reactions from the target metabolite (0: metabolite participates in the reaction, 1: metabolite participates in a reaction one node away from the current reaction, etc)
Production_Paths	List of reactions in the MetPath pathway
prod_pVal_Low	Permutation p-value for how often a value this low was observed for production pathways
prod_pVal_High	Permutation p-value for how often a value this high was observed for production pathways
Production_paths_weightings	Fractional contribution of the reactions in the pathway that serve as weightings on the expression data
Production_Scores	Score for the expression data mapped onto the pathway
Consumption_Paths	List of reactions in the MetPath pathway
cons_pVal_Low	Permutation p-value for how often a value this low was observed for consumption pathways
cons_pVal_High	Permutation p-value for how often a value this low was observed for consumption pathways
Consumption_paths_weightings	Fractional contribution of the reactions in the pathway that serve as weightings on the expression data
Consumption_Scores	Score for the expression data mapped onto the pathway
NT - Manual Pathways	Neutrotransmitter canonical production and secretion pathways
NTs	Neurotransmitter
Rxns	Canonical production/secretion pathway for the neurotransmitter
NT - MetPath Extracted	MetPath calculation of neurotransmitter production/secretion pathways for a set of previously defined neural cell subtypes (PMID: 27339989)
ex1	Excitatory neuron subtype
ex2	Excitatory neuron subtype
ex3a	Excitatory neuron subtype
ex3b	Excitatory neuron subtype
ex3c	Excitatory neuron subtype
ex3d	Excitatory neuron subtype
ex3e	Excitatory neuron subtype
ex4	Excitatory neuron subtype
ex5a	Excitatory neuron subtype
ex5b	Excitatory neuron subtype
ex6a	Excitatory neuron subtype
ex6b	Excitatory neuron subtype
ex8	Excitatory neuron subtype
gran	Granule
ln1a	Inhibitory neuron subtype
ln1b	Inhibitory neuron subtype
ln1c	Inhibitory neuron subtype
ln2	Inhibitory neuron subtype
ln3	Inhibitory neuron subtype
ln4a	Inhibitory neuron subtype
ln4b	Inhibitory neuron subtype
ln6a	Inhibitory neuron subtype
ln6b	Inhibitory neuron subtype
ln7	Inhibitory neuron subtype
ln8	Inhibitory neuron subtype
purk1	Purkinje neuron
purk2	Purkinje neuron
end	Endothelial cell
per	Pericyte
ast	Astrocyte
ast_cer	Cerebellar astrocyte
oli	Oligodendrocyte
opc	Oligodendrocyte progenitor cell
opc_cer	Cerebellar oligodendrocyte progenitor cell
Universal Database Conditions	Nutrient sets defining distinct physiological states for the generation of the universal pathway database for E. coli
Universal Database	Full set of MetPath pathways calculated from
KEGG TCA Example	Pathways from KEGG and MetPath for the TCA cycle

## Sheet: Aerobic - Standard Cond.
metNames	Production_Scores	Prodution_subSystems	Production_paths_weightings	Production_Paths	pRxn_distances	prod_pVal_Low	prod_pVal_High	Consumption_Scores	Consumption_subSystems	Consumption_paths_weightings	Consumption_Paths	cRxn_distances	cons_pVal_Low	cons_pVal_High
10fthf_c	1.00116	Glycine and Serine Metabolism;Folate Metabolism;Folate Metabolism	0.33333;0.33333;0.33333	GHMT2r;MTHFC;MTHFD	2;0;1	0.408	0.592	1.08247	Glycine and Serine Metabolism;Folate Metabolism;Folate Metabolism	0.048807;0.088586;0.048807;0.07316;0.15273;0.07316;0.070173;0.088586;0.13652;0.07316;0.07316;0.07316	ADSS;AICART;ASPTA;GARFT;GHMT2r;GLNS;GLYAT;IMPC;MTHFD;PRAGSr;PRAIS;PRFGS	2;0;2;0;1;2;2;1;2;2;2;1	0.894	0.106
13dpg_c	0.942582	Alternate Carbon Metabolism;Glycolysis/Gluconeogenesis;Glycolysis/Gluconeogenesis;Pentose Phosphate Pathway;Glycolysis/Gluconeogenesis;Glycolysis/Gluconeogenesis;Glycolysis/Gluconeogenesis;Glycolysis/Gluconeogenesis	0.084524;0.084524;0.053568;0.035719;0.34425;0.053568;0.17105;0.17279	DHAPT;F6PA;FBA;FBA3;GAPD;PFK;PGI;TPI	2;1;1;2;0;2;2;1	0.038	0.962	0.959013	Alternate Carbon Metabolism;Glycolysis/Gluconeogenesis;Glycolysis/Gluconeogenesis;Pentose Phosphate Pathway;Glycolysis/Gluconeogenesis;Glycolysis/Gluconeogenesis;Glycolysis/Gluconeogenesis;Glycolysis/Gluconeogenesis	0.32922;0.34156;0.32922	ENO;PGK;PGM	2;0;1	0.079	0.921
1hdec9eg3p_c	0.999703	Cell Envelope Biosynthesis;Glycerophospholipid Metabolism;Glycerophospholipid Metabolism;Alternate Carbon Metabolism;Cell Envelope Biosynthesis;Glycerophospholipid Metabolism;Alternate Carbon Metabolism	0.1875;0.0625;0.0625;0.1875;0.1875;0.125;0.1875	AACPS4;ACPPAT161;APG3PAT161;DHAPT;FACOAE161;G3PAT161;G3PD2	1;1;0;2;2;0;1	0.349	0.651	1.00542	Cell Envelope Biosynthesis;Glycerophospholipid Metabolism;Glycerophospholipid Metabolism;Alternate Carbon Metabolism;Cell Envelope Biosynthesis;Glycerophospholipid Metabolism;Alternate Carbon Metabolism	0.25;0.25;0.25;0.25	AACPS4;AGPAT161;DASYN161;PSSA161	1;0;1;2	0.436	0.564
1hdecg3p_c	0.999703	Cell Envelope Biosynthesis;Glycerophospholipid Metabolism;Glycerophospholipid Metabolism;Alternate Carbon Metabolism;Cell Envelope Biosynthesis;Glycerophospholipid Metabolism;Alternate Carbon Metabolism	0.1875;0.0625;0.0625;0.1875;0.1875;0.125;0.1875	AACPS3;ACPPAT160;APG3PAT160;DHAPT;FACOAE160;G3PAT160;G3PD2	1;1;0;2;2;0;1	0.328	0.672	1.00542	Cell Envelope Biosynthesis;Glycerophospholipid Metabolism;Glycerophospholipid Metabolism;Alternate Carbon Metabolism;Cell Envelope Biosynthesis;Glycerophospholipid Metabolism;Alternate Carbon Metabolism	0.25;0.25;0.25;0.25	AACPS3;AGPAT160;DASYN160;PSSA160	1;0;1;2	0.464	0.536
1pyr5c_c	0.971608	Arginine and Proline Metabolism;Arginine and Proline Metabolism;Arginine and Proline Metabolism	0.2015;0.2015;0.597	G5SD;GLU5K;PROD2	1;2;0	0.134	0.866	1.04925	Arginine and Proline Metabolism;Arginine and Proline Metabolism;Arginine and Proline Metabolism	1	P5CR	0	0.817	0.184
23dhdp_c	0.999895	Threonine and Lysine Metabolism;Threonine and Lysine Metabolism;Methionine Metabolism;Threonine and Lysine Metabolism;Glycolysis/Gluconeogenesis;Glutamate Metabolism;Glycolysis/Gluconeogenesis;Methionine Metabolism	0.14135;0.14135;0.058648;0.14135;0.2;0.058648;0.2;0.058648	ASAD;ASPK;CYSTL;DHDPS;ENO;GLNS;PYK;SHSL1	1;2;1;0;2;2;1;2	0.359	0.641	1.08678	Threonine and Lysine Metabolism;Threonine and Lysine Metabolism;Methionine Metabolism;Threonine and Lysine Metabolism;Glycolysis/Gluconeogenesis;Glutamate Metabolism;Glycolysis/Gluconeogenesis;Methionine Metabolism	0.25;0.25;0.25;0.25	AKGDH;DHDPRy;SDPTA;THDPS	2;0;2;1	0.885	0.115
23dhmb_c	0.999514	Valine, Leucine, and Isoleucine Metabolism;Valine, Leucine, and Isoleucine Metabolism;Glycolysis/Gluconeogenesis	0.2661;0.2661;0.46779	ACLS;KARA1;PYK	1;0;2	0.407	0.593	1.01875	Valine, Leucine, and Isoleucine Metabolism;Valine, Leucine, and Isoleucine Metabolism;Glycolysis/Gluconeogenesis	0.14178;0.27513;0.14976;0.14178;0.14178;0.14976	AKGDH;DHAD1;GLUDy;IPPMIb;IPPS;VALTA	2;0;2;2;1;1	0.604	0.396
23dhmp_c	1.04544	Valine, Leucine, and Isoleucine Metabolism;Tyrosine, Tryptophan, and Phenylalanine Metabolism;Methionine Metabolism;Valine, Leucine, and Isoleucine Metabolism;Glycolysis/Gluconeogenesis;Valine, Leucine, and Isoleucine Metabolism	0.25019;0.048951;0.13254;0.25019;0.067933;0.25019	ACHBS;ANS;CYSTL;KARA2;PYK;THRD_L	1;2;2;0;2;2	0.793	0.207	0.929717	Valine, Leucine, and Isoleucine Metabolism;Tyrosine, Tryptophan, and Phenylalanine Metabolism;Methionine Metabolism;Valine, Leucine, and Isoleucine Metabolism;Glycolysis/Gluconeogenesis;Valine, Leucine, and Isoleucine Metabolism	0.33333;0.33333;0.33333	DHAD2;GLUDy;ILETA	0;2;1	0.047	0.953
25aics_c	1.03519	Purine and Pyrimidine Biosynthesis;Purine and Pyrimidine Biosynthesis;Alanine and Aspartate Metabolism;Glutamate Metabolism;Purine and Pyrimidine Biosynthesis;Citric Acid Cycle;Purine and Pyrimidine Biosynthesis	0.1111;0.1111;0.1111;0.33331;0.11116;0.1111;0.1111	AIRC2;AIRC3;ASPTA;GLUDy;GLUPRT;MDH;PRASCSi	2;1;1;2;2;2;0	0.735	0.265	1.46432	Purine and Pyrimidine Biosynthesis;Purine and Pyrimidine Biosynthesis;Alanine and Aspartate Metabolism;Glutamate Metabolism;Purine and Pyrimidine Biosynthesis;Citric Acid Cycle;Purine and Pyrimidine Biosynthesis	0.125;0.125;0.125;0.125;0.125;0.125;0.125;0.125	ADSL2r;AICART;FRD2;FUM;IMPC;MDH;NADH17pp;SUCDi	0;1;1;1;2;2;2;2	0.997	0.003
25drapp_c	1.00378	Cofactor and Prosthetic Group Biosynthesis	1	GTPCII2	0	0.567	0.435	0.983778	Cofactor and Prosthetic Group Biosynthesis	0.5;0.5	APRAUR;DHPPDA2	1;0	0.222	0.778
26dap_LL_c	0.948503	Purine and Pyrimidine Biosynthesis;Glutamate Metabolism;Purine and Pyrimidine Biosynthesis;Threonine and Lysine Metabolism;Threonine and Lysine Metabolism;Threonine and Lysine Metabolism	0.060275;0.43036;0.091512;0.13929;0.13929;0.13929	CTPS2;GLUDy;GMPS2;SDPDS;SDPTA;THDPS	2;2;2;0;1;2	0.043	0.957	1.05846	Purine and Pyrimidine Biosynthesis;Glutamate Metabolism;Purine and Pyrimidine Biosynthesis;Threonine and Lysine Metabolism;Threonine and Lysine Metabolism;Threonine and Lysine Metabolism	0.44585;0.48195;0.036103;0.036103	DAPDC;DAPE;UAAGDS;UGMDDS	1;0;1;2	0.846	0.154
26dap_M_c	0.965658	Threonine and Lysine Metabolism;Threonine and Lysine Metabolism;Threonine and Lysine Metabolism	0.33333;0.33333;0.33333	DAPE;SDPDS;SDPTA	0;1;2	0.106	0.894	1.11554	Threonine and Lysine Metabolism;Threonine and Lysine Metabolism;Threonine and Lysine Metabolism	0.80455;0.06515;0.06515;0.06515	DAPDC;PAPPT3;UAAGDS;UGMDDS	0;2;0;1	0.934	0.066
2ahbut_c	1.15868	Valine, Leucine, and Isoleucine Metabolism;Methionine Metabolism;Glycolysis/Gluconeogenesis;Glutamate Metabolism;Glycolysis/Gluconeogenesis;Methionine Metabolism;Valine, Leucine, and Isoleucine Metabolism;Threonine and Lysine Metabolism	0.11562;0.061252;0.17688;0.17688;0.17688;0.061252;0.11562;0.11562	ACHBS;CYSTL;ENO;GLNS;PYK;SHSL1;THRD_L;THRS	0;1;2;2;1;2;1;2	0.951	0.049	0.978869	Valine, Leucine, and Isoleucine Metabolism;Methionine Metabolism;Glycolysis/Gluconeogenesis;Glutamate Metabolism;Glycolysis/Gluconeogenesis;Methionine Metabolism;Valine, Leucine, and Isoleucine Metabolism;Threonine and Lysine Metabolism	0.33333;0.33333;0.33333	DHAD2;ILETA;KARA2	1;2;0	0.156	0.844
2aobut_c	0.994593	Glycine and Serine Metabolism;Threonine and Lysine Metabolism	0.5;0.5	GLYAT;THRA2i	0;1	0.329	0.671	0.947277	Glycine and Serine Metabolism;Threonine and Lysine Metabolism	0.31128;0.31128;0.066173;0.31128	ACALD;ATHRDHr;PRAGSr;THRA2i	2;0;2;1	0.064	0.936
2cpr5p_c	1.02764	Tyrosine, Tryptophan, and Phenylalanine Metabolism;Tyrosine, Tryptophan, and Phenylalanine Metabolism;Tyrosine, Tryptophan, and Phenylalanine Metabolism;Histidine Metabolism	0.25;0.25;0.25;0.25	ANPRT;ANS;PRAIi;PRPPS	1;2;0;2	0.681	0.319	1.01185	Tyrosine, Tryptophan, and Phenylalanine Metabolism;Tyrosine, Tryptophan, and Phenylalanine Metabolism;Tyrosine, Tryptophan, and Phenylalanine Metabolism;Histidine Metabolism	0.25;0.25;0.25;0.25	GAPD;IGPS;TRPAS2;TRPS3	2;0;2;1	0.529	0.471
2dda7p_c	0.985074	Tyrosine, Tryptophan, and Phenylalanine Metabolism;Glycolysis/Gluconeogenesis;Pentose Phosphate Pathway;Pentose Phosphate Pathway;Glycolysis/Gluconeogenesis;Glycolysis/Gluconeogenesis;Pentose Phosphate Pathway;Pentose Phosphate Pathway;Glycolysis/Gluconeogenesis	0.13333;0.13333;0.066667;0.066667;0.2;0.13333;0.066667;0.13333;0.066667	DDPA;ENO;FBA3;PFK_3;PGI;PGM;TALA;TKT2;TPI	0;1;1;2;2;2;2;1;2	0.16	0.84	0.94946	Tyrosine, Tryptophan, and Phenylalanine Metabolism;Glycolysis/Gluconeogenesis;Pentose Phosphate Pathway;Pentose Phosphate Pathway;Glycolysis/Gluconeogenesis;Glycolysis/Gluconeogenesis;Pentose Phosphate Pathway;Pentose Phosphate Pathway;Glycolysis/Gluconeogenesis	0.33333;0.33333;0.33333	DHQS;DHQTi;SHK3Dr	0;1;2	0.079	0.921
2dhp_c	0.989785	Cofactor and Prosthetic Group Biosynthesis;Valine, Leucine, and Isoleucine Metabolism;Valine, Leucine, and Isoleucine Metabolism;Cofactor and Prosthetic Group Biosynthesis;Valine, Leucine, and Isoleucine Metabolism;Valine, Leucine, and Isoleucine Metabolism	0.16667;0.16667;0.16667;0.16667;0.16667;0.16667	ADCL;DHAD1;KARA1;MOHMT;VALTA;VPAMTr	2;1;2;0;2;1	0.218	0.782	0.985878	Cofactor and Prosthetic Group Biosynthesis;Valine, Leucine, and Isoleucine Metabolism;Valine, Leucine, and Isoleucine Metabolism;Cofactor and Prosthetic Group Biosynthesis;Valine, Leucine, and Isoleucine Metabolism;Valine, Leucine, and Isoleucine Metabolism	0.33333;0.33333;0.33333	DPR;PANTS;PNTK	0;1;2	0.215	0.785
2dmmq8_c	2.13148	Citric Acid Cycle;Oxidative Phosphorylation	0.5;0.5	FRD3;SUCDi	0;1	0.997	0.003	1.12467	Citric Acid Cycle;Oxidative Phosphorylation	1	NADH18pp	0	0.939	0.063
2dmmql8_c	1.12467	Oxidative Phosphorylation	1	NADH18pp	0	0.928	0.072	2.13148	Oxidative Phosphorylation	0.5;0.5	FRD3;SUCDi	0;1	0.999	0.001
2h3oppan_c	1.05317	Alternate Carbon Metabolism;Alternate Carbon Metabolism	0.5;0.5	HPYRRy;TRSARr	1;0	0.852	0.148	1.05449	Alternate Carbon Metabolism;Alternate Carbon Metabolism	0.5;0.5	HPYRI;HPYRRy	0;1	0.839	0.161
2ippm_c	0.976409	Valine, Leucine, and Isoleucine Metabolism;Valine, Leucine, and Isoleucine Metabolism;Valine, Leucine, and Isoleucine Metabolism;Valine, Leucine, and Isoleucine Metabolism	0.29432;0.33333;0.33333;0.039014	DHAD1;IPPMIb;IPPS;VPAMTr	2;0;1;2	0.136	0.864	0.995183	Valine, Leucine, and Isoleucine Metabolism;Valine, Leucine, and Isoleucine Metabolism;Valine, Leucine, and Isoleucine Metabolism;Valine, Leucine, and Isoleucine Metabolism	0.5;0.5	IPMD;IPPMIa	1;0	0.335	0.665
2mahmp_c	1.06689	Cofactor and Prosthetic Group Biosynthesis;Cofactor and Prosthetic Group Biosynthesis;Purine and Pyrimidine Biosynthesis	0.33333;0.33333;0.33333	AMPMS2;PMPK;PRAIS	1;0;2	0.859	0.141	1.07495	Cofactor and Prosthetic Group Biosynthesis;Cofactor and Prosthetic Group Biosynthesis;Purine and Pyrimidine Biosynthesis	0.5;0.5	TMPK;TMPPP	1;0	0.865	0.135
2me4p_c	1.01718	Tyrosine, Tryptophan, and Phenylalanine Metabolism;Alternate Carbon Metabolism;Cofactor and Prosthetic Group Biosynthesis;Cofactor and Prosthetic Group Biosynthesis;Glycolysis/Gluconeogenesis;Glycolysis/Gluconeogenesis	0.36364;0.090909;0.18182;0.18182;0.090909;0.090909	ANS;DHAPT;DXPRIi;DXPS;F6PA;TPI	2;2;0;1;2;2	0.602	0.398	1.06602	Tyrosine, Tryptophan, and Phenylalanine Metabolism;Alternate Carbon Metabolism;Cofactor and Prosthetic Group Biosynthesis;Cofactor and Prosthetic Group Biosynthesis;Glycolysis/Gluconeogenesis;Glycolysis/Gluconeogenesis	0.33333;0.33333;0.33333	CDPMEK;MECDPS;MEPCT	1;2;0	0.86	0.14
2mecdp_c	1.06602	Cofactor and Prosthetic Group Biosynthesis;Cofactor and Prosthetic Group Biosynthesis;Cofactor and Prosthetic Group Biosynthesis	0.33333;0.33333;0.33333	CDPMEK;MECDPS;MEPCT	1;0;2	0.861	0.139	0.997398	Cofactor and Prosthetic Group Biosynthesis;Cofactor and Prosthetic Group Biosynthesis;Cofactor and Prosthetic Group Biosynthesis	0.5;0.5	IPDPS;MECDPDH5	1;0	0.36	0.64
2obut_c	0.971636	Threonine and Lysine Metabolism;Valine, Leucine, and Isoleucine Metabolism;Threonine and Lysine Metabolism	0.33333;0.33333;0.33333	HSK;THRD_L;THRS	2;0;1	0.123	0.877	1.07726	Threonine and Lysine Metabolism;Valine, Leucine, and Isoleucine Metabolism;Threonine and Lysine Metabolism	0.33333;0.33333;0.33333	ACHBS;DHAD2;KARA2	0;2;1	0.875	0.125
2ohph_c	1.03787	Cofactor and Prosthetic Group Biosynthesis;Cofactor and Prosthetic Group Biosynthesis;Cofactor and Prosthetic Group Biosynthesis	0.33333;0.33333;0.33333	HBZOPT;OPHBDC;OPHHX	2;1;0	0.771	0.229	NaN	Cofactor and Prosthetic Group Biosynthesis;Cofactor and Prosthetic Group Biosynthesis;Cofactor and Prosthetic Group Biosynthesis				NaN	NaN
2oph_c	1.04563	Cofactor and Prosthetic Group Biosynthesis;Cofactor and Prosthetic Group Biosynthesis;Cofactor and Prosthetic Group Biosynthesis;Cofactor and Prosthetic Group Biosynthesis	0.25;0.25;0.25;0.25	CHRPL;HBZOPT;OCTDPS;OPHBDC	2;1;2;0	0.772	0.228	0.987778	Cofactor and Prosthetic Group Biosynthesis;Cofactor and Prosthetic Group Biosynthesis;Cofactor and Prosthetic Group Biosynthesis;Cofactor and Prosthetic Group Biosynthesis	1	OPHHX	0	0.219	0.781
2p4c2me_c	1.05468	Cofactor and Prosthetic Group Biosynthesis;Cofactor and Prosthetic Group Biosynthesis;Cofactor and Prosthetic Group Biosynthesis	0.33333;0.33333;0.33333	CDPMEK;DXPRIi;MEPCT	0;2;1	0.816	0.184	1.0776	Cofactor and Prosthetic Group Biosynthesis;Cofactor and Prosthetic Group Biosynthesis;Cofactor and Prosthetic Group Biosynthesis	0.2;0.2;0.2;0.2;0.2	CYTK1;IPDPS;MECDPDH5;MECDPS;NDPK3	1;2;1;0;2	0.874	0.126
2pg_c	0.967937	Glycolysis/Gluconeogenesis;Glycolysis/Gluconeogenesis;Glycolysis/Gluconeogenesis	0.33333;0.33333;0.33333	GAPD;PGK;PGM	2;1;0	0.099	0.901	0.979608	Glycolysis/Gluconeogenesis;Glycolysis/Gluconeogenesis;Glycolysis/Gluconeogenesis	0.068859;0.27032;0.14732;0.24806;0.14732;0.049259;0.068859	DHAPT;ENO;GLCptspp;PDH;PGI;PYK;TPI	1;0;1;2;2;1;2	0.134	0.866
34hpp_c	1.02508	Tyrosine, Tryptophan, and Phenylalanine Metabolism;Tyrosine, Tryptophan, and Phenylalanine Metabolism;Tyrosine, Tryptophan, and Phenylalanine Metabolism	0.33333;0.33333;0.33333	CHORM;CHORS;PPND	1;2;0	0.692	0.308	0.958644	Tyrosine, Tryptophan, and Phenylalanine Metabolism;Tyrosine, Tryptophan, and Phenylalanine Metabolism;Tyrosine, Tryptophan, and Phenylalanine Metabolism	0.4996;0.5004	GLUDy;TYRTA	1;0	0.086	0.914
3c2hmp_c	0.985896	Valine, Leucine, and Isoleucine Metabolism;Valine, Leucine, and Isoleucine Metabolism;Valine, Leucine, and Isoleucine Metabolism	0.33333;0.33333;0.33333	IPPMIa;IPPMIb;IPPS	0;1;2	0.202	0.798	0.990673	Valine, Leucine, and Isoleucine Metabolism;Valine, Leucine, and Isoleucine Metabolism;Valine, Leucine, and Isoleucine Metabolism	0.5;0.5	IPMD;LEUTAi	0;2	0.232	0.768
3c3hmp_c	0.988068	Valine, Leucine, and Isoleucine Metabolism;Valine, Leucine, and Isoleucine Metabolism;Valine, Leucine, and Isoleucine Metabolism	0.33333;0.33333;0.33333	DHAD1;IPPS;KARA1	1;0;2	0.24	0.76	0.993683	Valine, Leucine, and Isoleucine Metabolism;Valine, Leucine, and Isoleucine Metabolism;Valine, Leucine, and Isoleucine Metabolism	0.33333;0.33333;0.33333	IPMD;IPPMIa;IPPMIb	2;1;0	0.265	0.735
3c4mop_c	0.993683	Valine, Leucine, and Isoleucine Metabolism;Valine, Leucine, and Isoleucine Metabolism;Valine, Leucine, and Isoleucine Metabolism	0.33333;0.33333;0.33333	IPMD;IPPMIa;IPPMIb	0;1;2	0.256	0.744	0.938177	Valine, Leucine, and Isoleucine Metabolism;Valine, Leucine, and Isoleucine Metabolism;Valine, Leucine, and Isoleucine Metabolism	0.5;0.5	GLUDy;LEUTAi	2;1	0.059	0.941
3dhq_c	1.01819	Tyrosine, Tryptophan, and Phenylalanine Metabolism;Tyrosine, Tryptophan, and Phenylalanine Metabolism;Glycolysis/Gluconeogenesis;Pentose Phosphate Pathway	0.25;0.25;0.25;0.25	DDPA;DHQS;ENO;TKT2	1;0;2;2	0.613	0.387	0.955465	Tyrosine, Tryptophan, and Phenylalanine Metabolism;Tyrosine, Tryptophan, and Phenylalanine Metabolism;Glycolysis/Gluconeogenesis;Pentose Phosphate Pathway	0.33333;0.33333;0.33333	DHQTi;SHK3Dr;SHKK	0;1;2	0.078	0.922
3dhsk_c	0.941011	Tyrosine, Tryptophan, and Phenylalanine Metabolism;Tyrosine, Tryptophan, and Phenylalanine Metabolism;Tyrosine, Tryptophan, and Phenylalanine Metabolism	0.33333;0.33333;0.33333	DDPA;DHQS;DHQTi	2;1;0	0.069	0.931	1.00886	Tyrosine, Tryptophan, and Phenylalanine Metabolism;Tyrosine, Tryptophan, and Phenylalanine Metabolism;Tyrosine, Tryptophan, and Phenylalanine Metabolism	0.33333;0.33333;0.33333	PSCVT;SHK3Dr;SHKK	2;0;1	0.561	0.439
3hbcoa_c	1.01535	Membrane Lipid Metabolism;Membrane Lipid Metabolism	0.5;0.5	ACACT1r;HACD1	1;0	0.646	0.354	1.01543	Membrane Lipid Metabolism;Membrane Lipid Metabolism	0.33333;0.33333;0.33333	ACACT2r;ACOAD1f;ECOAH1	2;1;0	0.582	0.418
3hdcoa_c	1.01543	Membrane Lipid Metabolism;Membrane Lipid Metabolism;Membrane Lipid Metabolism	0.33333;0.33333;0.33333	ACACT4r;ACOAD3f;HACD4	1;2;0	0.611	0.389	1.01543	Membrane Lipid Metabolism;Membrane Lipid Metabolism;Membrane Lipid Metabolism	0.33333;0.33333;0.33333	ACACT5r;ACOAD4f;ECOAH4	2;1;0	0.615	0.385
3hddcoa_c	1.01543	Membrane Lipid Metabolism;Membrane Lipid Metabolism;Membrane Lipid Metabolism	0.33333;0.33333;0.33333	ACACT5r;ACOAD4f;HACD5	1;2;0	0.612	0.388	1.01437	Membrane Lipid Metabolism;Membrane Lipid Metabolism;Membrane Lipid Metabolism	0.26044;0.33333;0.33333;0.072893	ACACT6r;ACOAD5f;ECOAH5;FACOAE120	2;1;0;2	0.57	0.43
3hhcoa_c	1.01543	Membrane Lipid Metabolism;Membrane Lipid Metabolism;Membrane Lipid Metabolism	0.33333;0.33333;0.33333	ACACT2r;ACOAD1f;HACD2	1;2;0	0.597	0.403	1.01543	Membrane Lipid Metabolism;Membrane Lipid Metabolism;Membrane Lipid Metabolism	0.33333;0.33333;0.33333	ACACT3r;ACOAD2f;ECOAH2	2;1;0	0.614	0.386
3hhdcoa_c	1.01543	Membrane Lipid Metabolism;Membrane Lipid Metabolism;Membrane Lipid Metabolism	0.33333;0.33333;0.33333	ACACT7r;ACOAD6f;HACD7	1;2;0	0.61	0.39	1.01179	Membrane Lipid Metabolism;Membrane Lipid Metabolism;Membrane Lipid Metabolism	0.153;0.18033;0.33333;0.153;0.18033	ACOAD7f;CTECOAI7;ECOAH7;FACOAE160;FACOAE161	1;1;0;2;2	0.553	0.447
3hmrsACP_c	1.00818	Cell Envelope Biosynthesis;Cell Envelope Biosynthesis;Cell Envelope Biosynthesis;Membrane Lipid Metabolism	0.25;0.25;0.25;0.25	3OAR140;3OAS140;AACPS7;MCOATA	0;1;2;2	0.52	0.48	1.07303	Cell Envelope Biosynthesis;Cell Envelope Biosynthesis;Cell Envelope Biosynthesis;Membrane Lipid Metabolism	0.16667;0.16667;0.083333;0.16667;0.16667;0.083333;0.083333;0.083333	3OAS140;AACPS7;ACKr;AKGDH;MCOATA;U23GAAT;UAGAAT;UHGADA	2;1;2;2;1;0;0;1	0.85	0.15
3hocoa_c	1.01543	Membrane Lipid Metabolism;Membrane Lipid Metabolism;Membrane Lipid Metabolism	0.33333;0.33333;0.33333	ACACT3r;ACOAD2f;HACD3	1;2;0	0.612	0.388	1.01543	Membrane Lipid Metabolism;Membrane Lipid Metabolism;Membrane Lipid Metabolism	0.33333;0.33333;0.33333	ACACT4r;ACOAD3f;ECOAH3	2;1;0	0.617	0.383
3htdcoa_c	1.01543	Membrane Lipid Metabolism;Membrane Lipid Metabolism;Membrane Lipid Metabolism	0.33333;0.33333;0.33333	ACACT6r;ACOAD5f;HACD6	1;2;0	0.601	0.399	1.01543	Membrane Lipid Metabolism;Membrane Lipid Metabolism;Membrane Lipid Metabolism	0.33333;0.33333;0.33333	ACACT7r;ACOAD6f;ECOAH6	2;1;0	0.621	0.379
3ig3p_c	1.03796	Tyrosine, Tryptophan, and Phenylalanine Metabolism;Tyrosine, Tryptophan, and Phenylalanine Metabolism;Tyrosine, Tryptophan, and Phenylalanine Metabolism	0.33333;0.33333;0.33333	ANPRT;IGPS;PRAIi	2;0;1	0.765	0.235	0.989509	Tyrosine, Tryptophan, and Phenylalanine Metabolism;Tyrosine, Tryptophan, and Phenylalanine Metabolism;Tyrosine, Tryptophan, and Phenylalanine Metabolism	0.16667;0.16667;0.16667;0.16667;0.16667;0.16667	DDPA;GAPD;PGK;PRPPS;TRPAS2;TRPS3	2;1;2;2;1;0	0.217	0.783
3mob_c	1.19493	Valine, Leucine, and Isoleucine Metabolism;Valine, Leucine, and Isoleucine Metabolism;Glycolysis/Gluconeogenesis;Glutamate Metabolism;Valine, Leucine, and Isoleucine Metabolism;Glycolysis/Gluconeogenesis	0.11828;0.11828;0.21506;0.21506;0.11828;0.21506	ACLS;DHAD1;ENO;GLNS;KARA1;PYK	2;0;2;2;1;1	0.965	0.035	0.954862	Valine, Leucine, and Isoleucine Metabolism;Valine, Leucine, and Isoleucine Metabolism;Glycolysis/Gluconeogenesis;Glutamate Metabolism;Valine, Leucine, and Isoleucine Metabolism;Glycolysis/Gluconeogenesis	0.092771;0.29074;0.1413;0.1413;0.1413;0.043319;0.14926	ACOTA;GLUDy;IPPMIa;IPPMIb;IPPS;TYRTA;VALTA	2;1;2;1;0;2;0	0.061	0.939
3mop_c	1.07726	Valine, Leucine, and Isoleucine Metabolism;Valine, Leucine, and Isoleucine Metabolism;Valine, Leucine, and Isoleucine Metabolism	0.33333;0.33333;0.33333	ACHBS;DHAD2;KARA2	2;0;1	0.868	0.132	0.921709	Valine, Leucine, and Isoleucine Metabolism;Valine, Leucine, and Isoleucine Metabolism;Valine, Leucine, and Isoleucine Metabolism	0.5;0.5	GLUDy;ILETA	1;0	0.051	0.949
3odcoa_c	1.01543	Membrane Lipid Metabolism;Membrane Lipid Metabolism;Membrane Lipid Metabolism	0.33333;0.33333;0.33333	ACACT4r;ACOAD3f;ECOAH3	0;1;2	0.621	0.379	1.01629	Membrane Lipid Metabolism;Membrane Lipid Metabolism;Membrane Lipid Metabolism	0.33333;0.33333;0.33333	ACOAD4f;ECOAH4;HACD4	2;1;0	0.611	0.389
3oddcoa_c	1.01543	Membrane Lipid Metabolism;Membrane Lipid Metabolism;Membrane Lipid Metabolism	0.33333;0.33333;0.33333	ACACT5r;ACOAD4f;ECOAH4	0;1;2	0.591	0.409	1.01629	Membrane Lipid Metabolism;Membrane Lipid Metabolism;Membrane Lipid Metabolism	0.33333;0.33333;0.33333	ACOAD5f;ECOAH5;HACD5	2;1;0	0.606	0.394
3ohcoa_c	1.01543	Membrane Lipid Metabolism;Membrane Lipid Metabolism;Membrane Lipid Metabolism	0.33333;0.33333;0.33333	ACACT2r;ACOAD1f;ECOAH1	0;1;2	0.604	0.396	1.01629	Membrane Lipid Metabolism;Membrane Lipid Metabolism;Membrane Lipid Metabolism	0.33333;0.33333;0.33333	ACOAD2f;ECOAH2;HACD2	2;1;0	0.607	0.393
3ohdcoa_c	1.01543	Membrane Lipid Metabolism;Membrane Lipid Metabolism;Membrane Lipid Metabolism	0.33333;0.33333;0.33333	ACACT7r;ACOAD6f;ECOAH6	0;1;2	0.618	0.382	1.01751	Membrane Lipid Metabolism;Membrane Lipid Metabolism;Membrane Lipid Metabolism	0.153;0.18033;0.33333;0.33333	ACOAD7f;CTECOAI7;ECOAH7;HACD7	2;2;1;0	0.623	0.377
3omrsACP_c	1.00617	Cell Envelope Biosynthesis;Cell Envelope Biosynthesis;Membrane Lipid Metabolism;Glycerophospholipid Metabolism;Glycerophospholipid Metabolism;Cell Envelope Biosynthesis;Membrane Lipid Metabolism	0.17872;0.17872;0.17872;0.048848;0.057574;0.17872;0.17872	3OAS140;AACPS7;ACCOAC;ACPPAT160;ACPPAT161;FACOAE120;MCOATA	0;1;2;2;2;2;1	0.44	0.56	1.0137	Cell Envelope Biosynthesis;Cell Envelope Biosynthesis;Membrane Lipid Metabolism;Glycerophospholipid Metabolism;Glycerophospholipid Metabolism;Cell Envelope Biosynthesis;Membrane Lipid Metabolism	0.25;0.25;0.0625;0.125;0.125;0.125;0.0625	3OAR140;AACPS3;LPADSS;U23GAAT;UAGAAT;UHGADA;USHD	0;2;2;1;1;2;2	0.564	0.436
3oocoa_c	1.01543	Membrane Lipid Metabolism;Membrane Lipid Metabolism;Membrane Lipid Metabolism	0.33333;0.33333;0.33333	ACACT3r;ACOAD2f;ECOAH2	0;1;2	0.614	0.386	1.01629	Membrane Lipid Metabolism;Membrane Lipid Metabolism;Membrane Lipid Metabolism	0.33333;0.33333;0.33333	ACOAD3f;ECOAH3;HACD3	2;1;0	0.638	0.362
3ophb_c	1.02076	Tyrosine, Tryptophan, and Phenylalanine Metabolism;Cofactor and Prosthetic Group Biosynthesis;Cofactor and Prosthetic Group Biosynthesis;Cofactor and Prosthetic Group Biosynthesis;Cofactor and Prosthetic Group Biosynthesis;Cofactor and Prosthetic Group Biosynthesis	0.090909;0.090909;0.090909;0.090909;0.54545;0.090909	CHORS;CHRPL;GRTT;HBZOPT;IPDPS;OCTDPS	2;1;2;0;2;1	0.643	0.357	1.00621	Tyrosine, Tryptophan, and Phenylalanine Metabolism;Cofactor and Prosthetic Group Biosynthesis;Cofactor and Prosthetic Group Biosynthesis;Cofactor and Prosthetic Group Biosynthesis;Cofactor and Prosthetic Group Biosynthesis;Cofactor and Prosthetic Group Biosynthesis	0.5;0.5	OPHBDC;OPHHX	0;1	0.572	0.428
3otdcoa_c	1.01543	Membrane Lipid Metabolism;Membrane Lipid Metabolism;Membrane Lipid Metabolism	0.33333;0.33333;0.33333	ACACT6r;ACOAD5f;ECOAH5	0;1;2	0.584	0.416	1.01629	Membrane Lipid Metabolism;Membrane Lipid Metabolism;Membrane Lipid Metabolism	0.33333;0.33333;0.33333	ACOAD6f;ECOAH6;HACD6	2;1;0	0.638	0.362
3pg_c	0.948428	Glycolysis/Gluconeogenesis;Glycolysis/Gluconeogenesis;Glycolysis/Gluconeogenesis;Glycolysis/Gluconeogenesis;Glycolysis/Gluconeogenesis	0.084454;0.054247;0.34397;0.34397;0.17337	F6PA;FBA;GAPD;PGK;TPI	2;2;1;0;2	0.064	0.936	0.967744	Glycolysis/Gluconeogenesis;Glycolysis/Gluconeogenesis;Glycolysis/Gluconeogenesis;Glycolysis/Gluconeogenesis;Glycolysis/Gluconeogenesis	0.085425;0.33535;0.18276;0.33535;0.061109	DHAPT;ENO;GLCptspp;PGM;PYK	2;1;2;0;2	0.094	0.906
3php_c	0.963077	Glycolysis/Gluconeogenesis;Glycine and Serine Metabolism;Glycolysis/Gluconeogenesis	0.33333;0.33333;0.33333	GAPD;PGCD;PGK	2;0;1	0.089	0.911	1.20151	Glycolysis/Gluconeogenesis;Glycine and Serine Metabolism;Glycolysis/Gluconeogenesis	0.19872;0.12906;0.076048;0.19872;0.19872;0.19872	AKGDH;GHMT2r;GLUDy;PSERT;PSP_L;SUCOAS	1;2;1;0;1;2	0.958	0.042
3psme_c	0.994095	Glycolysis/Gluconeogenesis;Glycolysis/Gluconeogenesis;Tyrosine, Tryptophan, and Phenylalanine Metabolism;Tyrosine, Tryptophan, and Phenylalanine Metabolism;Tyrosine, Tryptophan, and Phenylalanine Metabolism	0.2;0.2;0.2;0.2;0.2	ENO;PGM;PSCVT;SHK3Dr;SHKK	1;2;0;2;1	0.281	0.719	1.14673	Glycolysis/Gluconeogenesis;Glycolysis/Gluconeogenesis;Tyrosine, Tryptophan, and Phenylalanine Metabolism;Tyrosine, Tryptophan, and Phenylalanine Metabolism;Tyrosine, Tryptophan, and Phenylalanine Metabolism	0.033799;0.033277;0.033277;0.18931;0.22311;0.10859;0.10846;0.080857;0.10846;0.080857	ACHBS;ANPRT;ANS;CHORM;CHORS;GLNS;PHETA1;PPND;PPNDH;TYRTA	2;2;1;1;0;2;2;2;2;2	0.948	0.052
4abz_c	1.24521	Cofactor and Prosthetic Group Biosynthesis;Cofactor and Prosthetic Group Biosynthesis;Tyrosine, Tryptophan, and Phenylalanine Metabolism;Glutamate Metabolism	0.25;0.25;0.25;0.25	ADCL;ADCS;CHORS;GLNS	0;1;2;2	0.967	0.033	1.05954	Cofactor and Prosthetic Group Biosynthesis;Cofactor and Prosthetic Group Biosynthesis;Tyrosine, Tryptophan, and Phenylalanine Metabolism;Glutamate Metabolism	0.33333;0.33333;0.33333	DHFR;DHFS;DHPS2	2;1;0	0.823	0.177
4adcho_c	1.18284	Cofactor and Prosthetic Group Biosynthesis;Tyrosine, Tryptophan, and Phenylalanine Metabolism;Glutamate Metabolism;Glutamate Metabolism;Tyrosine, Tryptophan, and Phenylalanine Metabolism	0.2;0.2;0.2;0.2;0.2	ADCS;CHORS;GLNS;GLUDy;PSCVT	0;1;1;2;2	0.973	0.027	0.998378	Cofactor and Prosthetic Group Biosynthesis;Tyrosine, Tryptophan, and Phenylalanine Metabolism;Glutamate Metabolism;Glutamate Metabolism;Tyrosine, Tryptophan, and Phenylalanine Metabolism	0.16901;0.16901;0.16901;0.056338;0.23944;0.056338;0.070423;0.070423	ADCL;DHFS;DHPS2;DXPS;GLUDy;THZPSN3;VALTA;VPAMTr	0;2;1;1;2;2;2;1	0.309	0.691
4ampm_c	1.06388	Cofactor and Prosthetic Group Biosynthesis;Purine and Pyrimidine Biosynthesis;Purine and Pyrimidine Biosynthesis	0.33333;0.33333;0.33333	AMPMS2;PRAIS;PRFGS	0;1;2	0.853	0.147	1.05424	Cofactor and Prosthetic Group Biosynthesis;Purine and Pyrimidine Biosynthesis;Purine and Pyrimidine Biosynthesis	0.33333;0.33333;0.33333	PMPK;TMPK;TMPPP	0;2;1	0.823	0.177
4c2me_c	1.06165	Cofactor and Prosthetic Group Biosynthesis;Cofactor and Prosthetic Group Biosynthesis;Cofactor and Prosthetic Group Biosynthesis	0.33333;0.33333;0.33333	DXPRIi;DXPS;MEPCT	1;2;0	0.845	0.155	1.01795	Cofactor and Prosthetic Group Biosynthesis;Cofactor and Prosthetic Group Biosynthesis;Cofactor and Prosthetic Group Biosynthesis	0.25;0.25;0.25;0.25	CDPMEK;CYTK1;MECDPDH5;MECDPS	0;2;2;1	0.641	0.359
4crsol_c	0.997653	Glutamate Metabolism;Methionine Metabolism;Tyrosine, Tryptophan, and Phenylalanine Metabolism;Cofactor and Prosthetic Group Biosynthesis;Tyrosine, Tryptophan, and Phenylalanine Metabolism	0.2;0.2;0.2;0.2;0.2	GLUDy;METAT;PPND;TYRL;TYRTA	2;1;2;0;1	0.338	0.662	NaN	Glutamate Metabolism;Methionine Metabolism;Tyrosine, Tryptophan, and Phenylalanine Metabolism;Cofactor and Prosthetic Group Biosynthesis;Tyrosine, Tryptophan, and Phenylalanine Metabolism				NaN	NaN
4hbz_c	1.02261	Tyrosine, Tryptophan, and Phenylalanine Metabolism;Cofactor and Prosthetic Group Biosynthesis;Tyrosine, Tryptophan, and Phenylalanine Metabolism	0.33333;0.33333;0.33333	CHORS;CHRPL;PSCVT	1;0;2	0.691	0.309	1.03787	Tyrosine, Tryptophan, and Phenylalanine Metabolism;Cofactor and Prosthetic Group Biosynthesis;Tyrosine, Tryptophan, and Phenylalanine Metabolism	0.33333;0.33333;0.33333	HBZOPT;OPHBDC;OPHHX	0;1;2	0.772	0.228
4mop_c	0.995183	Valine, Leucine, and Isoleucine Metabolism;Valine, Leucine, and Isoleucine Metabolism	0.5;0.5	IPMD;IPPMIa	1;2	0.331	0.669	0.938177	Valine, Leucine, and Isoleucine Metabolism;Valine, Leucine, and Isoleucine Metabolism	0.5;0.5	GLUDy;LEUTAi	1;0	0.052	0.948
4mpetz_c	0.998756	Tyrosine, Tryptophan, and Phenylalanine Metabolism;Cofactor and Prosthetic Group Biosynthesis;Methionine Metabolism;Glycolysis/Gluconeogenesis;Cofactor and Prosthetic Group Biosynthesis;Cofactor and Prosthetic Group Biosynthesis;Tyrosine, Tryptophan, and Phenylalanine Metabolism	0.25;0.0625;0.125;0.1875;0.0625;0.0625;0.25	ANS;DXPS;METAT;PYK;THZPSN3;TYRL;TYRTA	2;1;2;2;0;1;2	0.317	0.683	1.07495	Tyrosine, Tryptophan, and Phenylalanine Metabolism;Cofactor and Prosthetic Group Biosynthesis;Methionine Metabolism;Glycolysis/Gluconeogenesis;Cofactor and Prosthetic Group Biosynthesis;Cofactor and Prosthetic Group Biosynthesis;Tyrosine, Tryptophan, and Phenylalanine Metabolism	0.5;0.5	TMPK;TMPPP	1;0	0.896	0.104
4pasp_c	1.11315	Threonine and Lysine Metabolism;Alanine and Aspartate Metabolism;Glutamate Metabolism;Purine and Pyrimidine Biosynthesis;Citric Acid Cycle	0.22628;0.22628;0.22628;0.094874;0.22628	ASPK;ASPTA;GLUDy;GLUPRT;MDH	0;1;2;2;2	0.918	0.082	0.978574	Threonine and Lysine Metabolism;Alanine and Aspartate Metabolism;Glutamate Metabolism;Purine and Pyrimidine Biosynthesis;Citric Acid Cycle	0.33333;0.11566;0.11566;0.21767;0.16968;0.047988	ASAD;DHDPRy;DHDPS;HSDy;HSK;HSST	0;2;1;1;2;2	0.147	0.853
4per_c	0.977054	Cofactor and Prosthetic Group Biosynthesis;Pentose Phosphate Pathway;Pentose Phosphate Pathway;Glycolysis/Gluconeogenesis;Pentose Phosphate Pathway;Pentose Phosphate Pathway;Glycolysis/Gluconeogenesis	0.18182;0.090909;0.090909;0.27273;0.090909;0.18182;0.090909	E4PD;FBA3;PFK_3;PGI;TALA;TKT2;TPI	0;1;2;2;2;1;2	0.102	0.898	0.971101	Cofactor and Prosthetic Group Biosynthesis;Pentose Phosphate Pathway;Pentose Phosphate Pathway;Glycolysis/Gluconeogenesis;Pentose Phosphate Pathway;Pentose Phosphate Pathway;Glycolysis/Gluconeogenesis	0.4;0.2;0.2;0.2	GLUDy;OHPBAT;PDX5PS;PERD	2;1;2;0	0.116	0.884
4ppan_c	0.983708	Cofactor and Prosthetic Group Biosynthesis;Cofactor and Prosthetic Group Biosynthesis;Cofactor and Prosthetic Group Biosynthesis;Cofactor and Prosthetic Group Biosynthesis	0.25;0.25;0.25;0.25	ASP1DC;DPR;PANTS;PNTK	2;2;1;0	0.168	0.832	1.06159	Cofactor and Prosthetic Group Biosynthesis;Cofactor and Prosthetic Group Biosynthesis;Cofactor and Prosthetic Group Biosynthesis;Cofactor and Prosthetic Group Biosynthesis	0.2;0.2;0.2;0.2;0.2	CYTK1;NDPK3;PPCDC;PPNCL2;PTPATi	1;2;1;0;2	0.844	0.156
4ppcys_c	0.97718	Cysteine Metabolism;Cofactor and Prosthetic Group Biosynthesis;Cofactor and Prosthetic Group Biosynthesis;Cofactor and Prosthetic Group Biosynthesis;Cysteine Metabolism	0.2;0.2;0.2;0.2;0.2	CYSS;PANTS;PNTK;PPNCL2;SERAT	1;2;1;0;2	0.124	0.876	0.960629	Cysteine Metabolism;Cofactor and Prosthetic Group Biosynthesis;Cofactor and Prosthetic Group Biosynthesis;Cofactor and Prosthetic Group Biosynthesis;Cysteine Metabolism	0.33333;0.33333;0.33333	DPCOAK;PPCDC;PTPATi	2;0;1	0.089	0.911
4r5au_c	0.998831	Cofactor and Prosthetic Group Biosynthesis;Cofactor and Prosthetic Group Biosynthesis;Cofactor and Prosthetic Group Biosynthesis	0.33333;0.33333;0.33333	APRAUR;DHPPDA2;RBFSb	1;2;0	0.371	0.629	0.976139	Cofactor and Prosthetic Group Biosynthesis;Cofactor and Prosthetic Group Biosynthesis;Cofactor and Prosthetic Group Biosynthesis	1	RBFSa	0	0.158	0.842
5aizc_c	1.02692	Purine and Pyrimidine Biosynthesis;Purine and Pyrimidine Biosynthesis;Unassigned;Purine and Pyrimidine Biosynthesis	0.25;0.25;0.25;0.25	AIRC2;AIRC3;HCO3E;PRAIS	1;0;2;2	0.708	0.292	0.908069	Purine and Pyrimidine Biosynthesis;Purine and Pyrimidine Biosynthesis;Unassigned;Purine and Pyrimidine Biosynthesis	0.25;0.25;0.25;0.25	ADSL2r;AICART;FRD2;PRASCSi	1;2;2;0	0.041	0.959
5aop_c	0.995329	Cofactor and Prosthetic Group Biosynthesis;Cofactor and Prosthetic Group Biosynthesis;Cofactor and Prosthetic Group Biosynthesis	0.33333;0.33333;0.33333	G1SAT;GLUTRR;GLUTRS	0;1;2	0.284	0.716	1.00866	Cofactor and Prosthetic Group Biosynthesis;Cofactor and Prosthetic Group Biosynthesis;Cofactor and Prosthetic Group Biosynthesis	0.16667;0.66667;0.16667	HMBS;PPBNGS;UPP3S	1;0;2	0.58	0.42
5aprbu_c	0.990446	Cofactor and Prosthetic Group Biosynthesis;Cofactor and Prosthetic Group Biosynthesis;Cofactor and Prosthetic Group Biosynthesis	0.33333;0.33333;0.33333	APRAUR;DHPPDA2;GTPCII2	0;1;2	0.229	0.771	0.993738	Cofactor and Prosthetic Group Biosynthesis;Cofactor and Prosthetic Group Biosynthesis;Cofactor and Prosthetic Group Biosynthesis	0.66667;0.33333	RBFSa;RBFSb	1;2	0.269	0.731
5apru_c	0.993781	Cofactor and Prosthetic Group Biosynthesis;Cofactor and Prosthetic Group Biosynthesis	0.5;0.5	DHPPDA2;GTPCII2	0;1	0.326	0.674	0.979959	Cofactor and Prosthetic Group Biosynthesis;Cofactor and Prosthetic Group Biosynthesis	0.5;0.5	APRAUR;RBFSa	0;2	0.169	0.831
5caiz_c	1.02956	Purine and Pyrimidine Biosynthesis;Unassigned;Purine and Pyrimidine Biosynthesis;Purine and Pyrimidine Biosynthesis	0.25;0.25;0.25;0.25	AIRC2;HCO3E;PRAIS;PRFGS	0;1;1;2	0.72	0.28	1.00132	Purine and Pyrimidine Biosynthesis;Unassigned;Purine and Pyrimidine Biosynthesis;Purine and Pyrimidine Biosynthesis	0.33333;0.33333;0.33333	ADSL2r;AIRC3;PRASCSi	2;0;1	0.42	0.58
5dglcn_c	1.03222	Alternate Carbon Metabolism	1	IDOND	0	0.795	0.205	1.03222	Alternate Carbon Metabolism	1	IDOND2	0	0.789	0.211
5drib_c	1.02069	Cofactor and Prosthetic Group Biosynthesis;Methionine Metabolism;Cofactor and Prosthetic Group Biosynthesis;Tyrosine, Tryptophan, and Phenylalanine Metabolism	0.25;0.25;0.25;0.25	5DOAN;METAT;TYRL;TYRTA	0;2;1;2	0.649	0.351	NaN	Cofactor and Prosthetic Group Biosynthesis;Methionine Metabolism;Cofactor and Prosthetic Group Biosynthesis;Tyrosine, Tryptophan, and Phenylalanine Metabolism				NaN	NaN
5mthf_c	1.01063	Purine and Pyrimidine Biosynthesis;Glycine and Serine Metabolism;Folate Metabolism;Folate Metabolism;Glycine and Serine Metabolism	0.30128;0.2468;0.054485;0.15064;0.2468	GARFT;GHMT2r;GLYCL;MTHFR2;PSP_L	2;1;1;0;2	0.518	0.482	1.04472	Purine and Pyrimidine Biosynthesis;Glycine and Serine Metabolism;Folate Metabolism;Folate Metabolism;Glycine and Serine Metabolism	0.19548;0.11076;0.30624;0.30624;0.081273	GHMT2r;GLYCL;METS;MTHFD;PRAGSr	1;1;0;2;2	0.805	0.195
6hmhpt_c	0.996748	Cofactor and Prosthetic Group Biosynthesis;Cofactor and Prosthetic Group Biosynthesis	0.5;0.5	DHNPA2r;DNTPPA	0;2	0.361	0.639	1.04589	Cofactor and Prosthetic Group Biosynthesis;Cofactor and Prosthetic Group Biosynthesis	0.33333;0.33333;0.33333	DHFS;DHPS2;HPPK2	2;1;0	0.808	0.192
6hmhptpp_c	1.01098	Cofactor and Prosthetic Group Biosynthesis;Cofactor and Prosthetic Group Biosynthesis	0.5;0.5	DHNPA2r;HPPK2	1;0	0.616	0.384	1.05954	Cofactor and Prosthetic Group Biosynthesis;Cofactor and Prosthetic Group Biosynthesis	0.33333;0.33333;0.33333	DHFR;DHFS;DHPS2	2;1;0	0.828	0.172
ACP_c	1.01343	Cell Envelope Biosynthesis;Cell Envelope Biosynthesis;Glycerophospholipid Metabolism;Glycerophospholipid Metabolism;Alternate Carbon Metabolism;Cell Envelope Biosynthesis;Glycerophospholipid Metabolism;Glycerophospholipid Metabolism;Alternate Carbon Metabolism;Lipopolysaccharide Biosynthesis / Recycling;Lipopolysaccharide Biosynthesis / Recycling;Cell Envelope Biosynthesis;Lipopolysaccharide Bios…	0.090495;0.090495;0.074204;0.08746;0.16166;0.045248;0.04947;0.058307;0.16166;0.045248;0.045248;0.045248;0.045248	3OAR140;3OAS140;AGPAT160;AGPAT161;DHAPT;G1PACT;G3PAT160;G3PAT161;G3PD2;U23GAAT;UAGAAT;UAGDP;UHGADA	1;0;0;0;2;2;0;0;1;0;0;1;1	0.516	0.484	1.33761	Cell Envelope Biosynthesis;Cell Envelope Biosynthesis;Glycerophospholipid Metabolism;Glycerophospholipid Metabolism;Alternate Carbon Metabolism;Cell Envelope Biosynthesis;Glycerophospholipid Metabolism;Glycerophospholipid Metabolism;Alternate Carbon Metabolism;Lipopolysaccharide Biosynthesis / Recycling;Lipopolysaccharide Biosynthesis / Recycling;Cell Envelope Biosynthesis;Lipopolysaccharide Bios…	0.11142;0.13132;0.067941;0.31069;0.067941;0.31069	AACPS3;AACPS4;AACPS7;AKGDH;MCOATA;SUCOAS	0;0;0;1;0;2	0.991	0.009
aacoa_c	1.01088	Membrane Lipid Metabolism	1	ACACT1r	0	0.677	0.324	1.01629	Membrane Lipid Metabolism	0.33333;0.33333;0.33333	ACOAD1f;ECOAH1;HACD1	2;1;0	0.644	0.356
ac_c	0.983429	Arginine and Proline Metabolism;Arginine and Proline Metabolism;Arginine and Proline Metabolism;Purine and Pyrimidine Biosynthesis;Cysteine Metabolism;Glutamate Metabolism;Purine and Pyrimidine Biosynthesis;Glycine and Serine Metabolism;Cysteine Metabolism	0.097878;0.097878;0.097878;0.053118;0.08202;0.32654;0.080646;0.08202;0.08202	ACODA;ACOTA;AGPR;CTPS2;CYSS;GLUDy;GMPS2;PSP_L;SERAT	0;1;2;2;0;2;2;2;1	0.146	0.854	0.867326	Arginine and Proline Metabolism;Arginine and Proline Metabolism;Arginine and Proline Metabolism;Purine and Pyrimidine Biosynthesis;Cysteine Metabolism;Glutamate Metabolism;Purine and Pyrimidine Biosynthesis;Glycine and Serine Metabolism;Cysteine Metabolism	0.5;0.5	ACKr;PTAr	0;1	0.023	0.977
acald_c	0.976971	Threonine and Lysine Metabolism;Glycine and Serine Metabolism;Threonine and Lysine Metabolism	0.33333;0.33333;0.33333	ATHRDHr;GLYAT;THRA2i	1;2;0	0.137	0.863	0.897872	Threonine and Lysine Metabolism;Glycine and Serine Metabolism;Threonine and Lysine Metabolism	1	ACALD	0	0.034	0.967
accoa_c	1.03628	Alternate Carbon Metabolism;Glycolysis/Gluconeogenesis;Glycolysis/Gluconeogenesis;Transport, Inner Membrane;Transport, Outer Membrane Porin;Transport, Outer Membrane;Glycolysis/Gluconeogenesis;Glycolysis/Gluconeogenesis	0.062351;0.26309;0.062351;0.15332;0.076658;0.076658;0.25816;0.047419	DHAPT;ENO;F6PA;GLCptspp;GLCtex_copy1;GLCtex_copy2;PDH;PYK	1;2;2;1;2;2;0;1	0.737	0.263	1.51693	Alternate Carbon Metabolism;Glycolysis/Gluconeogenesis;Glycolysis/Gluconeogenesis;Transport, Inner Membrane;Transport, Outer Membrane Porin;Transport, Outer Membrane;Glycolysis/Gluconeogenesis;Glycolysis/Gluconeogenesis	0.24502;0.24502;0.24502;0.26495	ACONTa;ACONTb;CS;MDH	1;2;0;1	0.991	0.009
acg5p_c	0.992758	Arginine and Proline Metabolism;Arginine and Proline Metabolism;Glutamate Metabolism;Purine and Pyrimidine Biosynthesis	0.25;0.25;0.25;0.25	ACGK;ACGS;GLUDy;GLUPRT	0;1;2;2	0.26	0.74	0.987011	Arginine and Proline Metabolism;Arginine and Proline Metabolism;Glutamate Metabolism;Purine and Pyrimidine Biosynthesis	0.25;0.25;0.25;0.25	ACODA;ACOTA;AGPR;GLUDy	2;1;0;2	0.213	0.787
acg5sa_c	0.972858	Arginine and Proline Metabolism;Arginine and Proline Metabolism;Arginine and Proline Metabolism	0.33333;0.33333;0.33333	ACGK;ACGS;AGPR	1;2;0	0.131	0.869	1.12677	Arginine and Proline Metabolism;Arginine and Proline Metabolism;Arginine and Proline Metabolism	0.125;0.125;0.125;0.125;0.046708;0.125;0.125;0.078292;0.125	ACKr;ACODA;ACOTA;AKGDH;ASPTA;GLUDy;OCBT;PHETA1;SUCOAS	2;1;0;1;2;1;2;2;2	0.945	0.055
acgam1p_c	1.00246	Cell Envelope Biosynthesis;Cell Envelope Biosynthesis;Cell Envelope Biosynthesis	0.33333;0.33333;0.33333	G1PACT;GF6PTA;PGAMT	0;2;1	0.426	0.574	1.01041	Cell Envelope Biosynthesis;Cell Envelope Biosynthesis;Cell Envelope Biosynthesis	0.12614;0.04504;0.12614;0.09008;0.3063;0.09008;0.09008;0.12614	MCOATA;MPTG;UAGAAT;UAGCVT;UAGDP;UAGPT3;UAPGR;UHGADA	2;2;1;1;0;1;2;2	0.475	0.525
acglu_c	1.01963	Arginine and Proline Metabolism;Glutamate Metabolism;Citric Acid Cycle	0.33333;0.33333;0.33333	ACGS;GLUDy;ICDHyr	0;1;2	0.643	0.357	0.983101	Arginine and Proline Metabolism;Glutamate Metabolism;Citric Acid Cycle	0.33333;0.33333;0.33333	ACGK;ACOTA;AGPR	0;2;1	0.167	0.833
acon_C_c	1.46692	Citric Acid Cycle;Citric Acid Cycle;Citric Acid Cycle	0.33334;0.33334;0.33332	ACONTa;CS;MDH	0;1;2	0.985	0.015	1.39959	Citric Acid Cycle;Citric Acid Cycle;Citric Acid Cycle	0.35268;0.2398;0.08386;0.32366	ACONTb;AKGDH;GLUDy;ICDHyr	0;2;2;1	0.983	0.017
acorn_c	1.11489	Arginine and Proline Metabolism;Arginine and Proline Metabolism;Arginine and Proline Metabolism;Glutamate Metabolism;Glutamate Metabolism;Purine and Pyrimidine Biosynthesis;Citric Acid Cycle;Purine and Pyrimidine Biosynthesis	0.13333;0.13333;0.13333;0.066667;0.13333;0.066667;0.26667;0.066667	ACGK;ACOTA;AGPR;GLNS;GLUDy;GMPS2;ICDHyr;IMPD	2;0;1;2;1;1;2;2	0.936	0.064	0.961242	Arginine and Proline Metabolism;Arginine and Proline Metabolism;Arginine and Proline Metabolism;Glutamate Metabolism;Glutamate Metabolism;Purine and Pyrimidine Biosynthesis;Citric Acid Cycle;Purine and Pyrimidine Biosynthesis	0.2;0.2;0.2;0.2;0.2	ACKr;ACODA;ARGSS;OCBT;PTAr	1;0;2;1;2	0.067	0.933
acser_c	1.00856	Glycine and Serine Metabolism;Glycine and Serine Metabolism;Cysteine Metabolism	0.33333;0.33333;0.33333	PSERT;PSP_L;SERAT	2;1;0	0.552	0.448	1.28948	Glycine and Serine Metabolism;Glycine and Serine Metabolism;Cysteine Metabolism	0.20564;0.20564;0.12769;0.20564;0.12769;0.12769	ACKr;CYSS;CYSTL;PTAr;SHSL1;SUCDi	1;0;2;2;1;2	0.981	0.019
actp_c	1.00078	Pyruvate Metabolism;Arginine and Proline Metabolism;Arginine and Proline Metabolism;Cysteine Metabolism;Cysteine Metabolism	0.34887;0.17713;0.17713;0.14843;0.14843	ACKr;ACODA;ACOTA;CYSS;SERAT	0;1;2;1;2	0.393	0.607	0.783941	Pyruvate Metabolism;Arginine and Proline Metabolism;Arginine and Proline Metabolism;Cysteine Metabolism;Cysteine Metabolism	1	PTAr	0	0.019	0.982
ade_c	1.01409	Cofactor and Prosthetic Group Biosynthesis;Methionine Metabolism;Methionine Metabolism;Cofactor and Prosthetic Group Biosynthesis;Tyrosine, Tryptophan, and Phenylalanine Metabolism	0.16667;0.33333;0.16667;0.16667;0.16667	5DOAN;AHCYSNS;METAT;TYRL;TYRTA	0;0;2;1;2	0.589	0.411	1.00512	Cofactor and Prosthetic Group Biosynthesis;Methionine Metabolism;Methionine Metabolism;Cofactor and Prosthetic Group Biosynthesis;Tyrosine, Tryptophan, and Phenylalanine Metabolism	0.2;0.2;0.3;0.1;0.2	ADK3;ADNK1;ATPS4rpp;PPKr;PUNP1	2;1;2;2;0	0.454	0.546
adn_c	1.05124	Cofactor and Prosthetic Group Biosynthesis;Methionine Metabolism;Alternate Carbon Metabolism;Nucleotide Salvage Pathway;Pentose Phosphate Pathway;Cofactor and Prosthetic Group Biosynthesis	0.076923;0.15385;0.23077;0.23077;0.23077;0.076923	5DOAN;AHCYSNS;PPM;PUNP1;TKT1;TYRL	1;1;1;0;2;2	0.836	0.164	1.05716	Cofactor and Prosthetic Group Biosynthesis;Methionine Metabolism;Alternate Carbon Metabolism;Nucleotide Salvage Pathway;Pentose Phosphate Pathway;Cofactor and Prosthetic Group Biosynthesis	0.25;0.25;0.25;0.25	ADK3;ADNK1;NDPK1;RNTR1c2	1;0;2;2	0.832	0.168
adp_c	2.39445	Oxidative Phosphorylation;Oxidative Phosphorylation	0.61952;0.38048	CYTBO3_4pp;NADH16pp	2;1	0.999	0.001	1.70049	Oxidative Phosphorylation;Oxidative Phosphorylation	0.34556;0.21245;0.045977;0.0477;0.12953;0.042191;0.0477;0.045977;0.082916	ATPS4rpp;CYTBO3_4pp;ENO;GAPD;NADH16pp;PDH;PGK;PGM;SUCDi	0;2;2;2;2;1;0;1;1	0.999	0.001
ahcys_c	0.996384	Cofactor and Prosthetic Group Biosynthesis;Methionine Metabolism;Methionine Metabolism;Cofactor and Prosthetic Group Biosynthesis;Cofactor and Prosthetic Group Biosynthesis	0.14286;0.28571;0.28571;0.14286;0.14286	HMBS;METAT;METS;UPP3MT;UPP3S	2;1;2;0;1	0.335	0.665	1.01345	Cofactor and Prosthetic Group Biosynthesis;Methionine Metabolism;Methionine Metabolism;Cofactor and Prosthetic Group Biosynthesis;Cofactor and Prosthetic Group Biosynthesis	0.2;0.2;0.2;0.2;0.2	ADNK1;AHCYSNS;METS;PUNP1;RHCCE	2;0;2;1;1	0.533	0.467
ahdt_c	1.17469	Cofactor and Prosthetic Group Biosynthesis	1	GTPCI	0	0.944	0.057	0.996748	Cofactor and Prosthetic Group Biosynthesis	0.5;0.5	DHNPA2r;DNTPPA	2;0	0.363	0.637
aicar_c	0.98244	Purine and Pyrimidine Biosynthesis;Purine and Pyrimidine Biosynthesis;Alanine and Aspartate Metabolism;Glutamate Metabolism;Purine and Pyrimidine Biosynthesis	0.17106;0.17106;0.24341;0.24341;0.17106	ADSL2r;AIRC3;ASPTA;GLUDy;PRASCSi	0;2;2;2;1	0.161	0.839	1.0219	Purine and Pyrimidine Biosynthesis;Purine and Pyrimidine Biosynthesis;Alanine and Aspartate Metabolism;Glutamate Metabolism;Purine and Pyrimidine Biosynthesis	0.18365;0.33333;0.33333;0.14968	ADSS;AICART;IMPC;IMPD	2;0;1;2	0.659	0.341
air_c	1.2637	Purine and Pyrimidine Biosynthesis;Glutamate Metabolism;Purine and Pyrimidine Biosynthesis;Purine and Pyrimidine Biosynthesis	0.25;0.25;0.25;0.25	GARFT;GLNS;PRAIS;PRFGS	2;2;0;1	0.973	0.027	0.971872	Purine and Pyrimidine Biosynthesis;Glutamate Metabolism;Purine and Pyrimidine Biosynthesis;Purine and Pyrimidine Biosynthesis	0.33333;0.33333;0.33333	AIRC2;AIRC3;PRASCSi	0;1;2	0.146	0.854
akg_c	1.51456	Citric Acid Cycle;Citric Acid Cycle;Citric Acid Cycle	0.33333;0.33333;0.33333	ACONTa;ACONTb;ICDHyr	2;1;0	0.988	0.012	2.13919	Citric Acid Cycle;Citric Acid Cycle;Citric Acid Cycle	0.30866;0.082666;0.30508;0.30359	AKGDH;GLUDy;SUCDi;SUCOAS	0;0;2;1	1	0
ala_B_c	1.10152	Cofactor and Prosthetic Group Biosynthesis;Alanine and Aspartate Metabolism;Purine and Pyrimidine Biosynthesis;Glutamate Metabolism;Purine and Pyrimidine Biosynthesis;Citric Acid Cycle	0.2;0.2;0.1;0.2;0.1;0.2	ASP1DC;ASPTA;CTPS2;GLUDy;GLUPRT;MDH	0;1;2;2;2;2	0.912	0.088	0.951007	Cofactor and Prosthetic Group Biosynthesis;Alanine and Aspartate Metabolism;Purine and Pyrimidine Biosynthesis;Glutamate Metabolism;Purine and Pyrimidine Biosynthesis;Citric Acid Cycle	0.33333;0.33333;0.33333	PANTS;PNTK;PPNCL2	0;1;2	0.066	0.934
ala_D_c	0.947653	Alanine and Aspartate Metabolism;Cysteine Metabolism;Glutamate Metabolism;Histidine Metabolism;Purine and Pyrimidine Biosynthesis;Glycolysis/Gluconeogenesis;Valine, Leucine, and Isoleucine Metabolism;Valine, Leucine, and Isoleucine Metabolism	0.092676;0.042614;0.18149;0.050062;0.18149;0.18149;0.18149;0.088667	ALAR;CYSS;GLUDy;IG3PS;PRFGS;PYK;VALTA;VPAMTr	0;2;2;2;2;2;2;1	0.048	0.952	0.945262	Alanine and Aspartate Metabolism;Cysteine Metabolism;Glutamate Metabolism;Histidine Metabolism;Purine and Pyrimidine Biosynthesis;Glycolysis/Gluconeogenesis;Valine, Leucine, and Isoleucine Metabolism;Valine, Leucine, and Isoleucine Metabolism	0.33333;0.33333;0.33333	ALAALAr;PAPPT3;UGMDDS	0;2;1	0.064	0.936
ala_L_c	1.07779	Alanine and Aspartate Metabolism;Glycolysis/Gluconeogenesis;Purine and Pyrimidine Biosynthesis;Glutamate Metabolism;Glutamate Metabolism;Purine and Pyrimidine Biosynthesis;Citric Acid Cycle;Purine and Pyrimidine Biosynthesis;Purine and Pyrimidine Biosynthesis;Glycolysis/Gluconeogenesis	0.12038;0.17543;0.043044;0.087717;0.1328;0.044673;0.1328;0.044673;0.043044;0.17543	ALATA_L;ENO;GARFT;GLNS;GLUDy;GMPS2;ICDHyr;IMPD;PRFGS;PYK	0;2;2;2;1;1;2;2;1;1	0.878	0.122	0.976627	Alanine and Aspartate Metabolism;Glycolysis/Gluconeogenesis;Purine and Pyrimidine Biosynthesis;Glutamate Metabolism;Glutamate Metabolism;Purine and Pyrimidine Biosynthesis;Citric Acid Cycle;Purine and Pyrimidine Biosynthesis;Purine and Pyrimidine Biosynthesis;Glycolysis/Gluconeogenesis	0.15385;0.23077;0.15385;0.15385;0.15385;0.15385	ALAALAr;ALAR;UAAGDS;UAMAGS;UAMAS;UGMDDS	1;0;2;1;0;2	0.11	0.89
alaala_c	1.00748	Cell Envelope Biosynthesis;Alanine and Aspartate Metabolism;Transport, Inner Membrane;Murein Biosynthesis;Valine, Leucine, and Isoleucine Metabolism	0.20523;0.30784;0.10261;0.10261;0.28171	ALAALAr;ALAR;DALAt2pp;MCTP1App;VPAMTr	0;1;1;2;2	0.473	0.527	0.986709	Cell Envelope Biosynthesis;Alanine and Aspartate Metabolism;Transport, Inner Membrane;Murein Biosynthesis;Valine, Leucine, and Isoleucine Metabolism	0.25;0.25;0.25;0.25	PAPPT3;UAGPT3;UGMDDS;UMPK	1;2;0;2	0.211	0.789
alac_S_c	1.25714	Valine, Leucine, and Isoleucine Metabolism;Glycolysis/Gluconeogenesis;Glutamate Metabolism;Glycolysis/Gluconeogenesis	0.15937;0.28021;0.28021;0.28021	ACLS;ENO;GLNS;PYK	0;2;2;1	0.979	0.021	0.983617	Valine, Leucine, and Isoleucine Metabolism;Glycolysis/Gluconeogenesis;Glutamate Metabolism;Glycolysis/Gluconeogenesis	0.33341;0.17181;0.33341;0.16137	DHAD1;IPPS;KARA1;VALTA	1;2;0;2	0.182	0.818
amet_c	0.979608	Methionine Metabolism;Methionine Metabolism;Methionine Metabolism;Folate Metabolism;Methionine Metabolism	0.125;0.25;0.25;0.25;0.125	CYSTL;METAT;METS;MTHFR2;RHCCE	2;0;1;2;2	0.149	0.851	1.03395	Methionine Metabolism;Methionine Metabolism;Methionine Metabolism;Folate Metabolism;Methionine Metabolism	0.066667;0.13333;0.066667;0.2;0.13333;0.066667;0.066667;0.066667;0.066667;0.066667;0.066667	5DOAN;AHCYSNS;CBMKr;PUNP1;RHCCE;SHCHD2;SHCHF;THZPSN3;TMPPP;TYRL;UPP3MT	1;2;1;1;2;2;2;1;2;1;2	0.71	0.29
amp_c	1.23729	Citric Acid Cycle;Citric Acid Cycle;Oxidative Phosphorylation;Glycolysis/Gluconeogenesis;Citric Acid Cycle;Glutamate Metabolism;Citric Acid Cycle;Citric Acid Cycle;Oxidative Phosphorylation;Oxidative Phosphorylation;Glycolysis/Gluconeogenesis;Oxidative Phosphorylation;Citric Acid Cycle	0.089506;0.076863;0.18242;0.035636;0.045563;0.067287;0.083798;0.045526;0.13282;0.089651;0.034906;0.039163;0.076863	ACONTb;AKGDH;ATPS4rpp;ENO;FUM;GLUDy;ICDHyr;MDH;NADH16pp;NADH17pp;PDH;PPKr;SUCOAS	2;1;1;2;2;1;1;1;2;2;1;1;1	0.988	0.012	2.01774	Citric Acid Cycle;Citric Acid Cycle;Oxidative Phosphorylation;Glycolysis/Gluconeogenesis;Citric Acid Cycle;Glutamate Metabolism;Citric Acid Cycle;Citric Acid Cycle;Oxidative Phosphorylation;Oxidative Phosphorylation;Glycolysis/Gluconeogenesis;Oxidative Phosphorylation;Citric Acid Cycle	0.1046;0.2692;0.04434;0.043454;0.2692;0.2692	ADK1;AKGDH;NDPK1;PYK;SUCDi;SUCOAS	0;2;1;1;2;1	1	0
anth_c	1.14394	Tyrosine, Tryptophan, and Phenylalanine Metabolism;Tyrosine, Tryptophan, and Phenylalanine Metabolism;Glutamate Metabolism;Glutamate Metabolism;Tyrosine, Tryptophan, and Phenylalanine Metabolism	0.16667;0.16667;0.16667;0.33333;0.16667	ANS;CHORS;GLNS;GLUDy;PSCVT	0;1;1;2;2	0.95	0.05	1.03796	Tyrosine, Tryptophan, and Phenylalanine Metabolism;Tyrosine, Tryptophan, and Phenylalanine Metabolism;Glutamate Metabolism;Glutamate Metabolism;Tyrosine, Tryptophan, and Phenylalanine Metabolism	0.33333;0.33333;0.33333	ANPRT;IGPS;PRAIi	0;2;1	0.798	0.202
aps_c	1.11309	Nucleotide Salvage Pathway;Oxidative Phosphorylation;Cysteine Metabolism	0.33333;0.33333;0.33333	NDPK1;PPKr;SADT2	2;1;0	0.898	0.102	1.02045	Nucleotide Salvage Pathway;Oxidative Phosphorylation;Cysteine Metabolism	0.33333;0.33333;0.2;0.13333	ADSK;BPNT;PAPSR;PAPSR2	0;2;1;1	0.636	0.364
ara5p_c	1.0565	Alternate Carbon Metabolism;Pentose Phosphate Pathway;Pentose Phosphate Pathway	0.33333;0.33333;0.33333	A5PISO;RPE;TKT2	0;1;2	0.823	0.177	1.00914	Alternate Carbon Metabolism;Pentose Phosphate Pathway;Pentose Phosphate Pathway	0.33333;0.33333;0.33333	KDOCT2;KDOPP;KDOPS	2;1;0	0.561	0.439
arg_L_c	1.00648	Arginine and Proline Metabolism;Arginine and Proline Metabolism;Alanine and Aspartate Metabolism;Arginine and Proline Metabolism	0.25;0.25;0.25;0.25	ARGSL;ARGSS;ASPTA;OCBT	0;1;2;2	0.488	0.512	NaN	Arginine and Proline Metabolism;Arginine and Proline Metabolism;Alanine and Aspartate Metabolism;Arginine and Proline Metabolism				NaN	NaN
argsuc_c	1.02679	Arginine and Proline Metabolism;Arginine and Proline Metabolism;Alanine and Aspartate Metabolism;Unassigned;Glutamate Metabolism;Purine and Pyrimidine Biosynthesis;Citric Acid Cycle;Arginine and Proline Metabolism	0.079902;0.079902;0.079902;0.079902;0.39951;0.12108;0.079902;0.079902	ACODA;ARGSS;ASPTA;CBMKr;GLUDy;GLUPRT;MDH;OCBT	2;0;1;2;2;2;2;1	0.663	0.337	1.59587	Arginine and Proline Metabolism;Arginine and Proline Metabolism;Alanine and Aspartate Metabolism;Unassigned;Glutamate Metabolism;Purine and Pyrimidine Biosynthesis;Citric Acid Cycle;Arginine and Proline Metabolism	0.16722;0.1663;0.16722;0.1663;0.1663;0.16668	ARGSL;FRD2;FUM;MDH;NADH17pp;SUCDi	0;1;1;2;2;2	1	0
asn_L_c	1.09369	Alanine and Aspartate Metabolism;Alanine and Aspartate Metabolism;Glutamate Metabolism;Purine and Pyrimidine Biosynthesis;Citric Acid Cycle	0.14578;0.14578;0.29157;0.27108;0.14578	ASNS2;ASPTA;GLUDy;GLUPRT;MDH	0;1;2;2;2	0.891	0.109	NaN	Alanine and Aspartate Metabolism;Alanine and Aspartate Metabolism;Glutamate Metabolism;Purine and Pyrimidine Biosynthesis;Citric Acid Cycle				NaN	NaN
asp_L_c	1.2616	Alanine and Aspartate Metabolism;Citric Acid Cycle;Glutamate Metabolism;Citric Acid Cycle;Citric Acid Cycle	0.2;0.2;0.2;0.2;0.2	ASPTA;FUM;GLUDy;ICDHyr;MDH	0;2;1;2;1	0.973	0.027	1.0736	Alanine and Aspartate Metabolism;Citric Acid Cycle;Glutamate Metabolism;Citric Acid Cycle;Citric Acid Cycle	0.038286;0.05736;0.038286;0.05736;0.037871;0.037871;0.13688;0.042352;0.13688;0.047493;0.042352;0.042352;0.13792;0.089382;0.05736	ADSL1r;ADSL2r;ADSS;AICART;ARGSL;ARGSS;ASAD;ASPCT;ASPK;DHDPS;DHORD2;DHORTS;FUM;HSDy;PRASCSi	1;1;0;2;1;0;1;0;0;2;2;1;2;2;0	0.883	0.117
aspsa_c	0.982435	Threonine and Lysine Metabolism;Threonine and Lysine Metabolism;Alanine and Aspartate Metabolism	0.33333;0.33333;0.33333	ASAD;ASPK;ASPTA	0;1;2	0.155	0.845	1.05312	Threonine and Lysine Metabolism;Threonine and Lysine Metabolism;Alanine and Aspartate Metabolism	0.14063;0.099395;0.099395;0.18706;0.14582;0.041239;0.041239;0.099395;0.14582	AKGDH;DHDPRy;DHDPS;HSDy;HSK;HSST;SHSL1;THDPS;THRS	2;1;0;0;1;1;2;2;2	0.823	0.177
athr_L_c	0.972293	Threonine and Lysine Metabolism;Glycine and Serine Metabolism;Glycine and Serine Metabolism	0.39532;0.20937;0.39532	ATHRDHr;GHMT2r;GLYAT	0;2;1	0.105	0.895	0.962353	Threonine and Lysine Metabolism;Glycine and Serine Metabolism;Glycine and Serine Metabolism	0.33333;0.33333;0.33333	ACALD;GLYAT;THRA2i	1;1;0	0.091	0.909
atp_c	1.03933	Oxidative Phosphorylation;Oxidative Phosphorylation	0.72533;0.27467	ATPS4rpp;NADH16pp	0;2	0.785	0.215	1.03872	Oxidative Phosphorylation;Oxidative Phosphorylation	0.37125;0.22892;0.39984	CO2tex;GAPD;NADH16pp	2;1;2	0.771	0.229
b2coa_c	1.01685	Membrane Lipid Metabolism;Membrane Lipid Metabolism;Membrane Lipid Metabolism	0.33333;0.33333;0.33333	ACACT1r;ECOAH1;HACD1	2;0;1	0.622	0.378	1.01543	Membrane Lipid Metabolism;Membrane Lipid Metabolism;Membrane Lipid Metabolism	0.33333;0.33333;0.33333	ACACT2r;ACOAD1f;HACD2	1;0;2	0.615	0.385
bmoco_c	1.01325	Cofactor and Prosthetic Group Biosynthesis;Cofactor and Prosthetic Group Biosynthesis;Cofactor and Prosthetic Group Biosynthesis;Cofactor and Prosthetic Group Biosynthesis	0.16667;0.16667;0.33333;0.33333	BMOCOS;MOCOS;MPTAT;MPTS	0;1;1;2	0.577	0.423	0.975967	Cofactor and Prosthetic Group Biosynthesis;Cofactor and Prosthetic Group Biosynthesis;Cofactor and Prosthetic Group Biosynthesis;Cofactor and Prosthetic Group Biosynthesis	0.5;0.5	BMOGDS1;BMOGDS2	0;1	0.147	0.853
bmoco1gdp_c	0.984809	Cofactor and Prosthetic Group Biosynthesis;Cofactor and Prosthetic Group Biosynthesis;Cofactor and Prosthetic Group Biosynthesis;Cofactor and Prosthetic Group Biosynthesis	0.2;0.2;0.2;0.4	BMOCOS;BMOGDS1;MOCOS;MPTAT	1;0;2;2	0.175	0.825	0.975967	Cofactor and Prosthetic Group Biosynthesis;Cofactor and Prosthetic Group Biosynthesis;Cofactor and Prosthetic Group Biosynthesis;Cofactor and Prosthetic Group Biosynthesis	1	BMOGDS2	0	0.139	0.864
bmocogdp_c	0.982901	Cofactor and Prosthetic Group Biosynthesis;Cofactor and Prosthetic Group Biosynthesis;Cofactor and Prosthetic Group Biosynthesis	0.33333;0.33333;0.33333	BMOCOS;BMOGDS1;BMOGDS2	2;1;0	0.181	0.819	NaN	Cofactor and Prosthetic Group Biosynthesis;Cofactor and Prosthetic Group Biosynthesis;Cofactor and Prosthetic Group Biosynthesis				NaN	NaN
btcoa_c	1.01629	Membrane Lipid Metabolism;Membrane Lipid Metabolism;Membrane Lipid Metabolism	0.33333;0.33333;0.33333	ACOAD1f;ECOAH1;HACD1	0;1;2	0.635	0.365	1.01897	Membrane Lipid Metabolism;Membrane Lipid Metabolism;Membrane Lipid Metabolism	0.33333;0.33333;0.33333	ACACT2r;ECOAH2;HACD2	0;2;1	0.633	0.367
ca2_c	0.955737	Transport, Outer Membrane Porin;Inorganic Ion Transport and Metabolism	0.5;0.5	CA2tex;CAt6pp	1;0	0.111	0.889	NaN	Transport, Outer Membrane Porin;Inorganic Ion Transport and Metabolism				NaN	NaN
cbasp_c	1.09148	Purine and Pyrimidine Biosynthesis;Alanine and Aspartate Metabolism;Unassigned;Glutamate Metabolism;Purine and Pyrimidine Biosynthesis;Citric Acid Cycle;Citric Acid Cycle	0.074965;0.074965;0.074965;0.29944;0.10158;0.29949;0.074596	ASPCT;ASPTA;CBMKr;GLUDy;GLUPRT;ICDHyr;MDH	0;1;1;2;2;2;2	0.906	0.094	0.962426	Purine and Pyrimidine Biosynthesis;Alanine and Aspartate Metabolism;Unassigned;Glutamate Metabolism;Purine and Pyrimidine Biosynthesis;Citric Acid Cycle;Citric Acid Cycle	0.33333;0.33333;0.33333	DHORD2;DHORTS;ORPT	1;0;2	0.092	0.908
cbp_c	1.23349	Citric Acid Cycle;Unassigned;Tyrosine, Tryptophan, and Phenylalanine Metabolism;Citric Acid Cycle;Tyrosine, Tryptophan, and Phenylalanine Metabolism	0.25907;0.33442;0.073717;0.25907;0.073717	ACONTb;CBMKr;CHORM;ICDHyr;PPND	2;0;2;1;1	0.977	0.023	0.981753	Citric Acid Cycle;Unassigned;Tyrosine, Tryptophan, and Phenylalanine Metabolism;Citric Acid Cycle;Tyrosine, Tryptophan, and Phenylalanine Metabolism	0.15736;0.15736;0.17598;0.17598;0.17598;0.15736	ARGSL;ARGSS;ASPCT;DHORD2;DHORTS;OCBT	2;1;0;2;1;0	0.126	0.874
cdp_c	1.03395	Nucleotide Salvage Pathway;Purine and Pyrimidine Biosynthesis;Nucleotide Salvage Pathway;Glycolysis/Gluconeogenesis;Glycolysis/Gluconeogenesis;Glutamate Metabolism;Nucleotide Salvage Pathway;Nucleotide Salvage Pathway;Glycolysis/Gluconeogenesis;Oxidative Phosphorylation;Glycine and Serine Metabolism;Glycolysis/Gluconeogenesis;Nucleotide Salvage Pathway	0.044923;0.04588;0.051705;0.097421;0.19432;0.04588;0.044923;0.04588;0.19432;0.051022;0.040419;0.097421;0.04588	ADK3;CTPS2;CYTK1;ENO;GAPD;GLNS;NDPK1;NDPK2;PGK;PPKr;PSP_L;PYK;UMPK	2;2;0;2;2;2;2;2;1;1;2;1;2	0.716	0.284	1.85293	Nucleotide Salvage Pathway;Purine and Pyrimidine Biosynthesis;Nucleotide Salvage Pathway;Glycolysis/Gluconeogenesis;Glycolysis/Gluconeogenesis;Glutamate Metabolism;Nucleotide Salvage Pathway;Nucleotide Salvage Pathway;Glycolysis/Gluconeogenesis;Oxidative Phosphorylation;Glycine and Serine Metabolism;Glycolysis/Gluconeogenesis;Nucleotide Salvage Pathway	0.2101;0.052272;0.2101;0.055047;0.052272;0.2101;0.2101	AKGDH;DASYN161;NDPK3;PPKr;PSSA161;SUCDi;SUCOAS	2;1;0;1;2;2;1	1	0
cdpdhdec9eg_c	1.01139	Cell Envelope Biosynthesis;Glycerophospholipid Metabolism;Glycerophospholipid Metabolism;Glycerophospholipid Metabolism;Glycerophospholipid Metabolism	0.35714;0.21429;0.071429;0.21429;0.14286	AACPS4;AGPAT161;APG3PAT161;DASYN161;G3PAT161	2;1;2;0;2	0.537	0.463	1.06403	Cell Envelope Biosynthesis;Glycerophospholipid Metabolism;Glycerophospholipid Metabolism;Glycerophospholipid Metabolism;Glycerophospholipid Metabolism	0.23364;0.23364;0.065421;0.23364;0.23364	CYTK1;NDPK3;PE161abcpp;PSD161;PSSA161	1;2;2;1;0	0.85	0.15
cdpdhdecg_c	1.01139	Cell Envelope Biosynthesis;Glycerophospholipid Metabolism;Glycerophospholipid Metabolism;Glycerophospholipid Metabolism;Glycerophospholipid Metabolism	0.35714;0.21429;0.071429;0.21429;0.14286	AACPS3;AGPAT160;APG3PAT160;DASYN160;G3PAT160	2;1;2;0;2	0.536	0.464	1.05793	Cell Envelope Biosynthesis;Glycerophospholipid Metabolism;Glycerophospholipid Metabolism;Glycerophospholipid Metabolism;Glycerophospholipid Metabolism	0.21186;0.21186;0.15254;0.21186;0.21186	CYTK1;NDPK3;PE160abcpp;PSD160;PSSA160	1;2;2;1;0	0.817	0.183
chor_c	0.98219	Tyrosine, Tryptophan, and Phenylalanine Metabolism;Glycolysis/Gluconeogenesis;Tyrosine, Tryptophan, and Phenylalanine Metabolism;Tyrosine, Tryptophan, and Phenylalanine Metabolism	0.25;0.25;0.25;0.25	CHORS;ENO;PSCVT;SHKK	0;2;1;2	0.154	0.846	1.14001	Tyrosine, Tryptophan, and Phenylalanine Metabolism;Glycolysis/Gluconeogenesis;Tyrosine, Tryptophan, and Phenylalanine Metabolism;Tyrosine, Tryptophan, and Phenylalanine Metabolism	0.13645;0.11274;0.13674;0.087907;0.12663;0.12663;0.078174;0.05828;0.078174;0.05828	CHORM;GLNS;GLUDy;GLUPRT;IPPS;PDH;PHETA1;PPND;PPNDH;TYRTA	0;1;2;2;2;1;1;1;1;1	0.953	0.047
cit_c	1.44694	Citric Acid Cycle;Citric Acid Cycle;Citric Acid Cycle	0.34274;0.31454;0.34272	CS;FUM;MDH	0;2;1	0.987	0.013	1.51708	Citric Acid Cycle;Citric Acid Cycle;Citric Acid Cycle	0.33333;0.33333;0.30591;0.027424	ACONTa;ACONTb;ICDHyr;ICL	0;1;2;2	0.981	0.019
citr_L_c	1.05981	Arginine and Proline Metabolism;Arginine and Proline Metabolism;Unassigned;Citric Acid Cycle;Arginine and Proline Metabolism	0.20003;0.20003;0.20003;0.19988;0.20003	ACODA;ACOTA;CBMKr;ICDHyr;OCBT	1;2;1;2;0	0.848	0.152	0.855845	Arginine and Proline Metabolism;Arginine and Proline Metabolism;Unassigned;Citric Acid Cycle;Arginine and Proline Metabolism	0.33333;0.33333;0.33333	ARGSL;ARGSS;FRD2	1;0;2	0.027	0.973
ckdo_c	1.00914	Lipopolysaccharide Biosynthesis / Recycling;Lipopolysaccharide Biosynthesis / Recycling;Lipopolysaccharide Biosynthesis / Recycling	0.33333;0.33333;0.33333	KDOCT2;KDOPP;KDOPS	0;1;2	0.551	0.449	1.10404	Lipopolysaccharide Biosynthesis / Recycling;Lipopolysaccharide Biosynthesis / Recycling;Lipopolysaccharide Biosynthesis / Recycling	0.25;0.125;0.125;0.125;0.125;0.25	CYTK1;K2L4Aabcpp;K2L4Aabctex;MOAT;MOAT2;NDPK3	1;1;2;0;0;2	0.93	0.07
cl_c	0.994204	Inorganic Ion Transport and Metabolism;Transport, Outer Membrane Porin	0.33333;0.66667	CLt3_2pp;CLtex	0;1	0.312	0.688	NaN	Inorganic Ion Transport and Metabolism;Transport, Outer Membrane Porin				NaN	NaN
cmp_c	1.00278	Glycerophospholipid Metabolism;Glycerophospholipid Metabolism;Glycerophospholipid Metabolism;Glycerophospholipid Metabolism;Lipopolysaccharide Biosynthesis / Recycling;Lipopolysaccharide Biosynthesis / Recycling;Glycine and Serine Metabolism;Glycine and Serine Metabolism;Glycerophospholipid Metabolism;Glycerophospholipid Metabolism	0.082435;0.097161;0.082435;0.097161;0.050266;0.050266;0.18034;0.18034;0.082435;0.097161	AGPAT160;AGPAT161;DASYN160;DASYN161;KDOCT2;KDOPP;PSERT;PSP_L;PSSA160;PSSA161	2;2;1;1;1;2;2;1;0;0	0.341	0.659	1.09168	Glycerophospholipid Metabolism;Glycerophospholipid Metabolism;Glycerophospholipid Metabolism;Glycerophospholipid Metabolism;Lipopolysaccharide Biosynthesis / Recycling;Lipopolysaccharide Biosynthesis / Recycling;Glycine and Serine Metabolism;Glycine and Serine Metabolism;Glycerophospholipid Metabolism;Glycerophospholipid Metabolism	0.25;0.25;0.25;0.25	ATPS4rpp;CYTK1;NDPK3;PPKr	2;0;1;2	0.886	0.114
co2_c	1.51456	Citric Acid Cycle;Citric Acid Cycle;Citric Acid Cycle	0.33333;0.33333;0.33333	ACONTa;ACONTb;ICDHyr	2;1;0	0.988	0.012	0.999655	Citric Acid Cycle;Citric Acid Cycle;Citric Acid Cycle	0.15736;0.17598;0.33333;0.17598;0.15736	ARGSS;ASPCT;CBMKr;DHORTS;OCBT	2;1;0;2;1	0.326	0.674
coa_c	1.48915	Citric Acid Cycle;Citric Acid Cycle;Citric Acid Cycle;Citric Acid Cycle;Citric Acid Cycle;Citric Acid Cycle	0.091278;0.21441;0.2079;0.073637;0.22553;0.18724	ACONTb;CS;FUM;ICDHyr;MDH;SUCOAS	2;0;2;2;1;0	0.994	0.006	1.25652	Citric Acid Cycle;Citric Acid Cycle;Citric Acid Cycle;Citric Acid Cycle;Citric Acid Cycle;Citric Acid Cycle	0.43137;0.56863	AKGDH;PDH	0;0	0.959	0.041
cobalt2_c	0.990662	Transport, Outer Membrane Porin;Inorganic Ion Transport and Metabolism	0.5;0.5	COBALT2tex;COBALT2tpp	1;0	0.251	0.749	NaN	Transport, Outer Membrane Porin;Inorganic Ion Transport and Metabolism				NaN	NaN
cpmp_c	1.03096	Cofactor and Prosthetic Group Biosynthesis	1	CPMPS	0	0.774	0.228	1.02929	Cofactor and Prosthetic Group Biosynthesis	0.071429;0.28571;0.071429;0.14286;0.14286;0.28571	BMOCOS;MOADSUx;MOCOS;MPTAT;MPTS;MPTSS	2;2;2;1;0;1	0.712	0.288
cpppg3_c	1.00852	Cofactor and Prosthetic Group Biosynthesis;Cofactor and Prosthetic Group Biosynthesis;Cofactor and Prosthetic Group Biosynthesis	0.33333;0.33333;0.33333	HMBS;UPP3S;UPPDC1	2;1;0	0.532	0.468	2.36256	Cofactor and Prosthetic Group Biosynthesis;Cofactor and Prosthetic Group Biosynthesis;Cofactor and Prosthetic Group Biosynthesis	0.16667;0.16667;0.16667;0.5	CPPPGO;FCLT;PPPGO3;SUCDi	0;2;1;2	0.998	0.002
ctp_c	1.1991	Citric Acid Cycle;Purine and Pyrimidine Biosynthesis;Nucleotide Salvage Pathway;Glycolysis/Gluconeogenesis;Glutamate Metabolism;Nucleotide Salvage Pathway;Nucleotide Salvage Pathway;Glycolysis/Gluconeogenesis;Citric Acid Cycle;Nucleotide Salvage Pathway	0.13982;0.050326;0.056715;0.20576;0.059254;0.050326;0.056715;0.20576;0.13982;0.035514	AKGDH;CTPS2;CYTK1;ENO;GLNS;NDPK2;NDPK3;PYK;SUCOAS;UMPK	2;0;1;2;1;1;0;1;1;2	0.974	0.026	0.945968	Citric Acid Cycle;Purine and Pyrimidine Biosynthesis;Nucleotide Salvage Pathway;Glycolysis/Gluconeogenesis;Glutamate Metabolism;Nucleotide Salvage Pathway;Nucleotide Salvage Pathway;Glycolysis/Gluconeogenesis;Citric Acid Cycle;Nucleotide Salvage Pathway	0.12007;0.1081;0.044944;0.12459;0.10844;0.044944;0.044944;0.40397	ATPS4rpp;CYTK1;DASYN161;HCO3E;PPKr;PSD161;PSSA161;PYK	2;1;0;2;2;2;1;2	0.054	0.946
cu2_c	0.982857	Cofactor and Prosthetic Group Biosynthesis;Transport, Outer Membrane Porin;Inorganic Ion Transport and Metabolism;Cofactor and Prosthetic Group Biosynthesis;Cofactor and Prosthetic Group Biosynthesis	0.064008;0.37198;0.37198;0.064008;0.12802	BMOCOS;CU2tex;CU2tpp;MOCOS;MPTAT	0;1;0;0;1	0.155	0.845	1.03471	Cofactor and Prosthetic Group Biosynthesis;Transport, Outer Membrane Porin;Inorganic Ion Transport and Metabolism;Cofactor and Prosthetic Group Biosynthesis;Cofactor and Prosthetic Group Biosynthesis	0.33333;0.16667;0.16667;0.33333	MOADSUx;MPTAT;MPTS;MPTSS	2;1;0;1	0.751	0.249
cys_L_c	1.01225	Cysteine Metabolism;Glycine and Serine Metabolism;Cysteine Metabolism	0.33333;0.33333;0.33333	CYSS;PSP_L;SERAT	0;2;1	0.558	0.442	1.44726	Cysteine Metabolism;Glycine and Serine Metabolism;Cysteine Metabolism	0.20997;0.10208;0.11123;0.090694;0.11123;0.11123;0.11123;0.11123;0.041082	ACHBS;ACLS;CYSTL;DHDPS;FUM;METS;SHSL1;SUCDi;TRPAS2	2;2;1;2;2;2;0;1;2	0.998	0.002
cyst_L_c	1.11848	Citric Acid Cycle;Cysteine Metabolism;Threonine and Lysine Metabolism;Methionine Metabolism;Cysteine Metabolism;Methionine Metabolism	0.25;0.125;0.25;0.125;0.125;0.125	AKGDH;CYSS;HSDy;HSST;SERAT;SHSL1	2;1;2;1;2;0	0.926	0.074	0.98422	Citric Acid Cycle;Cysteine Metabolism;Threonine and Lysine Metabolism;Methionine Metabolism;Cysteine Metabolism;Methionine Metabolism	0.19359;0.23075;0.23142;0.23075;0.03783;0.03783;0.03783	ALATA_L;CYSTL;GLUDy;METS;UAMAS;VALTA;VPAMTr	1;0;2;1;2;2;1	0.139	0.861
dad_5_c	0.997653	Glutamate Metabolism;Methionine Metabolism;Tyrosine, Tryptophan, and Phenylalanine Metabolism;Cofactor and Prosthetic Group Biosynthesis;Tyrosine, Tryptophan, and Phenylalanine Metabolism	0.2;0.2;0.2;0.2;0.2	GLUDy;METAT;PPND;TYRL;TYRTA	2;1;2;0;1	0.325	0.675	1.00994	Glutamate Metabolism;Methionine Metabolism;Tyrosine, Tryptophan, and Phenylalanine Metabolism;Cofactor and Prosthetic Group Biosynthesis;Tyrosine, Tryptophan, and Phenylalanine Metabolism	0.33333;0.33333;0.33333	5DOAN;ADNK1;PUNP1	1;0;2	0.572	0.428
datp_c	1.38865	Purine and Pyrimidine Biosynthesis;Citric Acid Cycle;Glycolysis/Gluconeogenesis;Glutamate Metabolism;Purine and Pyrimidine Biosynthesis;Purine and Pyrimidine Biosynthesis;Glycolysis/Gluconeogenesis;Citric Acid Cycle	0.074968;0.29987;0.05019;0.074968;0.074968;0.074968;0.05019;0.29987	AIRC2;AKGDH;ENO;GLNS;PRAIS;PRFGS;PYK;SUCOAS	2;2;2;2;2;2;1;1	0.991	0.009	NaN	Purine and Pyrimidine Biosynthesis;Citric Acid Cycle;Glycolysis/Gluconeogenesis;Glutamate Metabolism;Purine and Pyrimidine Biosynthesis;Purine and Pyrimidine Biosynthesis;Glycolysis/Gluconeogenesis;Citric Acid Cycle				NaN	NaN
db4p_c	0.972638	Cofactor and Prosthetic Group Biosynthesis;Pentose Phosphate Pathway;Pentose Phosphate Pathway	0.33333;0.33333;0.33333	DB4PS;RPE;TKT2	0;1;2	0.126	0.874	0.989946	Cofactor and Prosthetic Group Biosynthesis;Pentose Phosphate Pathway;Pentose Phosphate Pathway	0.14286;0.57143;0.28571	RBFK;RBFSa;RBFSb	2;0;1	0.226	0.774
dc2coa_c	1.01897	Membrane Lipid Metabolism;Membrane Lipid Metabolism;Membrane Lipid Metabolism	0.33333;0.33333;0.33333	ACACT4r;ECOAH4;HACD4	2;0;1	0.641	0.359	1.01543	Membrane Lipid Metabolism;Membrane Lipid Metabolism;Membrane Lipid Metabolism	0.33333;0.33333;0.33333	ACACT5r;ACOAD4f;HACD5	1;0;2	0.614	0.386
dcacoa_c	1.01629	Membrane Lipid Metabolism;Membrane Lipid Metabolism;Membrane Lipid Metabolism	0.33333;0.33333;0.33333	ACOAD4f;ECOAH4;HACD4	0;1;2	0.61	0.39	1.01897	Membrane Lipid Metabolism;Membrane Lipid Metabolism;Membrane Lipid Metabolism	0.33333;0.33333;0.33333	ACACT5r;ECOAH5;HACD5	0;2;1	0.654	0.346
dcamp_c	1.03876	Purine and Pyrimidine Biosynthesis;Purine and Pyrimidine Biosynthesis;Alanine and Aspartate Metabolism;Glutamate Metabolism;Purine and Pyrimidine Biosynthesis;Purine and Pyrimidine Biosynthesis;Citric Acid Cycle	0.1111;0.1111;0.1111;0.3685;0.075986;0.1111;0.1111	ADSS;AICART;ASPTA;GLUDy;GLUPRT;IMPC;MDH	0;2;1;2;2;1;2	0.76	0.24	1.60539	Purine and Pyrimidine Biosynthesis;Purine and Pyrimidine Biosynthesis;Alanine and Aspartate Metabolism;Glutamate Metabolism;Purine and Pyrimidine Biosynthesis;Purine and Pyrimidine Biosynthesis;Citric Acid Cycle	0.16721;0.1663;0.16721;0.1663;0.1663;0.16668	ADSL1r;FRD2;FUM;MDH;NADH17pp;SUCDi	0;1;1;2;2;2	1	0
dctp_c	1.07243	Oxidative Phosphorylation;Purine and Pyrimidine Biosynthesis;Nucleotide Salvage Pathway;Glutamate Metabolism;Nucleotide Salvage Pathway;Nucleotide Salvage Pathway;Glycolysis/Gluconeogenesis;Nucleotide Salvage Pathway	0.13793;0.068966;0.10345;0.068966;0.068966;0.10345;0.27586;0.17241	ATPS4rpp;CTPS2;CYTK1;GLNS;NDPK2;NDPK3;PYK;RNTR3c2	2;1;2;2;2;1;2;0	0.866	0.134	NaN	Oxidative Phosphorylation;Purine and Pyrimidine Biosynthesis;Nucleotide Salvage Pathway;Glutamate Metabolism;Nucleotide Salvage Pathway;Nucleotide Salvage Pathway;Glycolysis/Gluconeogenesis;Nucleotide Salvage Pathway				NaN	NaN
dd2coa_c	1.01897	Membrane Lipid Metabolism;Membrane Lipid Metabolism;Membrane Lipid Metabolism	0.33333;0.33333;0.33333	ACACT5r;ECOAH5;HACD5	2;0;1	0.657	0.343	1.11899	Membrane Lipid Metabolism;Membrane Lipid Metabolism;Membrane Lipid Metabolism	0.05467;0.19533;0.25;0.25;0.05467;0.19533	AACPS7;ACACT6r;ACOAD5f;AKGDH;FACOAE120;HACD6	2;1;0;2;1;2	0.933	0.067
ddca_c	1.01058	Membrane Lipid Metabolism;Membrane Lipid Metabolism;Cell Envelope Biosynthesis	0.33333;0.33333;0.33333	ACOAD5f;ECOAH5;FACOAE120	1;2;0	0.573	0.427	1.00818	Membrane Lipid Metabolism;Membrane Lipid Metabolism;Cell Envelope Biosynthesis	0.25;0.25;0.25;0.25	3OAR140;3OAS140;AACPS7;MCOATA	2;1;0;2	0.501	0.499
ddcaACP_c	1.00572	Cell Envelope Biosynthesis;Cell Envelope Biosynthesis;Membrane Lipid Metabolism;Cell Envelope Biosynthesis;Lipopolysaccharide Biosynthesis / Recycling;Lipopolysaccharide Biosynthesis / Recycling;Cell Envelope Biosynthesis;Lipopolysaccharide Biosynthesis / Recycling	0.16667;0.16667;0.16667;0.16667;0.083333;0.083333;0.083333;0.083333	3OAR140;AACPS7;ACOAD5f;FACOAE120;U23GAAT;UAGAAT;UAGDP;UHGADA	2;0;2;1;1;1;2;2	0.389	0.611	1.09556	Cell Envelope Biosynthesis;Cell Envelope Biosynthesis;Membrane Lipid Metabolism;Cell Envelope Biosynthesis;Lipopolysaccharide Biosynthesis / Recycling;Lipopolysaccharide Biosynthesis / Recycling;Cell Envelope Biosynthesis;Lipopolysaccharide Biosynthesis / Recycling	0.2;0.2;0.2;0.2;0.1;0.1	3OAR140;3OAS140;AKGDH;MCOATA;U23GAAT;UAGAAT	1;0;2;1;2;2	0.895	0.105
ddcacoa_c	1.01629	Membrane Lipid Metabolism;Membrane Lipid Metabolism;Membrane Lipid Metabolism	0.33333;0.33333;0.33333	ACOAD5f;ECOAH5;HACD5	0;1;2	0.637	0.363	1.11153	Membrane Lipid Metabolism;Membrane Lipid Metabolism;Membrane Lipid Metabolism	0.047929;0.047929;0.17124;0.17124;0.17124;0.047929;0.17124;0.047929;0.12331	3OAS140;AACPS7;ACACT6r;AKGDH;ECOAH6;FACOAE120;HACD6;SUCOAS;THDPS	2;1;0;1;2;0;1;2;2	0.932	0.068
dgtp_c	1.01953	Purine and Pyrimidine Biosynthesis;Oxidative Phosphorylation;Nucleotide Salvage Pathway;Nucleotide Salvage Pathway;Glycolysis/Gluconeogenesis;Nucleotide Salvage Pathway	0.10811;0.10811;0.13514;0.24324;0.27027;0.13514	ADSS;ATPS4rpp;GK1;NDPK1;PYK;RNTR2c2	2;2;2;1;2;0	0.604	0.396	NaN	Purine and Pyrimidine Biosynthesis;Oxidative Phosphorylation;Nucleotide Salvage Pathway;Nucleotide Salvage Pathway;Glycolysis/Gluconeogenesis;Nucleotide Salvage Pathway				NaN	NaN
dha_c	0.961255	Glycolysis/Gluconeogenesis;Transport, Inner Membrane;Glycolysis/Gluconeogenesis	0.33333;0.33333;0.33333	F6PA;GLCptspp;PGI	0;2;1	0.082	0.918	0.970398	Glycolysis/Gluconeogenesis;Transport, Inner Membrane;Glycolysis/Gluconeogenesis	0.2288;0.21078;0.16746;0.16693;0.22603	DHAPT;GAPD;GLUDy;PDH;TPI	0;2;2;1;1	0.094	0.906
dhap_c	0.952915	Alternate Carbon Metabolism;Glycolysis/Gluconeogenesis;Glycolysis/Gluconeogenesis;Glycolysis/Gluconeogenesis;Pentose Phosphate Pathway;Glycolysis/Gluconeogenesis;Pentose Phosphate Pathway;Glycolysis/Gluconeogenesis;Glycolysis/Gluconeogenesis;Pentose Phosphate Pathway	0.11605;0.11605;0.11605;0.074539;0.049039;0.074539;0.049039;0.23962;0.11605;0.049039	DHAPT;ENO;F6PA;FBA;FBA3;PFK;PFK_3;PGI;PGM;TALA	0;1;1;0;0;1;1;2;2;2	0.047	0.953	0.937624	Alternate Carbon Metabolism;Glycolysis/Gluconeogenesis;Glycolysis/Gluconeogenesis;Glycolysis/Gluconeogenesis;Pentose Phosphate Pathway;Glycolysis/Gluconeogenesis;Pentose Phosphate Pathway;Glycolysis/Gluconeogenesis;Glycolysis/Gluconeogenesis;Pentose Phosphate Pathway	0.33442;0.33442;0.33116	GAPD;PGK;TPI	1;2;0	0.048	0.952
dhf_c	1.01604	Nucleotide Salvage Pathway;Glycine and Serine Metabolism;Glutamate Metabolism;Citric Acid Cycle;Glycine and Serine Metabolism;Glycine and Serine Metabolism;Nucleotide Salvage Pathway	0.13591;0.14286;0.14981;0.14981;0.14286;0.14286;0.13591	DUTPDP;GHMT2r;GLUDy;ICDHyr;PSERT;PSP_L;TMDS	1;1;1;2;2;2;0	0.58	0.42	1.01651	Nucleotide Salvage Pathway;Glycine and Serine Metabolism;Glutamate Metabolism;Citric Acid Cycle;Glycine and Serine Metabolism;Glycine and Serine Metabolism;Nucleotide Salvage Pathway	0.25;0.25;0.25;0.25	DHFR;GHMT2r;MTHFD;PRAGSr	0;1;2;2	0.608	0.392
dhgly_c	0.997653	Glutamate Metabolism;Methionine Metabolism;Tyrosine, Tryptophan, and Phenylalanine Metabolism;Cofactor and Prosthetic Group Biosynthesis;Tyrosine, Tryptophan, and Phenylalanine Metabolism	0.2;0.2;0.2;0.2;0.2	GLUDy;METAT;PPND;TYRL;TYRTA	2;1;2;0;1	0.307	0.693	1.05805	Glutamate Metabolism;Methionine Metabolism;Tyrosine, Tryptophan, and Phenylalanine Metabolism;Cofactor and Prosthetic Group Biosynthesis;Tyrosine, Tryptophan, and Phenylalanine Metabolism	0.2;0.2;0.2;0.2;0.2	ASPCT;CBMKr;THZPSN3;TMPK;TMPPP	2;1;0;2;1	0.838	0.162
dhnpt_c	1.08388	Cofactor and Prosthetic Group Biosynthesis;Cofactor and Prosthetic Group Biosynthesis	0.5;0.5	DNTPPA;GTPCI	1;2	0.887	0.113	1.35659	Cofactor and Prosthetic Group Biosynthesis;Cofactor and Prosthetic Group Biosynthesis	0.2;0.2;0.2;0.2;0.2	DHNPA2r;DHPS2;GCALDD;GLYCTO2;HPPK2	0;2;1;2;1	0.98	0.02
dhor_S_c	1.01154	Purine and Pyrimidine Biosynthesis;Alanine and Aspartate Metabolism;Unassigned;Purine and Pyrimidine Biosynthesis	0.25;0.25;0.25;0.25	ASPCT;ASPTA;CBMKr;DHORTS	1;2;2;0	0.556	0.444	1.02271	Purine and Pyrimidine Biosynthesis;Alanine and Aspartate Metabolism;Unassigned;Purine and Pyrimidine Biosynthesis	0.33333;0.33333;0.33333	DHORD2;OMPDC;ORPT	0;2;1	0.673	0.327
dhpmp_c	1.08388	Cofactor and Prosthetic Group Biosynthesis;Cofactor and Prosthetic Group Biosynthesis	0.5;0.5	DNTPPA;GTPCI	0;1	0.898	0.102	1.5584	Cofactor and Prosthetic Group Biosynthesis;Cofactor and Prosthetic Group Biosynthesis	0.33333;0.33333;0.33333	DHNPA2r;GCALDD;HPPK2	1;2;2	0.985	0.015
dhpt_c	1.01806	Cofactor and Prosthetic Group Biosynthesis;Cofactor and Prosthetic Group Biosynthesis;Cofactor and Prosthetic Group Biosynthesis;Cofactor and Prosthetic Group Biosynthesis;Cofactor and Prosthetic Group Biosynthesis	0.2;0.2;0.2;0.2;0.2	ADCL;ADCS;DHNPA2r;DHPS2;HPPK2	1;2;2;0;1	0.622	0.378	1.03659	Cofactor and Prosthetic Group Biosynthesis;Cofactor and Prosthetic Group Biosynthesis;Cofactor and Prosthetic Group Biosynthesis;Cofactor and Prosthetic Group Biosynthesis;Cofactor and Prosthetic Group Biosynthesis	0.5;0.5	DHFR;DHFS	1;0	0.788	0.212
dhptd_c	1.00063	Methionine Metabolism;Methionine Metabolism	0.5;0.5	AHCYSNS;RHCCE	1;0	0.424	0.576	NaN	Methionine Metabolism;Methionine Metabolism				NaN	NaN
dmlz_c	0.924041	Cofactor and Prosthetic Group Biosynthesis;Cofactor and Prosthetic Group Biosynthesis;Cofactor and Prosthetic Group Biosynthesis;Pentose Phosphate Pathway	0.14286;0.28571;0.28571;0.28571	APRAUR;DB4PS;RBFSa;RPE	2;1;0;2	0.041	0.959	0.998066	Cofactor and Prosthetic Group Biosynthesis;Cofactor and Prosthetic Group Biosynthesis;Cofactor and Prosthetic Group Biosynthesis;Pentose Phosphate Pathway	0.25;0.25;0.5	FMNAT;RBFK;RBFSb	2;1;0	0.389	0.611
dmpp_c	0.996524	Cofactor and Prosthetic Group Biosynthesis;Cofactor and Prosthetic Group Biosynthesis;Cofactor and Prosthetic Group Biosynthesis	0.33333;0.33333;0.33333	IPDDI;IPDPS;MECDPDH5	0;1;2	0.331	0.669	1.0008	Cofactor and Prosthetic Group Biosynthesis;Cofactor and Prosthetic Group Biosynthesis;Cofactor and Prosthetic Group Biosynthesis	0.35687;0.35687;0.28626	DMATT;GRTT;OCTDPS	0;1;2	0.416	0.584
dnad_c	0.968658	Nucleotide Salvage Pathway;Cofactor and Prosthetic Group Biosynthesis;Histidine Metabolism;Cofactor and Prosthetic Group Biosynthesis	0.16667;0.16667;0.5;0.16667	NNATr;NNDPR;PRPPS;QULNS	0;1;2;2	0.128	0.872	1.11174	Nucleotide Salvage Pathway;Cofactor and Prosthetic Group Biosynthesis;Histidine Metabolism;Cofactor and Prosthetic Group Biosynthesis	0.16667;0.10936;0.55731;0.16667	NADH16pp;NADK;NADS1;NADTRHD	2;1;0;1	0.932	0.068
dpcoa_c	0.982764	Cofactor and Prosthetic Group Biosynthesis;Cofactor and Prosthetic Group Biosynthesis;Cofactor and Prosthetic Group Biosynthesis	0.33333;0.33333;0.33333	PPCDC;PPNCL2;PTPATi	1;2;0	0.159	0.841	1.32349	Cofactor and Prosthetic Group Biosynthesis;Cofactor and Prosthetic Group Biosynthesis;Cofactor and Prosthetic Group Biosynthesis	0.33333;0.33333;0.33333	AKGDH;DPCOAK;SUCOAS	1;0;2	0.983	0.017
dscl_c	1.00942	Cofactor and Prosthetic Group Biosynthesis;Cofactor and Prosthetic Group Biosynthesis;Cofactor and Prosthetic Group Biosynthesis	0.33333;0.33333;0.33333	HMBS;UPP3MT;UPP3S	2;0;1	0.57	0.43	0.991873	Cofactor and Prosthetic Group Biosynthesis;Cofactor and Prosthetic Group Biosynthesis;Cofactor and Prosthetic Group Biosynthesis	0.5;0.5	SHCHD2;SHCHF	0;1	0.252	0.748
dtdp_c	1.00027	Unassigned;Nucleotide Salvage Pathway;Nucleotide Salvage Pathway;Nucleotide Salvage Pathway;Glycolysis/Gluconeogenesis;Glycolysis/Gluconeogenesis;Glycine and Serine Metabolism;Folate Metabolism;Nucleotide Salvage Pathway;Glycolysis/Gluconeogenesis;Oxidative Phosphorylation;Glycolysis/Gluconeogenesis;Nucleotide Salvage Pathway	0.034244;0.09072;0.068488;0.068488;0.15245;0.068488;0.034244;0.034244;0.09072;0.068488;0.068488;0.15245;0.068488	CBMKr;CYTK1;DTMPK;DUTPDP;ENO;GAPD;GHMT2r;GLYCL;NDPK3;PGK;PPKr;PYK;TMDS	2;2;0;2;2;2;2;2;2;1;1;1;1	0.291	0.709	2.01876	Unassigned;Nucleotide Salvage Pathway;Nucleotide Salvage Pathway;Nucleotide Salvage Pathway;Glycolysis/Gluconeogenesis;Glycolysis/Gluconeogenesis;Glycine and Serine Metabolism;Folate Metabolism;Nucleotide Salvage Pathway;Glycolysis/Gluconeogenesis;Oxidative Phosphorylation;Glycolysis/Gluconeogenesis;Nucleotide Salvage Pathway	0.25;0.25;0.25;0.25	AKGDH;NDPK4;SUCDi;SUCOAS	2;0;2;1	1	0
dtmp_c	1.0151	Nucleotide Salvage Pathway;Nucleotide Salvage Pathway	0.5;0.5	DUTPDP;TMDS	1;0	0.657	0.343	1.07395	Nucleotide Salvage Pathway;Nucleotide Salvage Pathway	0.25;0.25;0.25;0.25	ATPS4rpp;DTMPK;NDPK4;PPKr	2;0;1;2	0.884	0.116
dttp_c	1.03473	Purine and Pyrimidine Biosynthesis;Nucleotide Salvage Pathway;Glycolysis/Gluconeogenesis;Glycolysis/Gluconeogenesis;Glutamate Metabolism;Nucleotide Salvage Pathway;Glycolysis/Gluconeogenesis;Purine and Pyrimidine Biosynthesis;Purine and Pyrimidine Biosynthesis;Glycolysis/Gluconeogenesis;Nucleotide Salvage Pathway	0.064516;0.032258;0.064516;0.25806;0.064516;0.032258;0.25806;0.064516;0.064516;0.064516;0.032258	AIRC2;DTMPK;ENO;GAPD;GLNS;NDPK4;PGK;PRAIS;PRFGS;PYK;TMDS	2;1;2;2;2;0;1;2;2;1;2	0.731	0.269	NaN	Purine and Pyrimidine Biosynthesis;Nucleotide Salvage Pathway;Glycolysis/Gluconeogenesis;Glycolysis/Gluconeogenesis;Glutamate Metabolism;Nucleotide Salvage Pathway;Glycolysis/Gluconeogenesis;Purine and Pyrimidine Biosynthesis;Purine and Pyrimidine Biosynthesis;Glycolysis/Gluconeogenesis;Nucleotide Salvage Pathway				NaN	NaN
dump_c	1.00178	Nucleotide Salvage Pathway	1	DUTPDP	0	0.526	0.474	1.10572	Nucleotide Salvage Pathway	0.33333;0.33333;0.33333	DTMPK;NDPK4;TMDS	1;2;0	0.899	0.101
dutp_c	1.05307	Oxidative Phosphorylation;Nucleotide Salvage Pathway;Oxidative Phosphorylation;Glycolysis/Gluconeogenesis;Nucleotide Salvage Pathway;Cell Envelope Biosynthesis	0.1;0.25;0.1;0.05;0.25;0.25	ATPS4rpp;NDPK2;PPKr;PYK;RNTR4c2;UAGPT3	2;1;2;2;0;2	0.817	0.183	1.01676	Oxidative Phosphorylation;Nucleotide Salvage Pathway;Oxidative Phosphorylation;Glycolysis/Gluconeogenesis;Nucleotide Salvage Pathway;Cell Envelope Biosynthesis	0.25;0.25;0.25;0.25	DHFR;DTMPK;DUTPDP;TMDS	2;2;0;1	0.613	0.387
dxyl5p_c	1.1678	Cofactor and Prosthetic Group Biosynthesis;Cofactor and Prosthetic Group Biosynthesis;Tyrosine, Tryptophan, and Phenylalanine Metabolism;Methionine Metabolism;Cofactor and Prosthetic Group Biosynthesis;Glutamate Metabolism;Tyrosine, Tryptophan, and Phenylalanine Metabolism;Methionine Metabolism;Tyrosine, Tryptophan, and Phenylalanine Metabolism	0.035179;0.035179;0.035179;0.14908;0.14908;0.14908;0.14908;0.14908;0.14908	ADCL;ADCS;CHORS;CYSTL;DXPS;GLNS;IGPS;SHSL1;TRPS3	1;2;2;1;0;2;2;2;1	0.962	0.038	1.04646	Cofactor and Prosthetic Group Biosynthesis;Cofactor and Prosthetic Group Biosynthesis;Tyrosine, Tryptophan, and Phenylalanine Metabolism;Methionine Metabolism;Cofactor and Prosthetic Group Biosynthesis;Glutamate Metabolism;Tyrosine, Tryptophan, and Phenylalanine Metabolism;Methionine Metabolism;Tyrosine, Tryptophan, and Phenylalanine Metabolism	0.090909;0.090909;0.27273;0.27273;0.27273	ASPCT;CBMKr;CDPMEK;DXPRIi;MEPCT	2;1;2;0;1	0.798	0.202
e4p_c	0.921613	Pentose Phosphate Pathway;Transport, Inner Membrane;Pentose Phosphate Pathway;Glycolysis/Gluconeogenesis;Pentose Phosphate Pathway;Glycolysis/Gluconeogenesis	0.28374;0.052302;0.28374;0.052302;0.03325;0.29467	FBA3;GLCptspp;PFK_3;PGI;TKT2;TPI	0;2;1;1;0;1	0.036	0.964	0.979152	Pentose Phosphate Pathway;Transport, Inner Membrane;Pentose Phosphate Pathway;Glycolysis/Gluconeogenesis;Pentose Phosphate Pathway;Glycolysis/Gluconeogenesis	0.25494;0.24026;0.25494;0.24986	GAPD;PFK_3;PGK;TALA	1;1;2;0	0.14	0.86
eig3p_c	1.08444	Glutamate Metabolism;Glutamate Metabolism;Histidine Metabolism;Histidine Metabolism;Histidine Metabolism	0.16667;0.33333;0.16667;0.16667;0.16667	GLNS;GLUDy;IG3PS;PRAMPC;PRMICI	1;2;0;2;1	0.885	0.115	0.91659	Glutamate Metabolism;Glutamate Metabolism;Histidine Metabolism;Histidine Metabolism;Histidine Metabolism	0.25;0.25;0.25;0.25	GLUDy;HISTP;HSTPT;IGPDH	2;2;1;0	0.04	0.96
f6p_c	1.00735	Glycolysis/Gluconeogenesis;Transport, Inner Membrane;Transport, Outer Membrane Porin;Transport, Outer Membrane;Glycolysis/Gluconeogenesis	0.25;0.25;0.125;0.125;0.25	ENO;GLCptspp;GLCtex_copy1;GLCtex_copy2;PGI	2;1;2;2;0	0.497	0.503	0.953759	Glycolysis/Gluconeogenesis;Transport, Inner Membrane;Transport, Outer Membrane Porin;Transport, Outer Membrane;Glycolysis/Gluconeogenesis	0.066935;0.066935;0.042994;0.27229;0.048992;0.049161;0.042994;0.27229;0.13741	DHAPT;F6PA;FBA;GAPD;GLUDy;PDH;PFK;PGK;TPI	1;0;1;1;2;2;0;2;2	0.05	0.95
fad_c	1.25144	Membrane Lipid Metabolism;Membrane Lipid Metabolism;Membrane Lipid Metabolism;Membrane Lipid Metabolism;Membrane Lipid Metabolism;Citric Acid Cycle;Membrane Lipid Metabolism;Membrane Lipid Metabolism;Membrane Lipid Metabolism;Membrane Lipid Metabolism;Membrane Lipid Metabolism;Membrane Lipid Metabolism;Membrane Lipid Metabolism;Membrane Lipid Metabolism;Membrane Lipid Metabolism;Membrane Lipid Me…	0.036654;0.036654;0.036654;0.036654;0.036654;0.22509;0.036654;0.036654;0.036654;0.036654;0.036654;0.036654;0.036654;0.036654;0.036654;0.036654;0.22509	ACOAD1f;ACOAD2f;ACOAD3f;ACOAD4f;ACOAD5f;AKGDH;ECOAH1;ECOAH2;ECOAH3;ECOAH4;ECOAH5;HACD1;HACD2;HACD3;HACD4;HACD5;SUCOAS	0;0;0;0;0;2;1;1;1;1;1;2;2;2;2;2;1	0.987	0.013	1.21063	Membrane Lipid Metabolism;Membrane Lipid Metabolism;Membrane Lipid Metabolism;Membrane Lipid Metabolism;Membrane Lipid Metabolism;Citric Acid Cycle;Membrane Lipid Metabolism;Membrane Lipid Metabolism;Membrane Lipid Metabolism;Membrane Lipid Metabolism;Membrane Lipid Metabolism;Membrane Lipid Metabolism;Membrane Lipid Metabolism;Membrane Lipid Metabolism;Membrane Lipid Metabolism;Membrane Lipid Me…	0.30306;0.21226;0.30306;0.090805;0.090805	AKGDH;FADRx2;ICDHyr;P5CR;PROD2	2;0;1;1;0	0.972	0.028
fadh2_c	1.14642	Citric Acid Cycle;Threonine and Lysine Metabolism;Oxidative Phosphorylation;Cofactor and Prosthetic Group Biosynthesis;Glycine and Serine Metabolism;Threonine and Lysine Metabolism;Citric Acid Cycle;Folate Metabolism;Arginine and Proline Metabolism;Arginine and Proline Metabolism;Glycolysis/Gluconeogenesis	0.19105;0.039486;0.13109;0.090776;0.037177;0.039486;0.19105;0.040315;0.038834;0.038834;0.16191	ACONTb;ASAD;ATPS4rpp;FADRx2;GHMT2r;HSDy;ICDHyr;MTHFD;P5CR;PROD2;PYK	2;2;2;0;2;2;1;1;1;0;2	0.96	0.04	0.989917	Citric Acid Cycle;Threonine and Lysine Metabolism;Oxidative Phosphorylation;Cofactor and Prosthetic Group Biosynthesis;Glycine and Serine Metabolism;Threonine and Lysine Metabolism;Citric Acid Cycle;Folate Metabolism;Arginine and Proline Metabolism;Arginine and Proline Metabolism;Glycolysis/Gluconeogenesis	0.046342;0.046342;0.046342;0.046342;0.036208;0.036208;0.21651;0.046342;0.046342;0.046342;0.046342;0.046342;0.036208;0.046342;0.046342;0.046342;0.046342;0.036208;0.036208	ACACT2r;ACACT3r;ACACT4r;ACACT5r;ACACT6r;ACACT7r;ACALD;ACOAD1f;ACOAD2f;ACOAD3f;ACOAD4f;ACOAD5f;ACOAD6f;HACD2;HACD3;HACD4;HACD5;HACD6;HACD7	1;1;1;1;1;1;2;0;0;0;0;0;0;2;2;2;2;2;2	0.144	0.856
fdp_c	0.924675	Transport, Inner Membrane;Glycolysis/Gluconeogenesis;Glycolysis/Gluconeogenesis	0.33333;0.33333;0.33333	GLCptspp;PFK;PGI	2;0;1	0.053	0.947	0.947223	Transport, Inner Membrane;Glycolysis/Gluconeogenesis;Glycolysis/Gluconeogenesis	0.16827;0.33331;0.33331;0.1651	FBA;GAPD;PGK;TPI	0;1;2;1	0.059	0.941
fgam_c	1.03495	Purine and Pyrimidine Biosynthesis;Glycine and Serine Metabolism;Purine and Pyrimidine Biosynthesis;Purine and Pyrimidine Biosynthesis	0.25;0.25;0.25;0.25	GARFT;GHMT2r;GLUPRT;PRAGSr	0;2;2;1	0.745	0.255	1.02038	Purine and Pyrimidine Biosynthesis;Glycine and Serine Metabolism;Purine and Pyrimidine Biosynthesis;Purine and Pyrimidine Biosynthesis	0.056095;0.058624;0.32771;0.056123;0.056123;0.17622;0.17622;0.046446;0.046446	AIRC2;GLNS;GLUDy;PRAIS;PRFGS;PSERT;PSP_L;SDPDS;SDPTA	2;1;2;1;0;1;2;2;1	0.629	0.371
fmn_c	0.987102	Cofactor and Prosthetic Group Biosynthesis;Cofactor and Prosthetic Group Biosynthesis;Cofactor and Prosthetic Group Biosynthesis	0.25;0.5;0.25	RBFK;RBFSa;RBFSb	0;2;1	0.202	0.798	1.03523	Cofactor and Prosthetic Group Biosynthesis;Cofactor and Prosthetic Group Biosynthesis;Cofactor and Prosthetic Group Biosynthesis	0.5;0.26923;0.076923;0.076923;0.076923	FADRx2;FMNAT;I2FE2SS;I2FE2SS2;I4FE4SR	1;0;2;2;2	0.764	0.236
for_c	1.01975	Cofactor and Prosthetic Group Biosynthesis;Cofactor and Prosthetic Group Biosynthesis;Cofactor and Prosthetic Group Biosynthesis;Cofactor and Prosthetic Group Biosynthesis;Purine and Pyrimidine Biosynthesis;Purine and Pyrimidine Biosynthesis;Pentose Phosphate Pathway;Pentose Phosphate Pathway	0.05;0.2;0.15;0.1;0.05;0.05;0.2;0.2	AMPMS2;DB4PS;GTPCI;GTPCII2;PRAIS;PRFGS;RPE;TKT2	0;0;0;0;1;2;1;2	0.645	0.355	1.01564	Cofactor and Prosthetic Group Biosynthesis;Cofactor and Prosthetic Group Biosynthesis;Cofactor and Prosthetic Group Biosynthesis;Cofactor and Prosthetic Group Biosynthesis;Purine and Pyrimidine Biosynthesis;Purine and Pyrimidine Biosynthesis;Pentose Phosphate Pathway;Pentose Phosphate Pathway	0.33156;0.33156;0.33688	CO2tex;FDH4pp;FORtppi	2;1;0	0.604	0.396
fpram_c	1.15062	Purine and Pyrimidine Biosynthesis;Glutamate Metabolism;Glutamate Metabolism;Purine and Pyrimidine Biosynthesis;Purine and Pyrimidine Biosynthesis;Purine and Pyrimidine Biosynthesis	0.090909;0.18182;0.45455;0.090909;0.090909;0.090909	GARFT;GLNS;GLUDy;GLUPRT;PRAGSr;PRFGS	1;1;2;2;2;0	0.939	0.061	1.0034	Purine and Pyrimidine Biosynthesis;Glutamate Metabolism;Glutamate Metabolism;Purine and Pyrimidine Biosynthesis;Purine and Pyrimidine Biosynthesis;Purine and Pyrimidine Biosynthesis	0.33328;0.33328;0.33344	AIRC2;AIRC3;PRAIS	1;2;0	0.459	0.541
fprica_c	1.06442	Purine and Pyrimidine Biosynthesis;Purine and Pyrimidine Biosynthesis;Glutamate Metabolism;Histidine Metabolism;Purine and Pyrimidine Biosynthesis;Histidine Metabolism	0.26002;0.31501;0.054985;0.054985;0.26002;0.054985	ADSL2r;AICART;GLNS;IG3PS;PRASCSi;PRMICI	1;0;2;1;2;2	0.835	0.165	1.04193	Purine and Pyrimidine Biosynthesis;Purine and Pyrimidine Biosynthesis;Glutamate Metabolism;Histidine Metabolism;Purine and Pyrimidine Biosynthesis;Histidine Metabolism	0.18365;0.18365;0.14968;0.33333;0.14968	ADSL1r;ADSS;GMPS2;IMPC;IMPD	2;1;2;0;1	0.769	0.231
frdp_c	0.998242	Cofactor and Prosthetic Group Biosynthesis;Cofactor and Prosthetic Group Biosynthesis;Cofactor and Prosthetic Group Biosynthesis;Cofactor and Prosthetic Group Biosynthesis;Cofactor and Prosthetic Group Biosynthesis	0.11111;0.11111;0.11111;0.33333;0.33333	DMATT;GRTT;IPDDI;IPDPS;MECDPDH5	1;0;2;1;2	0.333	0.667	1.00865	Cofactor and Prosthetic Group Biosynthesis;Cofactor and Prosthetic Group Biosynthesis;Cofactor and Prosthetic Group Biosynthesis;Cofactor and Prosthetic Group Biosynthesis;Cofactor and Prosthetic Group Biosynthesis	0.2;0.2;0.2;0.2;0.2	HBZOPT;OCTDPS;OPHBDC;PAPPT3;UDCPDP	1;0;2;2;1	0.523	0.477
fum_c	2.75295	Citric Acid Cycle;Oxidative Phosphorylation;Citric Acid Cycle	0.21862;0.56635;0.21503	AKGDH;SUCDi;SUCOAS	2;0;1	1	0	1.17521	Citric Acid Cycle;Oxidative Phosphorylation;Citric Acid Cycle	0.17421;0.11584;0.11584;0.17406;0.18838;0.11584;0.11584	CS;FRD2;FRD3;FUM;MDH;NADH17pp;NADH18pp	2;0;0;0;1;1;1	0.961	0.039
g3p_c	0.947003	Alternate Carbon Metabolism;Glycolysis/Gluconeogenesis;Glycolysis/Gluconeogenesis;Glycolysis/Gluconeogenesis;Pentose Phosphate Pathway;Transport, Inner Membrane;Glycolysis/Gluconeogenesis;Pentose Phosphate Pathway;Glycolysis/Gluconeogenesis;Pentose Phosphate Pathway;Glycolysis/Gluconeogenesis	0.072111;0.22223;0.072111;0.046319;0.030473;0.15012;0.046319;0.030473;0.15012;0.031691;0.14803	DHAPT;ENO;F6PA;FBA;FBA3;GLCptspp;PFK;PFK_3;PGI;TALA;TPI	1;2;0;0;1;2;1;2;1;0;0	0.049	0.951	0.967439	Alternate Carbon Metabolism;Glycolysis/Gluconeogenesis;Glycolysis/Gluconeogenesis;Glycolysis/Gluconeogenesis;Pentose Phosphate Pathway;Transport, Inner Membrane;Glycolysis/Gluconeogenesis;Pentose Phosphate Pathway;Glycolysis/Gluconeogenesis;Pentose Phosphate Pathway;Glycolysis/Gluconeogenesis	0.3374;0.3374;0.32521	GAPD;PGK;PGM	0;1;2	0.128	0.872
g6p_c	1.03707	Glycolysis/Gluconeogenesis;Transport, Inner Membrane;Transport, Outer Membrane Porin;Transport, Outer Membrane;Glycolysis/Gluconeogenesis	0.25;0.25;0.125;0.125;0.25	ENO;GLCptspp;GLCtex_copy1;GLCtex_copy2;PGM	1;0;1;1;2	0.772	0.228	0.950618	Glycolysis/Gluconeogenesis;Transport, Inner Membrane;Transport, Outer Membrane Porin;Transport, Outer Membrane;Glycolysis/Gluconeogenesis	0.12046;0.12046;0.077377;0.24275;0.077377;0.050906;0.25772;0.052941	DHAPT;F6PA;FBA;GAPD;PFK;PFK_3;PGI;TALA	2;1;2;2;1;2;0;1	0.045	0.955
gam1p_c	1.22141	Cell Envelope Biosynthesis;Glutamate Metabolism;Cell Envelope Biosynthesis;Glycolysis/Gluconeogenesis	0.25;0.25;0.25;0.25	GF6PTA;GLNS;PGAMT;PGI	1;2;0;2	0.979	0.021	1.01633	Cell Envelope Biosynthesis;Glutamate Metabolism;Cell Envelope Biosynthesis;Glycolysis/Gluconeogenesis	0.33333;0.13727;0.09803;0.33333;0.09803	G1PACT;UAGAAT;UAGCVT;UAGDP;UAGPT3	0;2;2;1;2	0.602	0.398
gam6p_c	1.14726	Cell Envelope Biosynthesis;Transport, Inner Membrane;Glutamate Metabolism;Glutamate Metabolism;Glycolysis/Gluconeogenesis	0.2;0.2;0.2;0.2;0.2	GF6PTA;GLCptspp;GLNS;GLUDy;PGI	0;2;1;2;1	0.947	0.053	1.02483	Cell Envelope Biosynthesis;Transport, Inner Membrane;Glutamate Metabolism;Glutamate Metabolism;Glycolysis/Gluconeogenesis	0.33333;0.33333;0.33333	G1PACT;PGAMT;UAGDP	1;0;2	0.691	0.309
gar_c	1.10513	Threonine and Lysine Metabolism;Glutamate Metabolism;Purine and Pyrimidine Biosynthesis;Purine and Pyrimidine Biosynthesis;Histidine Metabolism;Threonine and Lysine Metabolism	0.29637;0.11088;0.11088;0.11088;0.07462;0.29637	ATHRDHr;GLNS;GLUPRT;PRAGSr;PRPPS;THRA2i	2;2;1;0;2;1	0.904	0.096	1.2637	Threonine and Lysine Metabolism;Glutamate Metabolism;Purine and Pyrimidine Biosynthesis;Purine and Pyrimidine Biosynthesis;Histidine Metabolism;Threonine and Lysine Metabolism	0.25;0.25;0.25;0.25	GARFT;GLNS;PRAIS;PRFGS	0;2;2;1	0.981	0.019
gcald_c	0.996748	Cofactor and Prosthetic Group Biosynthesis;Cofactor and Prosthetic Group Biosynthesis	0.5;0.5	DHNPA2r;DNTPPA	0;2	0.336	0.664	1.57241	Cofactor and Prosthetic Group Biosynthesis;Cofactor and Prosthetic Group Biosynthesis	0.33333;0.33333;0.33333	GCALDD;GLYCTO2;MALS	0;1;2	0.986	0.014
gdp_c	1.1924	Nucleotide Salvage Pathway;Citric Acid Cycle;Alanine and Aspartate Metabolism;Glycolysis/Gluconeogenesis;Glutamate Metabolism;Glutamate Metabolism;Citric Acid Cycle;Citric Acid Cycle;Glycine and Serine Metabolism;Glycolysis/Gluconeogenesis;Oxidative Phosphorylation;Citric Acid Cycle	0.073683;0.10384;0.053163;0.10949;0.045847;0.053163;0.10384;0.053047;0.10949;0.10949;0.081101;0.10384	ADK1;AKGDH;ASPTA;GAPD;GLNS;GLUDy;ICDHyr;MDH;PGCD;PGK;PPKr;SUCOAS	2;2;1;2;2;2;2;2;2;1;1;1	0.974	0.026	1.98326	Nucleotide Salvage Pathway;Citric Acid Cycle;Alanine and Aspartate Metabolism;Glycolysis/Gluconeogenesis;Glutamate Metabolism;Glutamate Metabolism;Citric Acid Cycle;Citric Acid Cycle;Glycine and Serine Metabolism;Glycolysis/Gluconeogenesis;Oxidative Phosphorylation;Citric Acid Cycle	0.24445;0.22507;0.041564;0.24445;0.24445	AKGDH;NDPK1;PYK;SUCDi;SUCOAS	2;0;1;2;1	1	0
gln_L_c	1.37245	Glutamate Metabolism;Glutamate Metabolism;Citric Acid Cycle	0.33333;0.33333;0.33333	GLNS;GLUDy;ICDHyr	0;1;2	0.984	0.016	0.956466	Glutamate Metabolism;Glutamate Metabolism;Citric Acid Cycle	0.096997;0.10526;0.40116;0.19829;0.19829	ASPK;ASPTA;GLUDy;PSERT;PSP_L	2;1;2;1;2	0.078	0.922
glu_D_c	1.03067	Glutamate Metabolism;Cell Envelope Biosynthesis;Citric Acid Cycle	0.33333;0.33333;0.33333	GLUDy;GLUR;ICDHyr	1;0;2	0.746	0.254	0.976705	Glutamate Metabolism;Cell Envelope Biosynthesis;Citric Acid Cycle	0.33333;0.33333;0.33333	UAAGDS;UAMAGS;UGMDDS	1;0;2	0.15	0.85
glu_L_c	1.24883	Citric Acid Cycle;Oxidative Phosphorylation;Glutamate Metabolism;Citric Acid Cycle	0.3182;0.065062;0.29854;0.3182	ACONTb;ATPS4rpp;GLUDy;ICDHyr	2;2;0;1	0.973	0.027	1.97799	Citric Acid Cycle;Oxidative Phosphorylation;Glutamate Metabolism;Citric Acid Cycle	0.24983;0.097813;0.060492;0.057444;0.057444;0.24469;0.23229	AKGDH;ASPTA;GLNS;PSERT;PSP_L;SUCDi;SUCOAS	1;0;0;0;1;2;2	1	0
glu1sa_c	0.945035	Purine and Pyrimidine Biosynthesis;Glutamate Metabolism;Cofactor and Prosthetic Group Biosynthesis;Cofactor and Prosthetic Group Biosynthesis	0.25;0.25;0.25;0.25	CTPS2;GLUDy;GLUTRR;GLUTRS	2;2;0;1	0.071	0.929	1.04831	Purine and Pyrimidine Biosynthesis;Glutamate Metabolism;Cofactor and Prosthetic Group Biosynthesis;Cofactor and Prosthetic Group Biosynthesis	0.61538;0.076923;0.30769	G1SAT;HMBS;PPBNGS	0;2;1	0.816	0.184
glu5p_c	1.0038	Arginine and Proline Metabolism;Glutamate Metabolism;Citric Acid Cycle	0.33333;0.33333;0.33333	GLU5K;GLUDy;ICDHyr	0;1;2	0.477	0.523	1.00113	Arginine and Proline Metabolism;Glutamate Metabolism;Citric Acid Cycle	0.5;0.5	G5SD;P5CR	0;2	0.472	0.528
glu5sa_c	0.94203	Purine and Pyrimidine Biosynthesis;Arginine and Proline Metabolism;Arginine and Proline Metabolism;Glutamate Metabolism;Purine and Pyrimidine Biosynthesis	0.18154;0.25;0.25;0.25;0.068456	CTPS2;G5SD;GLU5K;GLUDy;GMPS2	2;0;1;2;2	0.062	0.938	1.04925	Purine and Pyrimidine Biosynthesis;Arginine and Proline Metabolism;Arginine and Proline Metabolism;Glutamate Metabolism;Purine and Pyrimidine Biosynthesis	1	P5CR	1	0.836	0.165
glutrna_c	1.10671	Glutamate Metabolism;Glutamate Metabolism;Cofactor and Prosthetic Group Biosynthesis;Purine and Pyrimidine Biosynthesis;Citric Acid Cycle;Purine and Pyrimidine Biosynthesis	0.066667;0.26667;0.26667;0.066667;0.26667;0.066667	GLNS;GLUDy;GLUTRS;GMPS2;ICDHyr;IMPD	2;1;0;1;2;2	0.891	0.109	0.99735	Glutamate Metabolism;Glutamate Metabolism;Cofactor and Prosthetic Group Biosynthesis;Purine and Pyrimidine Biosynthesis;Citric Acid Cycle;Purine and Pyrimidine Biosynthesis	0.4;0.4;0.2	G1SAT;GLUTRR;PPBNGS	1;0;2	0.357	0.643
glx_c	1.54508	Citric Acid Cycle;Citric Acid Cycle;Anaplerotic Reactions	0.33333;0.33333;0.33333	ACONTa;ACONTb;ICL	2;1;0	0.992	0.008	1.26598	Citric Acid Cycle;Citric Acid Cycle;Anaplerotic Reactions	0.33339;0.33339;0.33321	CS;MALS;MDH	2;0;1	0.98	0.02
gly_c	0.975782	Threonine and Lysine Metabolism;Glycine and Serine Metabolism;Glycine and Serine Metabolism;Glycine and Serine Metabolism;Threonine and Lysine Metabolism	0.27864;0.14757;0.14757;0.14757;0.27864	ATHRDHr;GHMT2r;PSERT;PSP_L;THRA2i	1;0;2;1;0	0.117	0.883	0.980837	Threonine and Lysine Metabolism;Glycine and Serine Metabolism;Glycine and Serine Metabolism;Glycine and Serine Metabolism;Threonine and Lysine Metabolism	0.37911;0.080594;0.37911;0.080594;0.080594	ATHRDHr;GARFT;GLYAT;PRAGSr;PRFGS	1;1;0;0;2	0.18	0.82
glyc_R_c	1.05449	Alternate Carbon Metabolism;Alternate Carbon Metabolism	0.5;0.5	HPYRI;HPYRRy	1;0	0.83	0.17	1.00685	Alternate Carbon Metabolism;Alternate Carbon Metabolism	0.5;0.5	HPYRI;TRSARr	1;0	0.569	0.431
glyc3p_c	0.956629	Glycolysis/Gluconeogenesis;Alternate Carbon Metabolism;Glycolysis/Gluconeogenesis	0.33333;0.33333;0.33333	FBA;G3PD2;PFK	1;0;2	0.086	0.914	1.01178	Glycolysis/Gluconeogenesis;Alternate Carbon Metabolism;Glycolysis/Gluconeogenesis	0.19671;0.23186;0.098357;0.11593;0.098357;0.11593;0.065572;0.077286	AACPS3;AACPS4;AGPAT160;AGPAT161;DASYN160;DASYN161;G3PAT160;G3PAT161	1;1;1;1;2;2;0;0	0.49	0.51
glyclt_c	1.82684	Cofactor and Prosthetic Group Biosynthesis;Folate Metabolism	0.5;0.5	DHNPA2r;GCALDD	1;0	0.991	0.009	1.20446	Cofactor and Prosthetic Group Biosynthesis;Folate Metabolism	0.33333;0.33333;0.33333	GLYCTO2;MALS;MDH	0;1;2	0.96	0.04
gmp_c	1.0995	Glutamate Metabolism;Glutamate Metabolism;Purine and Pyrimidine Biosynthesis;Purine and Pyrimidine Biosynthesis;Purine and Pyrimidine Biosynthesis	0.125;0.5;0.125;0.125;0.125	GLNS;GLUDy;GMPS2;IMPC;IMPD	1;2;0;2;1	0.919	0.081	1.08189	Glutamate Metabolism;Glutamate Metabolism;Purine and Pyrimidine Biosynthesis;Purine and Pyrimidine Biosynthesis;Purine and Pyrimidine Biosynthesis	0.25;0.25;0.25;0.25	ATPS4rpp;GK1;NDPK1;PPKr	2;0;1;2	0.882	0.118
grdp_c	0.997813	Cofactor and Prosthetic Group Biosynthesis;Cofactor and Prosthetic Group Biosynthesis;Cofactor and Prosthetic Group Biosynthesis;Cofactor and Prosthetic Group Biosynthesis	0.16667;0.16667;0.33333;0.33333	DMATT;IPDDI;IPDPS;MECDPDH5	0;1;1;2	0.349	0.651	1.03107	Cofactor and Prosthetic Group Biosynthesis;Cofactor and Prosthetic Group Biosynthesis;Cofactor and Prosthetic Group Biosynthesis;Cofactor and Prosthetic Group Biosynthesis	0.38398;0.30801;0.30801	GRTT;HBZOPT;OCTDPS	0;2;1	0.744	0.256
gthox_c	1.02129	Unassigned	1	GRXR	0	0.748	0.253	0.983754	Unassigned	1	GTHOr	0	0.179	0.823
gthrd_c	0.983754	Cofactor and Prosthetic Group Biosynthesis	1	GTHOr	0	0.166	0.834	1.02129	Cofactor and Prosthetic Group Biosynthesis	1	GRXR	0	0.767	0.233
gtp_c	1.03036	Glycolysis/Gluconeogenesis;Glycolysis/Gluconeogenesis;Glutamate Metabolism;Nucleotide Salvage Pathway;Glycolysis/Gluconeogenesis;Glycolysis/Gluconeogenesis	0.15318;0.25722;0.052019;0.12717;0.25722;0.15318	ENO;GAPD;GLNS;NDPK1;PGK;PYK	2;2;2;0;1;1	0.724	0.276	1.40782	Glycolysis/Gluconeogenesis;Glycolysis/Gluconeogenesis;Glutamate Metabolism;Nucleotide Salvage Pathway;Glycolysis/Gluconeogenesis;Glycolysis/Gluconeogenesis	0.06037;0.040904;0.096499;0.039687;0.037835;0.127;0.10092;0.23941;0.064382;0.096499;0.096499	ACLS;ADK3;AKGDH;ALATA_L;DHDPS;FUM;PFK;PYK;R15BPK;SUCDi;SUCOAS	2;0;2;2;2;2;2;1;2;2;1	0.995	0.005
h2mb4p_c	1.00884	Cofactor and Prosthetic Group Biosynthesis;Cofactor and Prosthetic Group Biosynthesis;Cofactor and Prosthetic Group Biosynthesis	0.33333;0.33333;0.33333	CDPMEK;MECDPDH5;MECDPS	2;0;1	0.546	0.454	0.987348	Cofactor and Prosthetic Group Biosynthesis;Cofactor and Prosthetic Group Biosynthesis;Cofactor and Prosthetic Group Biosynthesis	0.049537;0.049537;0.049537;0.42569;0.42569	DMATT;GRTT;IPDDI;IPDPS;UDCPDP	1;1;1;0;2	0.181	0.819
hco3_c	1.0975	Unassigned	1	HCO3E	0	0.921	0.08	0.971872	Unassigned	0.33333;0.33333;0.33333	AIRC2;AIRC3;PRASCSi	0;1;2	0.103	0.897
hcys_L_c	0.989227	Cysteine Metabolism;Methionine Metabolism;Methionine Metabolism;Methionine Metabolism	0.25;0.25;0.25;0.25	CYSS;CYSTL;HSST;SHSL1	2;0;2;1	0.222	0.778	1.03706	Cysteine Metabolism;Methionine Metabolism;Methionine Metabolism;Methionine Metabolism	1	METS	0	0.787	0.214
hdca_c	1.01058	Membrane Lipid Metabolism;Membrane Lipid Metabolism;Cell Envelope Biosynthesis	0.33333;0.33333;0.33333	ACOAD7f;ECOAH7;FACOAE160	1;2;0	0.547	0.453	1.01063	Membrane Lipid Metabolism;Membrane Lipid Metabolism;Cell Envelope Biosynthesis	0.375;0.0625;0.1875;0.0625;0.1875;0.125	AACPS3;ACPPAT160;AGPAT160;APG3PAT160;DASYN160;G3PAT160	0;1;1;2;2;1	0.521	0.479
hdcap_c	1.00443	Cell Envelope Biosynthesis;Glycerophospholipid Metabolism;Cell Envelope Biosynthesis	0.33333;0.33333;0.33333	AACPS3;ACPPAT160;FACOAE160	1;0;2	0.496	0.504	1.01024	Cell Envelope Biosynthesis;Glycerophospholipid Metabolism;Cell Envelope Biosynthesis	0.25;0.25;0.25;0.25	AACPS3;AGPAT160;APG3PAT160;DASYN160	2;1;0;2	0.528	0.472
hdcea_c	1.01283	Membrane Lipid Metabolism;Membrane Lipid Metabolism;Cell Envelope Biosynthesis	0.33333;0.33333;0.33333	CTECOAI7;ECOAH7;FACOAE161	1;2;0	0.609	0.391	1.01063	Membrane Lipid Metabolism;Membrane Lipid Metabolism;Cell Envelope Biosynthesis	0.375;0.0625;0.1875;0.0625;0.1875;0.125	AACPS4;ACPPAT161;AGPAT161;APG3PAT161;DASYN161;G3PAT161	0;1;1;2;2;1	0.515	0.485
hdceap_c	1.00443	Cell Envelope Biosynthesis;Glycerophospholipid Metabolism;Cell Envelope Biosynthesis	0.33333;0.33333;0.33333	AACPS4;ACPPAT161;FACOAE161	1;0;2	0.48	0.52	1.01024	Cell Envelope Biosynthesis;Glycerophospholipid Metabolism;Cell Envelope Biosynthesis	0.25;0.25;0.25;0.25	AACPS4;AGPAT161;APG3PAT161;DASYN161	2;1;0;2	0.548	0.452
hdcoa_c	1.01854	Membrane Lipid Metabolism;Membrane Lipid Metabolism;Membrane Lipid Metabolism	0.33333;0.33333;0.33333	CTECOAI7;ECOAH7;HACD7	0;1;2	0.639	0.361	1.23358	Membrane Lipid Metabolism;Membrane Lipid Metabolism;Membrane Lipid Metabolism	0.2069;0.10345;0.2069;0.2069;0.068966;0.2069	AACPS4;AGPAT161;AKGDH;FACOAE161;G3PAT161;SUCOAS	1;2;1;0;2;2	0.98	0.02
hdd2coa_c	1.01897	Membrane Lipid Metabolism;Membrane Lipid Metabolism;Membrane Lipid Metabolism	0.33333;0.33333;0.33333	ACACT7r;ECOAH7;HACD7	2;0;1	0.664	0.336	1.11431	Membrane Lipid Metabolism;Membrane Lipid Metabolism;Membrane Lipid Metabolism	0.11475;0.13525;0.11475;0.25;0.13525;0.11475;0.13525	AACPS3;AACPS4;ACOAD7f;AKGDH;CTECOAI7;FACOAE160;FACOAE161	2;2;0;2;0;1;1	0.932	0.068
hdeACP_c	1.00753	Cell Envelope Biosynthesis;Cell Envelope Biosynthesis;Cell Envelope Biosynthesis;Cell Envelope Biosynthesis;Membrane Lipid Metabolism;Cell Envelope Biosynthesis;Alternate Carbon Metabolism;Membrane Lipid Metabolism	0.055556;0.055556;0.22222;0.055556;0.22222;0.22222;0.11111;0.055556	3OAR140;3OAS140;AACPS4;AACPS7;CTECOAI7;FACOAE161;G3PD2;MCOATA	2;1;0;2;2;1;2;2	0.463	0.537	1.05954	Cell Envelope Biosynthesis;Cell Envelope Biosynthesis;Cell Envelope Biosynthesis;Cell Envelope Biosynthesis;Membrane Lipid Metabolism;Cell Envelope Biosynthesis;Alternate Carbon Metabolism;Membrane Lipid Metabolism	0.12213;0.12213;0.039345;0.11803;0.12213;0.039345;0.11803;0.078689;0.12213;0.11803	3OAS140;AACPS7;ACPPAT161;AGPAT161;AKGDH;APG3PAT161;DASYN161;G3PAT161;MCOATA;PSSA161	2;1;0;0;2;1;1;0;1;2	0.812	0.188
his_L_c	0.923794	Histidine Metabolism;Histidine Metabolism;Histidine Metabolism	0.33333;0.33333;0.33333	HISTD;HISTP;HSTPT	0;1;2	0.041	0.959	NaN	Histidine Metabolism;Histidine Metabolism;Histidine Metabolism				NaN	NaN
hisp_c	1.09854	Alanine and Aspartate Metabolism;Glutamate Metabolism;Glutamate Metabolism;Histidine Metabolism;Citric Acid Cycle;Histidine Metabolism;Histidine Metabolism;Histidine Metabolism	0.1;0.1;0.2;0.1;0.2;0.1;0.1;0.1	ASPTA;GLNS;GLUDy;HSTPT;ICDHyr;IG3PS;IGPDH;PRMICI	2;2;1;0;2;1;1;2	0.91	0.09	0.916167	Alanine and Aspartate Metabolism;Glutamate Metabolism;Glutamate Metabolism;Histidine Metabolism;Citric Acid Cycle;Histidine Metabolism;Histidine Metabolism;Histidine Metabolism	0.5;0.5	HISTD;HISTP	1;0	0.03	0.97
histd_c	0.954853	Glutamate Metabolism;Purine and Pyrimidine Biosynthesis;Histidine Metabolism;Histidine Metabolism;Histidine Metabolism;Histidine Metabolism	0.16667;0.16667;0.16667;0.16667;0.16667;0.16667	GLUDy;GLUPRT;HISTP;HSTPT;IG3PS;IGPDH	2;2;0;1;2;2	0.088	0.912	0.916024	Glutamate Metabolism;Purine and Pyrimidine Biosynthesis;Histidine Metabolism;Histidine Metabolism;Histidine Metabolism;Histidine Metabolism	1	HISTD	0	0.054	0.949
hmbil_c	1.04831	Cofactor and Prosthetic Group Biosynthesis;Cofactor and Prosthetic Group Biosynthesis;Cofactor and Prosthetic Group Biosynthesis	0.61538;0.076923;0.30769	G1SAT;HMBS;PPBNGS	2;0;1	0.83	0.17	1.00962	Cofactor and Prosthetic Group Biosynthesis;Cofactor and Prosthetic Group Biosynthesis;Cofactor and Prosthetic Group Biosynthesis	0.16667;0.16667;0.16667;0.33333;0.16667	CPPPGO;SHCHD2;UPP3MT;UPP3S;UPPDC1	2;2;1;0;1	0.524	0.476
hom_L_c	0.977953	Threonine and Lysine Metabolism;Threonine and Lysine Metabolism;Threonine and Lysine Metabolism	0.33333;0.33333;0.33333	ASAD;ASPK;HSDy	1;2;0	0.132	0.868	1.65715	Threonine and Lysine Metabolism;Threonine and Lysine Metabolism;Threonine and Lysine Metabolism	0.18463;0.040704;0.14393;0.040704;0.040704;0.18463;0.14393;0.076836;0.14393	AKGDH;CYSTL;HSK;HSST;SHSL1;SUCDi;SUCOAS;THRD_L;THRS	1;2;0;0;1;2;2;2;1	1	0
hpyr_c	1.00685	Alternate Carbon Metabolism;Alternate Carbon Metabolism	0.5;0.5	HPYRI;TRSARr	0;1	0.566	0.434	1.05317	Alternate Carbon Metabolism;Alternate Carbon Metabolism	0.5;0.5	HPYRRy;TRSARr	0;1	0.827	0.173
hx2coa_c	1.01897	Membrane Lipid Metabolism;Membrane Lipid Metabolism;Membrane Lipid Metabolism	0.33333;0.33333;0.33333	ACACT2r;ECOAH2;HACD2	2;0;1	0.653	0.347	1.01543	Membrane Lipid Metabolism;Membrane Lipid Metabolism;Membrane Lipid Metabolism	0.33333;0.33333;0.33333	ACACT3r;ACOAD2f;HACD3	1;0;2	0.627	0.373
hxcoa_c	1.01629	Membrane Lipid Metabolism;Membrane Lipid Metabolism;Membrane Lipid Metabolism	0.33333;0.33333;0.33333	ACOAD2f;ECOAH2;HACD2	0;1;2	0.63	0.37	1.01897	Membrane Lipid Metabolism;Membrane Lipid Metabolism;Membrane Lipid Metabolism	0.33333;0.33333;0.33333	ACACT3r;ECOAH3;HACD3	0;2;1	0.647	0.353
iasp_c	1.07678	Cofactor and Prosthetic Group Biosynthesis;Alanine and Aspartate Metabolism;Glutamate Metabolism;Purine and Pyrimidine Biosynthesis;Citric Acid Cycle	0.14286;0.14286;0.28571;0.28571;0.14286	ASPO6;ASPTA;GLUDy;GLUPRT;MDH	0;1;2;2;2	0.859	0.141	0.971435	Cofactor and Prosthetic Group Biosynthesis;Alanine and Aspartate Metabolism;Glutamate Metabolism;Purine and Pyrimidine Biosynthesis;Citric Acid Cycle	0.33333;0.33333;0.33333	NNATr;NNDPR;QULNS	2;1;0	0.12	0.88
icit_c	1.50523	Citric Acid Cycle;Citric Acid Cycle;Citric Acid Cycle	0.33333;0.33333;0.33333	ACONTa;ACONTb;CS	1;0;2	0.99	0.01	1.824	Citric Acid Cycle;Citric Acid Cycle;Citric Acid Cycle	0.14832;0.16264;0.041389;0.15974;0.17695;0.16264;0.14832	AKGDH;FUM;GLUDy;ICDHyr;MDH;SUCDi;SUCOAS	1;2;1;0;2;1;2	1	0
idon_L_c	1.03222	Alternate Carbon Metabolism	1	IDOND2	0	0.803	0.198	1.03222	Alternate Carbon Metabolism	1	IDOND	0	0.804	0.196
ile_L_c	1.1132	Valine, Leucine, and Isoleucine Metabolism;Glutamate Metabolism;Glutamate Metabolism;Purine and Pyrimidine Biosynthesis;Citric Acid Cycle;Valine, Leucine, and Isoleucine Metabolism;Purine and Pyrimidine Biosynthesis;Valine, Leucine, and Isoleucine Metabolism	0.13333;0.066667;0.13333;0.066667;0.26667;0.13333;0.066667;0.13333	DHAD2;GLNS;GLUDy;GMPS2;ICDHyr;ILETA;IMPD;KARA2	1;2;1;1;2;0;2;2	0.932	0.068	NaN	Valine, Leucine, and Isoleucine Metabolism;Glutamate Metabolism;Glutamate Metabolism;Purine and Pyrimidine Biosynthesis;Citric Acid Cycle;Valine, Leucine, and Isoleucine Metabolism;Purine and Pyrimidine Biosynthesis;Valine, Leucine, and Isoleucine Metabolism				NaN	NaN
imacp_c	1.19913	Glutamate Metabolism;Histidine Metabolism;Histidine Metabolism;Histidine Metabolism	0.25;0.25;0.25;0.25	GLNS;IG3PS;IGPDH;PRMICI	2;1;0;2	0.97	0.03	1.04265	Glutamate Metabolism;Histidine Metabolism;Histidine Metabolism;Histidine Metabolism	0.13367;0.064317;0.2005;0.066834;0.066834;0.066834;0.066834;0.066834;0.066834;0.2005	AKGDH;GLU5K;GLUDy;HISTD;HISTP;HSTPT;SDPTA;SUCOAS;THDPS;VALTA	1;2;1;2;1;0;2;2;2;2	0.764	0.236
imp_c	1.04431	Purine and Pyrimidine Biosynthesis;Purine and Pyrimidine Biosynthesis;Histidine Metabolism;Purine and Pyrimidine Biosynthesis	0.27515;0.33333;0.058184;0.33333	ADSL2r;AICART;IG3PS;IMPC	2;1;2;0	0.805	0.195	1.08102	Purine and Pyrimidine Biosynthesis;Purine and Pyrimidine Biosynthesis;Histidine Metabolism;Purine and Pyrimidine Biosynthesis	0.13774;0.13774;0.13774;0.13774;0.11226;0.11226;0.11226;0.11226	ADSL1r;ADSS;ASPTA;FRD2;GK1;GLNS;GMPS2;IMPD	1;0;2;2;2;2;1;0	0.87	0.13
indole_c	1.03768	Tyrosine, Tryptophan, and Phenylalanine Metabolism;Tyrosine, Tryptophan, and Phenylalanine Metabolism;Tyrosine, Tryptophan, and Phenylalanine Metabolism	0.33333;0.33333;0.33333	IGPS;PRAIi;TRPS3	1;2;0	0.768	0.232	1.0016	Tyrosine, Tryptophan, and Phenylalanine Metabolism;Tyrosine, Tryptophan, and Phenylalanine Metabolism;Tyrosine, Tryptophan, and Phenylalanine Metabolism	1	TRPAS2	0	0.502	0.498
ipdp_c	1.00944	Cofactor and Prosthetic Group Biosynthesis;Cofactor and Prosthetic Group Biosynthesis;Cofactor and Prosthetic Group Biosynthesis	0.33333;0.33333;0.33333	IPDPS;MECDPDH5;MECDPS	0;1;2	0.568	0.432	1.00492	Cofactor and Prosthetic Group Biosynthesis;Cofactor and Prosthetic Group Biosynthesis;Cofactor and Prosthetic Group Biosynthesis	0.14264;0.14264;0.11442;0.14264;0.11442;0.11442;0.11442;0.11442	DMATT;GRTT;HBZOPT;IPDDI;OCTDPS;OPHBDC;PAPPT3;UDCPDP	0;0;1;0;0;2;2;1	0.443	0.557
kdo_c	0.975437	Alternate Carbon Metabolism;Glycolysis/Gluconeogenesis;Lipopolysaccharide Biosynthesis / Recycling;Lipopolysaccharide Biosynthesis / Recycling	0.2;0.4;0.2;0.2	A5PISO;ENO;KDOPP;KDOPS	2;2;0;1	0.126	0.874	1.03838	Alternate Carbon Metabolism;Glycolysis/Gluconeogenesis;Lipopolysaccharide Biosynthesis / Recycling;Lipopolysaccharide Biosynthesis / Recycling	0.28571;0.14286;0.28571;0.14286;0.14286	CYTK1;K2L4Aabcpp;KDOCT2;MOAT;MOAT2	2;2;0;1;1	0.757	0.243
kdo2lipid4_c	1.0239	Lipopolysaccharide Biosynthesis / Recycling;Lipopolysaccharide Biosynthesis / Recycling;Lipopolysaccharide Biosynthesis / Recycling;Lipopolysaccharide Biosynthesis / Recycling;Lipopolysaccharide Biosynthesis / Recycling	0.28571;0.28571;0.14286;0.14286;0.14286	KDOCT2;KDOPP;MOAT;MOAT2;TDSK	1;2;1;0;2	0.67	0.33	1.00479	Lipopolysaccharide Biosynthesis / Recycling;Lipopolysaccharide Biosynthesis / Recycling;Lipopolysaccharide Biosynthesis / Recycling;Lipopolysaccharide Biosynthesis / Recycling;Lipopolysaccharide Biosynthesis / Recycling	0.5;0.5	K2L4Aabcpp;K2L4Aabctex	0;1	0.52	0.48
kdo8p_c	0.993102	Alternate Carbon Metabolism;Glycolysis/Gluconeogenesis;Lipopolysaccharide Biosynthesis / Recycling;Glycolysis/Gluconeogenesis;Pentose Phosphate Pathway	0.2;0.2;0.2;0.2;0.2	A5PISO;ENO;KDOPS;PGM;RPE	1;1;0;2;2	0.263	0.737	1.02508	Alternate Carbon Metabolism;Glycolysis/Gluconeogenesis;Lipopolysaccharide Biosynthesis / Recycling;Glycolysis/Gluconeogenesis;Pentose Phosphate Pathway	0.33333;0.33333;0.16667;0.16667	KDOCT2;KDOPP;MOAT;MOAT2	1;0;2;2	0.679	0.321
kdolipid4_c	1.04658	Lipopolysaccharide Biosynthesis / Recycling;Lipopolysaccharide Biosynthesis / Recycling;Lipopolysaccharide Biosynthesis / Recycling;Lipopolysaccharide Biosynthesis / Recycling;Lipopolysaccharide Biosynthesis / Recycling	0.2;0.2;0.2;0.2;0.2	KDOCT2;KDOPP;LPADSS;MOAT;TDSK	1;2;2;0;1	0.786	0.214	1.08419	Lipopolysaccharide Biosynthesis / Recycling;Lipopolysaccharide Biosynthesis / Recycling;Lipopolysaccharide Biosynthesis / Recycling;Lipopolysaccharide Biosynthesis / Recycling;Lipopolysaccharide Biosynthesis / Recycling	0.2;0.2;0.2;0.2;0.2	CYTK1;K2L4Aabcpp;K2L4Aabctex;MOAT2;NDPK3	1;1;2;0;2	0.862	0.138
leu_L_c	1.08103	Glutamate Metabolism;Glutamate Metabolism;Purine and Pyrimidine Biosynthesis;Citric Acid Cycle;Purine and Pyrimidine Biosynthesis;Valine, Leucine, and Isoleucine Metabolism;Valine, Leucine, and Isoleucine Metabolism	0.052632;0.21053;0.052632;0.21053;0.052632;0.21053;0.21053	GLNS;GLUDy;GMPS2;ICDHyr;IMPD;IPMD;LEUTAi	2;1;1;2;2;2;0	0.865	0.135	NaN	Glutamate Metabolism;Glutamate Metabolism;Purine and Pyrimidine Biosynthesis;Citric Acid Cycle;Purine and Pyrimidine Biosynthesis;Valine, Leucine, and Isoleucine Metabolism;Valine, Leucine, and Isoleucine Metabolism				NaN	NaN
lipidA_c	1.0418	Lipopolysaccharide Biosynthesis / Recycling;Lipopolysaccharide Biosynthesis / Recycling;Lipopolysaccharide Biosynthesis / Recycling;Lipopolysaccharide Biosynthesis / Recycling	0.2;0.2;0.4;0.2	LPADSS;TDSK;U23GAAT;USHD	1;0;2;2	0.802	0.198	1.11732	Lipopolysaccharide Biosynthesis / Recycling;Lipopolysaccharide Biosynthesis / Recycling;Lipopolysaccharide Biosynthesis / Recycling;Lipopolysaccharide Biosynthesis / Recycling	0.28571;0.14286;0.14286;0.14286;0.28571	CYTK1;K2L4Aabcpp;MOAT;MOAT2;NDPK3	1;2;0;1;2	0.924	0.076
lipidAds_c	1.01606	Cell Envelope Biosynthesis;Lipopolysaccharide Biosynthesis / Recycling;Lipopolysaccharide Biosynthesis / Recycling;Lipopolysaccharide Biosynthesis / Recycling;Lipopolysaccharide Biosynthesis / Recycling	0.4;0.1;0.2;0.2;0.1	3OAR140;LPADSS;U23GAAT;UHGADA;USHD	2;0;1;2;1	0.579	0.421	1.04216	Cell Envelope Biosynthesis;Lipopolysaccharide Biosynthesis / Recycling;Lipopolysaccharide Biosynthesis / Recycling;Lipopolysaccharide Biosynthesis / Recycling;Lipopolysaccharide Biosynthesis / Recycling	0.4;0.2;0.2;0.2	CYTK1;MOAT;MOAT2;TDSK	2;1;2;0	0.773	0.227
lipidX_c	1.00498	Cell Envelope Biosynthesis;Lipopolysaccharide Biosynthesis / Recycling;Lipopolysaccharide Biosynthesis / Recycling;Lipopolysaccharide Biosynthesis / Recycling	0.5;0.16667;0.16667;0.16667	3OAR140;U23GAAT;UHGADA;USHD	2;1;2;0	0.512	0.488	1.06979	Cell Envelope Biosynthesis;Lipopolysaccharide Biosynthesis / Recycling;Lipopolysaccharide Biosynthesis / Recycling;Lipopolysaccharide Biosynthesis / Recycling	0.33333;0.33333;0.33333	LPADSS;MOAT;TDSK	0;2;1	0.852	0.148
lys_L_c	1.03172	Threonine and Lysine Metabolism;Threonine and Lysine Metabolism;Threonine and Lysine Metabolism	0.33333;0.33333;0.33333	DAPDC;DAPE;SDPDS	0;1;2	0.746	0.254	NaN	Threonine and Lysine Metabolism;Threonine and Lysine Metabolism;Threonine and Lysine Metabolism				NaN	NaN
mal_L_c	2.33026	Citric Acid Cycle;Oxidative Phosphorylation;Citric Acid Cycle	0.35149;0.34129;0.30721	FUM;SUCDi;SUCOAS	0;1;2	1	0	1.42962	Citric Acid Cycle;Oxidative Phosphorylation;Citric Acid Cycle	0.2377;0.21104;0.2377;0.056521;0.25704	ACONTa;AKGDH;CS;GLUDy;MDH	2;2;1;2;0	0.985	0.015
malACP_c	1.02069	Cell Envelope Biosynthesis;Cell Envelope Biosynthesis;Cell Envelope Biosynthesis;Membrane Lipid Metabolism;Glycerophospholipid Metabolism;Glycerophospholipid Metabolism;Alternate Carbon Metabolism;Unassigned;Membrane Lipid Metabolism;Lipopolysaccharide Biosynthesis / Recycling;Lipopolysaccharide Biosynthesis / Recycling;Cell Envelope Biosynthesis;Lipopolysaccharide Biosynthesis / Recycling	0.098705;0.053957;0.14345;0.098705;0.071726;0.039928;0.098705;0.098705;0.098705;0.049353;0.049353;0.049353;0.049353	3OAR140;AACPS3;AACPS4;ACCOAC;AGPAT161;G3PAT161;G3PD2;HCO3E;MCOATA;U23GAAT;UAGAAT;UAGDP;UHGADA	2;2;2;1;1;1;2;2;0;1;1;2;2	0.596	0.404	1.00771	Cell Envelope Biosynthesis;Cell Envelope Biosynthesis;Cell Envelope Biosynthesis;Membrane Lipid Metabolism;Glycerophospholipid Metabolism;Glycerophospholipid Metabolism;Alternate Carbon Metabolism;Unassigned;Membrane Lipid Metabolism;Lipopolysaccharide Biosynthesis / Recycling;Lipopolysaccharide Biosynthesis / Recycling;Cell Envelope Biosynthesis;Lipopolysaccharide Biosynthesis / Recycling	0.25;0.25;0.25;0.125;0.125	3OAR140;3OAS140;AACPS7;U23GAAT;UAGAAT	1;0;1;2;2	0.491	0.509
malcoa_c	1.05006	Membrane Lipid Metabolism;Unassigned	0.5;0.5	ACCOAC;HCO3E	0;1	0.826	0.174	1.18499	Membrane Lipid Metabolism;Unassigned	0.16667;0.16667;0.16667;0.16667;0.16667;0.16667	3OAR140;3OAS140;AACPS7;AKGDH;MCOATA;SUCOAS	2;1;2;1;0;2	0.96	0.04
mdhdhf_c	1.00063	Methionine Metabolism;Methionine Metabolism	0.5;0.5	AHCYSNS;RHCCE	2;1	0.446	0.554	NaN	Methionine Metabolism;Methionine Metabolism				NaN	NaN
met_L_c	1.00062	Methionine Metabolism;Glutamate Metabolism;Purine and Pyrimidine Biosynthesis;Methionine Metabolism;Tyrosine, Tryptophan, and Phenylalanine Metabolism;Methionine Metabolism;Tyrosine, Tryptophan, and Phenylalanine Metabolism	0.12815;0.25685;0.12833;0.12852;0.115;0.12815;0.115	CYSTL;GLUDy;GLUPRT;METS;PPND;SHSL1;TYRTA	1;2;2;0;2;2;1	0.364	0.636	0.936162	Methionine Metabolism;Glutamate Metabolism;Purine and Pyrimidine Biosynthesis;Methionine Metabolism;Tyrosine, Tryptophan, and Phenylalanine Metabolism;Methionine Metabolism;Tyrosine, Tryptophan, and Phenylalanine Metabolism	1	METAT	0	0.065	0.937
methf_c	1.00559	Purine and Pyrimidine Biosynthesis;Purine and Pyrimidine Biosynthesis;Glycine and Serine Metabolism;Methionine Metabolism;Folate Metabolism;Glycine and Serine Metabolism	0.094603;0.11714;0.24444;0.040338;0.25903;0.24444	AICART;GARFT;GHMT2r;METS;MTHFD;PSP_L	2;2;1;2;0;2	0.447	0.553	1.0097	Purine and Pyrimidine Biosynthesis;Purine and Pyrimidine Biosynthesis;Glycine and Serine Metabolism;Methionine Metabolism;Folate Metabolism;Glycine and Serine Metabolism	0.13271;0.1096;0.27304;0.13271;0.24236;0.1096	AICART;GARFT;GHMT2r;IMPC;MTHFC;PRFGS	1;1;2;2;0;2	0.496	0.504
mlthf_c	0.990346	Purine and Pyrimidine Biosynthesis;Purine and Pyrimidine Biosynthesis;Threonine and Lysine Metabolism;Purine and Pyrimidine Biosynthesis;Glycine and Serine Metabolism;Folate Metabolism;Purine and Pyrimidine Biosynthesis;Glycine and Serine Metabolism;Glycine and Serine Metabolism;Threonine and Lysine Metabolism	0.042893;0.051964;0.20185;0.042915;0.10691;0.094878;0.042915;0.10691;0.10691;0.20185	ADSL2r;AICART;ATHRDHr;GARFT;GHMT2r;MTHFC;PRAGSr;PSERT;PSP_L;THRA2i	2;1;2;1;0;2;2;2;1;1	0.195	0.805	1.01757	Purine and Pyrimidine Biosynthesis;Purine and Pyrimidine Biosynthesis;Threonine and Lysine Metabolism;Purine and Pyrimidine Biosynthesis;Glycine and Serine Metabolism;Folate Metabolism;Purine and Pyrimidine Biosynthesis;Glycine and Serine Metabolism;Glycine and Serine Metabolism;Threonine and Lysine Metabolism	0.16537;0.13657;0.047029;0.302;0.302;0.047029	AICART;GARFT;METS;MTHFC;MTHFD;MTHFR2	2;2;1;1;0;0	0.588	0.412
moadamp_c	1.01446	Cofactor and Prosthetic Group Biosynthesis;Cofactor and Prosthetic Group Biosynthesis;Inorganic Ion Transport and Metabolism;Cofactor and Prosthetic Group Biosynthesis;Cofactor and Prosthetic Group Biosynthesis;Cofactor and Prosthetic Group Biosynthesis	0.090909;0.18182;0.090909;0.090909;0.18182;0.36364	BMOCOS;CPMPS;CU2tpp;MOCOS;MPTS;MPTSS	2;2;2;2;1;0	0.576	0.424	1.02323	Cofactor and Prosthetic Group Biosynthesis;Cofactor and Prosthetic Group Biosynthesis;Inorganic Ion Transport and Metabolism;Cofactor and Prosthetic Group Biosynthesis;Cofactor and Prosthetic Group Biosynthesis;Cofactor and Prosthetic Group Biosynthesis	0.25;0.125;0.25;0.125;0.125;0.125	ADK3;ATPS4rpp;MOADSUx;MPTAT;MPTS;PPKr	1;2;0;2;1;2	0.659	0.341
moadcoo_c	1.03904	Cofactor and Prosthetic Group Biosynthesis;Cofactor and Prosthetic Group Biosynthesis;Cofactor and Prosthetic Group Biosynthesis;Cofactor and Prosthetic Group Biosynthesis;Cofactor and Prosthetic Group Biosynthesis;Cofactor and Prosthetic Group Biosynthesis	0.083333;0.16667;0.33333;0.083333;0.16667;0.16667	BMOCOS;CPMPS;MOADSUx;MOCOS;MPTAT;MPTS	1;1;1;1;2;0	0.754	0.246	1.02292	Cofactor and Prosthetic Group Biosynthesis;Cofactor and Prosthetic Group Biosynthesis;Cofactor and Prosthetic Group Biosynthesis;Cofactor and Prosthetic Group Biosynthesis;Cofactor and Prosthetic Group Biosynthesis;Cofactor and Prosthetic Group Biosynthesis	0.33333;0.33333;0.33333	ADK3;MOADSUx;MPTSS	2;1;0	0.676	0.324
moadcosh_c	1.04131	Cofactor and Prosthetic Group Biosynthesis;Cofactor and Prosthetic Group Biosynthesis	0.5;0.5	MOADSUx;MPTSS	0;1	0.835	0.165	1.0083	Cofactor and Prosthetic Group Biosynthesis;Cofactor and Prosthetic Group Biosynthesis	0.1;0.1;0.2;0.2;0.4	BMOCOS;MOCOS;MPTAT;MPTS;MPTSS	2;2;1;0;1	0.493	0.507
moco_c	1.01325	Cofactor and Prosthetic Group Biosynthesis;Cofactor and Prosthetic Group Biosynthesis;Cofactor and Prosthetic Group Biosynthesis	0.33333;0.33333;0.33333	MOCOS;MPTAT;MPTS	0;1;2	0.583	0.417	0.999059	Cofactor and Prosthetic Group Biosynthesis;Cofactor and Prosthetic Group Biosynthesis;Cofactor and Prosthetic Group Biosynthesis	0.14286;0.14286;0.14286;0.14286;0.14286;0.28571	BMOCOS;BMOGDS1;BMOGDS2;MPTAT;MPTS;MPTSS	0;1;2;2;1;2	0.339	0.661
mpt_c	1.03002	Cofactor and Prosthetic Group Biosynthesis;Cofactor and Prosthetic Group Biosynthesis;Transport, Outer Membrane Porin;Inorganic Ion Transport and Metabolism;Cofactor and Prosthetic Group Biosynthesis;Cofactor and Prosthetic Group Biosynthesis;Cofactor and Prosthetic Group Biosynthesis;Cofactor and Prosthetic Group Biosynthesis	0.0625;0.125;0.0625;0.0625;0.25;0.0625;0.125;0.25	BMOCOS;CPMPS;CU2tex;CU2tpp;MOADSUx;MOCOS;MPTS;MPTSS	1;1;2;1;1;1;0;2	0.7	0.3	0.984809	Cofactor and Prosthetic Group Biosynthesis;Cofactor and Prosthetic Group Biosynthesis;Transport, Outer Membrane Porin;Inorganic Ion Transport and Metabolism;Cofactor and Prosthetic Group Biosynthesis;Cofactor and Prosthetic Group Biosynthesis;Cofactor and Prosthetic Group Biosynthesis;Cofactor and Prosthetic Group Biosynthesis	0.2;0.2;0.2;0.4	BMOCOS;BMOGDS1;MOCOS;MPTAT	1;2;1;0	0.197	0.803
mptamp_c	1.03436	Cofactor and Prosthetic Group Biosynthesis;Inorganic Ion Transport and Metabolism;Cofactor and Prosthetic Group Biosynthesis;Cofactor and Prosthetic Group Biosynthesis;Cofactor and Prosthetic Group Biosynthesis	0.16667;0.16667;0.33333;0.16667;0.16667	CPMPS;CU2tpp;MOADSUx;MPTAT;MPTS	2;2;2;0;1	0.751	0.249	1.00804	Cofactor and Prosthetic Group Biosynthesis;Inorganic Ion Transport and Metabolism;Cofactor and Prosthetic Group Biosynthesis;Cofactor and Prosthetic Group Biosynthesis;Cofactor and Prosthetic Group Biosynthesis	0.1;0.1;0.1;0.1;0.2;0.4	BMOCOS;BMOGDS1;BMOGDS2;MOCOS;MPTS;MPTSS	0;1;2;0;1;2	0.526	0.474
mql8_c	1.12467	Oxidative Phosphorylation	1	NADH17pp	0	0.936	0.064	2.13148	Oxidative Phosphorylation	0.5;0.5	FRD2;SUCDi	0;1	0.999	0.001
mqn8_c	2.13148	Citric Acid Cycle;Oxidative Phosphorylation	0.5;0.5	FRD2;SUCDi	0;1	0.997	0.003	1.12467	Citric Acid Cycle;Oxidative Phosphorylation	1	NADH17pp	0	0.946	0.055
mththf_c	1.00037	Methionine Metabolism	1	RHCCE	2	0.453	0.547	NaN	Methionine Metabolism				NaN	NaN
nad_c	1.71285	Oxidative Phosphorylation;Oxidative Phosphorylation;Citric Acid Cycle;Citric Acid Cycle;Oxidative Phosphorylation;Oxidative Phosphorylation;Oxidative Phosphorylation;Oxidative Phosphorylation	0.40573;0.23671;0.030212;0.030212;0.16493;0.030212;0.030212;0.071786	ATPS4rpp;CYTBO3_4pp;FRD2;FRD3;NADH16pp;NADH17pp;NADH18pp;SUCDi	1;1;1;1;0;0;0;2	0.998	0.002	1.41588	Oxidative Phosphorylation;Oxidative Phosphorylation;Citric Acid Cycle;Citric Acid Cycle;Oxidative Phosphorylation;Oxidative Phosphorylation;Oxidative Phosphorylation;Oxidative Phosphorylation	0.060672;0.053867;0.053243;0.18185;0.060672;0.053243;0.080277;0.055681;0.065608;0.071006;0.080277;0.077377;0.053241;0.052982	ACONTa;AKGDH;ATPS4rpp;CO2tex;CS;CYTBO3_4pp;GAPD;ICDHyr;MDH;PDH;PGK;PGM;SUCDi;SUCOAS	2;0;1;2;1;2;0;1;0;0;1;2;2;1	0.997	0.003
nadh_c	1.50996	Citric Acid Cycle;Citric Acid Cycle;Citric Acid Cycle;Glycolysis/Gluconeogenesis;Citric Acid Cycle;Glycolysis/Gluconeogenesis;Transport, Inner Membrane;Citric Acid Cycle;Citric Acid Cycle;Glycolysis/Gluconeogenesis;Glycolysis/Gluconeogenesis;Glycolysis/Gluconeogenesis;Oxidative Phosphorylation;Citric Acid Cycle;Glycolysis/Gluconeogenesis	0.063308;0.056207;0.063308;0.080739;0.063251;0.083765;0.044001;0.0581;0.068458;0.074091;0.044001;0.083765;0.1195;0.055284;0.04222	ACONTb;AKGDH;CS;ENO;FUM;GAPD;GLCptspp;ICDHyr;MDH;PDH;PGI;PGK;SUCDi;SUCOAS;TPI	2;0;1;2;1;0;1;1;0;0;2;1;2;1;1	1	0	1.79928	Citric Acid Cycle;Citric Acid Cycle;Citric Acid Cycle;Glycolysis/Gluconeogenesis;Citric Acid Cycle;Glycolysis/Gluconeogenesis;Transport, Inner Membrane;Citric Acid Cycle;Citric Acid Cycle;Glycolysis/Gluconeogenesis;Glycolysis/Gluconeogenesis;Glycolysis/Gluconeogenesis;Oxidative Phosphorylation;Citric Acid Cycle;Glycolysis/Gluconeogenesis	0.46667;0.26667;0.19516;0.071502	ATPS4rpp;CYTBO3_4pp;NADH16pp;SUCDi	2;1;0;2	0.997	0.003
nadp_c	1.48984	Oxidative Phosphorylation;Oxidative Phosphorylation;Glycolysis/Gluconeogenesis;Glycolysis/Gluconeogenesis;Glutamate Metabolism;Oxidative Phosphorylation;Oxidative Phosphorylation;Glycolysis/Gluconeogenesis	0.34176;0.20351;0.036862;0.054407;0.053146;0.20351;0.052407;0.054407	ATPS4rpp;CYTBO3_4pp;ENO;GAPD;GLUDy;NADH16pp;NADTRHD;PGK	1;2;2;2;0;1;0;1	0.994	0.006	1.19763	Oxidative Phosphorylation;Oxidative Phosphorylation;Glycolysis/Gluconeogenesis;Glycolysis/Gluconeogenesis;Glutamate Metabolism;Oxidative Phosphorylation;Oxidative Phosphorylation;Glycolysis/Gluconeogenesis	0.1433;0.17404;0.28626;0.14813;0.10732;0.14095	AKGDH;ATPS4rpp;CO2tex;ICDHyr;NADH18pp;SUCOAS	1;2;2;0;2;2	0.962	0.038
nadph_c	1.51456	Citric Acid Cycle;Citric Acid Cycle;Citric Acid Cycle	0.33333;0.33333;0.33333	ACONTa;ACONTb;ICDHyr	2;1;0	0.984	0.016	1.3963	Citric Acid Cycle;Citric Acid Cycle;Citric Acid Cycle	0.3487;0.16386;0.082574;0.079765;0.16386;0.082574;0.078655	ATPS4rpp;CYTBO3_4pp;FRD2;GLUDy;NADH16pp;NADH17pp;NADTRHD	2;2;2;0;1;1;0	0.994	0.006
nicrnt_c	0.994629	Cofactor and Prosthetic Group Biosynthesis;Glycolysis/Gluconeogenesis;Cofactor and Prosthetic Group Biosynthesis;Cofactor and Prosthetic Group Biosynthesis;Alternate Carbon Metabolism;Pentose Phosphate Pathway	0.16667;0.16667;0.16667;0.16667;0.16667;0.16667	ASPO6;FBA;NNDPR;QULNS;R15BPK;TKT1	2;2;0;1;1;2	0.238	0.762	1.15405	Cofactor and Prosthetic Group Biosynthesis;Glycolysis/Gluconeogenesis;Cofactor and Prosthetic Group Biosynthesis;Cofactor and Prosthetic Group Biosynthesis;Alternate Carbon Metabolism;Pentose Phosphate Pathway	0.065408;0.33333;0.26793;0.33333	NADK;NADS1;NADTRHD;NNATr	2;1;2;0	0.939	0.061
oaa_c	2.25067	Citric Acid Cycle;Citric Acid Cycle;Oxidative Phosphorylation	0.32751;0.35448;0.31801	FUM;MDH;SUCDi	1;0;2	1	0	1.38136	Citric Acid Cycle;Citric Acid Cycle;Oxidative Phosphorylation	0.23705;0.23705;0.23705;0.056365;0.23249	ACONTa;ACONTb;CS;GLUDy;PDH	1;2;0;1;1	0.984	0.016
oc2coa_c	1.01897	Membrane Lipid Metabolism;Membrane Lipid Metabolism;Membrane Lipid Metabolism	0.33333;0.33333;0.33333	ACACT3r;ECOAH3;HACD3	2;0;1	0.684	0.316	1.01543	Membrane Lipid Metabolism;Membrane Lipid Metabolism;Membrane Lipid Metabolism	0.33333;0.33333;0.33333	ACACT4r;ACOAD3f;HACD4	1;0;2	0.587	0.413
occoa_c	1.01629	Membrane Lipid Metabolism;Membrane Lipid Metabolism;Membrane Lipid Metabolism	0.33333;0.33333;0.33333	ACOAD3f;ECOAH3;HACD3	0;1;2	0.614	0.386	1.01897	Membrane Lipid Metabolism;Membrane Lipid Metabolism;Membrane Lipid Metabolism	0.33333;0.33333;0.33333	ACACT4r;ECOAH4;HACD4	0;2;1	0.658	0.342
octdp_c	0.997398	Cofactor and Prosthetic Group Biosynthesis;Cofactor and Prosthetic Group Biosynthesis	0.5;0.5	IPDPS;MECDPDH5	1;2	0.345	0.655	1.03787	Cofactor and Prosthetic Group Biosynthesis;Cofactor and Prosthetic Group Biosynthesis	0.33333;0.33333;0.33333	HBZOPT;OPHBDC;OPHHX	0;1;2	0.772	0.228
ohpb_c	1.06299	Cofactor and Prosthetic Group Biosynthesis;Cofactor and Prosthetic Group Biosynthesis;Pentose Phosphate Pathway	0.33333;0.33333;0.33333	E4PD;PERD;TKT2	1;0;2	0.856	0.144	1.10251	Cofactor and Prosthetic Group Biosynthesis;Cofactor and Prosthetic Group Biosynthesis;Pentose Phosphate Pathway	0.2381;0.095238;0.047619;0.047619;0.047619;0.19048;0.047619;0.19048;0.095238	AKGDH;GLUDy;GLUTRS;OHPBAT;PDX5PS;SDPTA;SUCOAS;THDPS;VALTA	1;1;2;0;1;2;2;2;2	0.923	0.077
orn_c	0.985445	Arginine and Proline Metabolism;Arginine and Proline Metabolism;Arginine and Proline Metabolism;Purine and Pyrimidine Biosynthesis;Glutamate Metabolism;Purine and Pyrimidine Biosynthesis	0.14852;0.14852;0.14852;0.080599;0.35148;0.12237	ACODA;ACOTA;AGPR;CTPS2;GLUDy;GMPS2	0;1;2;2;2;2	0.168	0.832	0.998508	Arginine and Proline Metabolism;Arginine and Proline Metabolism;Arginine and Proline Metabolism;Purine and Pyrimidine Biosynthesis;Glutamate Metabolism;Purine and Pyrimidine Biosynthesis	0.33333;0.33333;0.33333	ARGSL;ARGSS;OCBT	2;1;0	0.377	0.623
orot_c	0.96677	Purine and Pyrimidine Biosynthesis;Purine and Pyrimidine Biosynthesis;Purine and Pyrimidine Biosynthesis	0.33333;0.33333;0.33333	ASPCT;DHORD2;DHORTS	2;0;1	0.094	0.906	1.06853	Purine and Pyrimidine Biosynthesis;Purine and Pyrimidine Biosynthesis;Purine and Pyrimidine Biosynthesis	0.33333;0.33333;0.33333	OMPDC;ORPT;UMPK	1;0;2	0.862	0.138
orot5p_c	0.974548	Purine and Pyrimidine Biosynthesis;Purine and Pyrimidine Biosynthesis;Purine and Pyrimidine Biosynthesis;Alternate Carbon Metabolism	0.25;0.25;0.25;0.25	DHORD2;DHORTS;ORPT;R15BPK	1;2;0;1	0.131	0.869	1.17222	Purine and Pyrimidine Biosynthesis;Purine and Pyrimidine Biosynthesis;Purine and Pyrimidine Biosynthesis;Alternate Carbon Metabolism	0.33333;0.33333;0.33333	NDPK2;OMPDC;UMPK	2;0;1	0.936	0.064
pa160_c	1.01869	Cell Envelope Biosynthesis;Glycerophospholipid Metabolism;Glycerophospholipid Metabolism;Glycerophospholipid Metabolism;Glycerophospholipid Metabolism;Cell Envelope Biosynthesis;Glycerophospholipid Metabolism;Glycerophospholipid Metabolism;Alternate Carbon Metabolism	0.20639;0.034398;0.10319;0.081085;0.034398;0.20639;0.068795;0.081085;0.18428	AACPS3;ACPPAT160;AGPAT160;AGPAT161;APG3PAT160;FACOAE160;G3PAT160;G3PAT161;G3PD2	1;2;0;2;1;2;1;2;2	0.594	0.406	0.979238	Cell Envelope Biosynthesis;Glycerophospholipid Metabolism;Glycerophospholipid Metabolism;Glycerophospholipid Metabolism;Glycerophospholipid Metabolism;Cell Envelope Biosynthesis;Glycerophospholipid Metabolism;Glycerophospholipid Metabolism;Alternate Carbon Metabolism	0.25;0.25;0.25;0.25	CYTK1;DASYN160;PSD160;PSSA160	2;0;2;1	0.132	0.868
pa161_c	1.01714	Cell Envelope Biosynthesis;Cell Envelope Biosynthesis;Glycerophospholipid Metabolism;Glycerophospholipid Metabolism;Glycerophospholipid Metabolism;Glycerophospholipid Metabolism;Cell Envelope Biosynthesis;Glycerophospholipid Metabolism;Glycerophospholipid Metabolism;Alternate Carbon Metabolism	0.045895;0.21131;0.035219;0.059762;0.10566;0.035219;0.21131;0.059762;0.070438;0.16542	3OAS140;AACPS4;ACPPAT161;AGPAT160;AGPAT161;APG3PAT161;FACOAE161;G3PAT160;G3PAT161;G3PD2	2;1;2;2;0;1;2;2;1;2	0.571	0.429	0.979238	Cell Envelope Biosynthesis;Cell Envelope Biosynthesis;Glycerophospholipid Metabolism;Glycerophospholipid Metabolism;Glycerophospholipid Metabolism;Glycerophospholipid Metabolism;Cell Envelope Biosynthesis;Glycerophospholipid Metabolism;Glycerophospholipid Metabolism;Alternate Carbon Metabolism	0.25;0.25;0.25;0.25	CYTK1;DASYN161;PSD161;PSSA161	2;0;2;1	0.125	0.875
palmACP_c	1.00603	Cell Envelope Biosynthesis;Cell Envelope Biosynthesis;Cell Envelope Biosynthesis;Cell Envelope Biosynthesis;Membrane Lipid Metabolism;Cell Envelope Biosynthesis;Alternate Carbon Metabolism;Membrane Lipid Metabolism	0.055556;0.055556;0.22222;0.055556;0.22222;0.22222;0.11111;0.055556	3OAR140;3OAS140;AACPS3;AACPS7;ACOAD7f;FACOAE160;G3PD2;MCOATA	2;1;0;2;2;1;2;2	0.451	0.549	1.06884	Cell Envelope Biosynthesis;Cell Envelope Biosynthesis;Cell Envelope Biosynthesis;Cell Envelope Biosynthesis;Membrane Lipid Metabolism;Cell Envelope Biosynthesis;Alternate Carbon Metabolism;Membrane Lipid Metabolism	0.14272;0.14272;0.11703;0.14272;0.11703;0.07802;0.14272;0.11703	3OAS140;AACPS7;AGPAT160;AKGDH;DASYN160;G3PAT160;MCOATA;PSSA160	2;1;0;2;1;0;1;2	0.847	0.153
pan4p_c	0.97934	Cysteine Metabolism;Cofactor and Prosthetic Group Biosynthesis;Cofactor and Prosthetic Group Biosynthesis;Cofactor and Prosthetic Group Biosynthesis	0.25;0.25;0.25;0.25	CYSS;PNTK;PPCDC;PPNCL2	2;2;0;1	0.143	0.857	1.11938	Cysteine Metabolism;Cofactor and Prosthetic Group Biosynthesis;Cofactor and Prosthetic Group Biosynthesis;Cofactor and Prosthetic Group Biosynthesis	0.33333;0.33333;0.33333	AKGDH;DPCOAK;PTPATi	2;1;0	0.911	0.089
pant_R_c	0.988936	Valine, Leucine, and Isoleucine Metabolism;Cofactor and Prosthetic Group Biosynthesis;Cofactor and Prosthetic Group Biosynthesis	0.33333;0.33333;0.33333	DHAD1;DPR;MOHMT	2;0;1	0.226	0.774	0.951007	Valine, Leucine, and Isoleucine Metabolism;Cofactor and Prosthetic Group Biosynthesis;Cofactor and Prosthetic Group Biosynthesis	0.33333;0.33333;0.33333	PANTS;PNTK;PPNCL2	0;1;2	0.077	0.923
pap_c	1.02715	Cysteine Metabolism;Cysteine Metabolism;Cysteine Metabolism;Cysteine Metabolism	0.33333;0.2;0.13333;0.33333	ADSK;PAPSR;PAPSR2;SADT2	1;0;0;2	0.703	0.297	1.00477	Cysteine Metabolism;Cysteine Metabolism;Cysteine Metabolism;Cysteine Metabolism	1	BPNT	0	0.609	0.393
paps_c	1.01471	Cysteine Metabolism;Oxidative Phosphorylation;Oxidative Phosphorylation;Cysteine Metabolism	0.2;0.4;0.2;0.2	ADSK;ATPS4rpp;PPKr;SADT2	0;2;2;1	0.612	0.388	1.01336	Cysteine Metabolism;Oxidative Phosphorylation;Oxidative Phosphorylation;Cysteine Metabolism	0.5;0.3;0.2	BPNT;PAPSR;PAPSR2	1;0;0	0.599	0.401
pdx5p_c	0.956645	Alternate Carbon Metabolism;Cofactor and Prosthetic Group Biosynthesis;Glycolysis/Gluconeogenesis;Glutamate Metabolism;Cofactor and Prosthetic Group Biosynthesis;Cofactor and Prosthetic Group Biosynthesis;Cofactor and Prosthetic Group Biosynthesis;Purine and Pyrimidine Biosynthesis;Glycolysis/Gluconeogenesis;Glycolysis/Gluconeogenesis	0.04;0.08;0.04;0.08;0.08;0.08;0.08;0.24;0.24;0.04	DHAPT;DXPS;F6PA;GLUDy;OHPBAT;PDX5PS;PERD;PRFGS;PYK;TPI	2;1;2;2;1;0;2;2;2;2	0.036	0.964	NaN	Alternate Carbon Metabolism;Cofactor and Prosthetic Group Biosynthesis;Glycolysis/Gluconeogenesis;Glutamate Metabolism;Cofactor and Prosthetic Group Biosynthesis;Cofactor and Prosthetic Group Biosynthesis;Cofactor and Prosthetic Group Biosynthesis;Purine and Pyrimidine Biosynthesis;Glycolysis/Gluconeogenesis;Glycolysis/Gluconeogenesis				NaN	NaN
pe160_c	0.968889	Glycerophospholipid Metabolism;Glycerophospholipid Metabolism;Glycine and Serine Metabolism;Glycerophospholipid Metabolism	0.25;0.25;0.25;0.25	DASYN160;PSD160;PSP_L;PSSA160	2;0;2;1	0.101	0.899	0.998513	Glycerophospholipid Metabolism;Glycerophospholipid Metabolism;Glycine and Serine Metabolism;Glycerophospholipid Metabolism	1	PE160abcpp	0	0.423	0.597
pe161_c	0.968889	Glycerophospholipid Metabolism;Glycerophospholipid Metabolism;Glycine and Serine Metabolism;Glycerophospholipid Metabolism	0.25;0.25;0.25;0.25	DASYN161;PSD161;PSP_L;PSSA161	2;0;2;1	0.095	0.905	0.998513	Glycerophospholipid Metabolism;Glycerophospholipid Metabolism;Glycine and Serine Metabolism;Glycerophospholipid Metabolism	1	PE161abcpp	0	0.434	0.578
pep_c	0.959325	Glycolysis/Gluconeogenesis;Glycolysis/Gluconeogenesis;Glycolysis/Gluconeogenesis	0.33333;0.33333;0.33333	ENO;PGK;PGM	0;2;1	0.05	0.95	0.981805	Glycolysis/Gluconeogenesis;Glycolysis/Gluconeogenesis;Glycolysis/Gluconeogenesis	0.065333;0.065333;0.15423;0.13977;0.047819;0.23449;0.041965;0.13977;0.046736;0.064543	DHAPT;F6PA;GAPD;GLCptspp;GLUDy;PDH;PFK;PGI;PYK;TPI	0;2;2;0;2;1;2;1;0;1	0.139	0.861
phe_L_c	1.11381	Tyrosine, Tryptophan, and Phenylalanine Metabolism;Tyrosine, Tryptophan, and Phenylalanine Metabolism;Glutamate Metabolism;Glutamate Metabolism;Purine and Pyrimidine Biosynthesis;Citric Acid Cycle;Purine and Pyrimidine Biosynthesis;Tyrosine, Tryptophan, and Phenylalanine Metabolism;Tyrosine, Tryptophan, and Phenylalanine Metabolism	0.13333;0.13333;0.066667;0.13333;0.066667;0.13333;0.066667;0.13333;0.13333	CHORM;CHORS;GLNS;GLUDy;GMPS2;ICDHyr;IMPD;PHETA1;PPNDH	2;2;2;1;1;2;2;0;1	0.935	0.065	NaN	Tyrosine, Tryptophan, and Phenylalanine Metabolism;Tyrosine, Tryptophan, and Phenylalanine Metabolism;Glutamate Metabolism;Glutamate Metabolism;Purine and Pyrimidine Biosynthesis;Citric Acid Cycle;Purine and Pyrimidine Biosynthesis;Tyrosine, Tryptophan, and Phenylalanine Metabolism;Tyrosine, Tryptophan, and Phenylalanine Metabolism				NaN	NaN
pheme_c	2.36256	Cofactor and Prosthetic Group Biosynthesis;Cofactor and Prosthetic Group Biosynthesis;Cofactor and Prosthetic Group Biosynthesis;Oxidative Phosphorylation	0.16667;0.16667;0.16667;0.5	CPPPGO;FCLT;PPPGO3;SUCDi	2;0;1;2	1	0	NaN	Cofactor and Prosthetic Group Biosynthesis;Cofactor and Prosthetic Group Biosynthesis;Cofactor and Prosthetic Group Biosynthesis;Oxidative Phosphorylation				NaN	NaN
phom_c	0.983155	Threonine and Lysine Metabolism;Threonine and Lysine Metabolism;Threonine and Lysine Metabolism	0.33333;0.33333;0.33333	ASAD;HSDy;HSK	2;1;0	0.161	0.839	1.03956	Threonine and Lysine Metabolism;Threonine and Lysine Metabolism;Threonine and Lysine Metabolism	0.25819;0.25819;0.48363	ACHBS;THRD_L;THRS	2;1;0	0.796	0.204
phpyr_c	1.05277	Tyrosine, Tryptophan, and Phenylalanine Metabolism;Tyrosine, Tryptophan, and Phenylalanine Metabolism;Tyrosine, Tryptophan, and Phenylalanine Metabolism	0.33333;0.33333;0.33333	CHORM;CHORS;PPNDH	1;2;0	0.816	0.184	1.25881	Tyrosine, Tryptophan, and Phenylalanine Metabolism;Tyrosine, Tryptophan, and Phenylalanine Metabolism;Tyrosine, Tryptophan, and Phenylalanine Metabolism	0.22222;0.11111;0.11111;0.22222;0.11111;0.11111;0.11111	AKGDH;GLNS;GLUDy;PHETA1;SDPTA;SUCOAS;THDPS	1;2;1;0;2;2;2	0.987	0.013
phthr_c	1.02356	Cofactor and Prosthetic Group Biosynthesis;Glutamate Metabolism;Citric Acid Cycle;Cofactor and Prosthetic Group Biosynthesis;Cofactor and Prosthetic Group Biosynthesis;Threonine and Lysine Metabolism	0.090909;0.27273;0.27273;0.090909;0.090909;0.18182	E4PD;GLUDy;ICDHyr;OHPBAT;PERD;SDPTA	2;1;2;0;1;2	0.677	0.323	0.987351	Cofactor and Prosthetic Group Biosynthesis;Glutamate Metabolism;Citric Acid Cycle;Cofactor and Prosthetic Group Biosynthesis;Cofactor and Prosthetic Group Biosynthesis;Threonine and Lysine Metabolism	1	PDX5PS	0	0.218	0.782
pmtcoa_c	1.01629	Membrane Lipid Metabolism;Membrane Lipid Metabolism;Membrane Lipid Metabolism	0.33333;0.33333;0.33333	ACOAD7f;ECOAH7;HACD7	0;1;2	0.643	0.357	1.23358	Membrane Lipid Metabolism;Membrane Lipid Metabolism;Membrane Lipid Metabolism	0.2069;0.10345;0.2069;0.2069;0.068966;0.2069	AACPS3;AGPAT160;AKGDH;FACOAE160;G3PAT160;SUCOAS	1;2;1;0;2;2	0.983	0.017
pnto_R_c	0.984837	Cofactor and Prosthetic Group Biosynthesis;Alanine and Aspartate Metabolism;Cofactor and Prosthetic Group Biosynthesis;Cofactor and Prosthetic Group Biosynthesis;Cofactor and Prosthetic Group Biosynthesis	0.2;0.2;0.2;0.2;0.2	ASP1DC;ASPTA;DPR;MOHMT;PANTS	1;2;1;2;0	0.152	0.848	0.990611	Cofactor and Prosthetic Group Biosynthesis;Alanine and Aspartate Metabolism;Cofactor and Prosthetic Group Biosynthesis;Cofactor and Prosthetic Group Biosynthesis;Cofactor and Prosthetic Group Biosynthesis	0.25;0.25;0.25;0.25	CYTK1;PNTK;PPCDC;PPNCL2	2;0;2;1	0.248	0.752
ppbng_c	0.99735	Cofactor and Prosthetic Group Biosynthesis;Cofactor and Prosthetic Group Biosynthesis;Cofactor and Prosthetic Group Biosynthesis	0.4;0.4;0.2	G1SAT;GLUTRR;PPBNGS	1;2;0	0.351	0.649	1.00897	Cofactor and Prosthetic Group Biosynthesis;Cofactor and Prosthetic Group Biosynthesis;Cofactor and Prosthetic Group Biosynthesis	0.33333;0.16667;0.33333;0.16667	HMBS;UPP3MT;UPP3S;UPPDC1	0;2;1;2	0.537	0.463
pphn_c	1.0203	Tyrosine, Tryptophan, and Phenylalanine Metabolism;Tyrosine, Tryptophan, and Phenylalanine Metabolism;Tyrosine, Tryptophan, and Phenylalanine Metabolism	0.33333;0.33333;0.33333	CHORM;CHORS;PSCVT	0;1;2	0.66	0.34	0.973717	Tyrosine, Tryptophan, and Phenylalanine Metabolism;Tyrosine, Tryptophan, and Phenylalanine Metabolism;Tyrosine, Tryptophan, and Phenylalanine Metabolism	0.15557;0.15557;0.3777;0.089128;0.066447;0.089128;0.066447	ASPCT;CBMKr;GLUDy;PHETA1;PPND;PPNDH;TYRTA	2;1;2;1;0;0;1	0.105	0.895
ppp9_c	1.90908	Purine and Pyrimidine Biosynthesis;Purine and Pyrimidine Biosynthesis;Arginine and Proline Metabolism;Arginine and Proline Metabolism;Cofactor and Prosthetic Group Biosynthesis;Cofactor and Prosthetic Group Biosynthesis;Threonine and Lysine Metabolism;Oxidative Phosphorylation;Citric Acid Cycle;Cofactor and Prosthetic Group Biosynthesis	0.090909;0.090909;0.090909;0.090909;0.045455;0.045455;0.090909;0.31818;0.090909;0.045455	ADSL1r;ADSS;ARGSL;ARGSS;CPPPGO;PPPGO3;SDPDS;SUCDi;SUCOAS;UPPDC1	1;2;1;2;1;0;2;1;2;2	1	0	1.12394	Purine and Pyrimidine Biosynthesis;Purine and Pyrimidine Biosynthesis;Arginine and Proline Metabolism;Arginine and Proline Metabolism;Cofactor and Prosthetic Group Biosynthesis;Cofactor and Prosthetic Group Biosynthesis;Threonine and Lysine Metabolism;Oxidative Phosphorylation;Citric Acid Cycle;Cofactor and Prosthetic Group Biosynthesis	1	FCLT	0	0.947	0.053
pppg9_c	1.01035	Cofactor and Prosthetic Group Biosynthesis;Cofactor and Prosthetic Group Biosynthesis;Cofactor and Prosthetic Group Biosynthesis	0.33333;0.33333;0.33333	CPPPGO;UPP3S;UPPDC1	0;2;1	0.564	0.436	2.63528	Cofactor and Prosthetic Group Biosynthesis;Cofactor and Prosthetic Group Biosynthesis;Cofactor and Prosthetic Group Biosynthesis	0.2;0.2;0.6	FCLT;PPPGO3;SUCDi	1;0;1	1	0
pram_c	1.18902	Glutamate Metabolism;Glutamate Metabolism;Purine and Pyrimidine Biosynthesis;Alternate Carbon Metabolism	0.2;0.4;0.2;0.2	GLNS;GLUDy;GLUPRT;R15BPK	1;2;0;1	0.956	0.044	1.0103	Glutamate Metabolism;Glutamate Metabolism;Purine and Pyrimidine Biosynthesis;Alternate Carbon Metabolism	0.33333;0.33333;0.33333	GARFT;PRAGSr;PRFGS	1;0;2	0.579	0.421
pran_c	1.22907	Tyrosine, Tryptophan, and Phenylalanine Metabolism;Tyrosine, Tryptophan, and Phenylalanine Metabolism;Tyrosine, Tryptophan, and Phenylalanine Metabolism;Glutamate Metabolism;Alternate Carbon Metabolism	0.2;0.2;0.2;0.2;0.2	ANPRT;ANS;CHORS;GLNS;R15BPK	0;1;2;2;1	0.979	0.021	1.03768	Tyrosine, Tryptophan, and Phenylalanine Metabolism;Tyrosine, Tryptophan, and Phenylalanine Metabolism;Tyrosine, Tryptophan, and Phenylalanine Metabolism;Glutamate Metabolism;Alternate Carbon Metabolism	0.33333;0.33333;0.33333	IGPS;PRAIi;TRPS3	1;0;2	0.766	0.234
prbamp_c	0.922849	Histidine Metabolism;Histidine Metabolism;Histidine Metabolism	0.33333;0.33333;0.33333	ATPPRT;PRATPP;PRPPS	1;0;2	0.031	0.969	0.903208	Histidine Metabolism;Histidine Metabolism;Histidine Metabolism	0.33333;0.33333;0.33333	IG3PS;PRAMPC;PRMICI	2;0;1	0.035	0.965
prbatp_c	0.988271	Histidine Metabolism;Alternate Carbon Metabolism	0.5;0.5	ATPPRT;R15BPK	0;1	0.259	0.741	0.873691	Histidine Metabolism;Alternate Carbon Metabolism	0.33333;0.33333;0.33333	PRAMPC;PRATPP;PRMICI	1;0;2	0.029	0.971
prfp_c	0.879903	Histidine Metabolism;Histidine Metabolism;Histidine Metabolism	0.33333;0.33333;0.33333	ATPPRT;PRAMPC;PRATPP	2;0;1	0.043	0.957	1.1296	Histidine Metabolism;Histidine Metabolism;Histidine Metabolism	0.16667;0.16667;0.16667;0.16667;0.16667;0.16667	AICART;GLNS;HSTPT;IG3PS;IGPDH;PRMICI	2;2;2;1;2;0	0.951	0.049
prlp_c	0.873691	Histidine Metabolism;Histidine Metabolism;Histidine Metabolism	0.33333;0.33333;0.33333	PRAMPC;PRATPP;PRMICI	1;2;0	0.025	0.975	1.06564	Histidine Metabolism;Histidine Metabolism;Histidine Metabolism	0.032541;0.090909;0.24019;0.058369;0.032541;0.032541;0.032541;0.032541;0.032541;0.20765;0.20765	AICART;GLNS;GLUDy;GMPS2;HISTP;HSTPT;IG3PS;IGPDH;IMPC;PSERT;PSP_L	1;1;2;2;2;1;0;1;2;1;2	0.884	0.116
pro_L_c	1.02986	Arginine and Proline Metabolism;Arginine and Proline Metabolism	0.2015;0.7985	G5SD;P5CR	2;0	0.751	0.249	1.00149	Arginine and Proline Metabolism;Arginine and Proline Metabolism	1	PROD2	0	0.522	0.48
prpp_c	1.01449	Alternate Carbon Metabolism;Histidine Metabolism;Alternate Carbon Metabolism;Pentose Phosphate Pathway;Pentose Phosphate Pathway;Pentose Phosphate Pathway;Pentose Phosphate Pathway	0.18196;0.086959;0.18196;0.22351;0.21223;0.056693;0.056693	PPM;PRPPS;R15BPK;RPE;RPI;TALA;TKT1	2;0;0;2;1;2;1	0.552	0.448	1.08991	Alternate Carbon Metabolism;Histidine Metabolism;Alternate Carbon Metabolism;Pentose Phosphate Pathway;Pentose Phosphate Pathway;Pentose Phosphate Pathway;Pentose Phosphate Pathway	0.092095;0.10794;0.051584;0.10971;0.27451;0.051584;0.051584;0.051584;0.1047;0.1047	ASPK;ASPTA;GARFT;GLNS;GLUDy;GLUPRT;PRAGSr;PRFGS;PSERT;PSP_L	2;1;2;1;2;0;1;2;1;2	0.907	0.093
ps160_c	1.00179	Glycerophospholipid Metabolism;Glycerophospholipid Metabolism;Glycine and Serine Metabolism;Glycine and Serine Metabolism;Glycerophospholipid Metabolism	0.2;0.2;0.2;0.2;0.2	AGPAT160;DASYN160;PSERT;PSP_L;PSSA160	2;1;2;1;0	0.39	0.61	0.960869	Glycerophospholipid Metabolism;Glycerophospholipid Metabolism;Glycine and Serine Metabolism;Glycine and Serine Metabolism;Glycerophospholipid Metabolism	0.4186;0.5814	PE160abcpp;PSD160	1;0	0.094	0.906
ps161_c	1.00179	Glycerophospholipid Metabolism;Glycerophospholipid Metabolism;Glycine and Serine Metabolism;Glycine and Serine Metabolism;Glycerophospholipid Metabolism	0.2;0.2;0.2;0.2;0.2	AGPAT161;DASYN161;PSERT;PSP_L;PSSA161	2;1;2;1;0	0.406	0.594	0.947928	Glycerophospholipid Metabolism;Glycerophospholipid Metabolism;Glycine and Serine Metabolism;Glycine and Serine Metabolism;Glycerophospholipid Metabolism	0.21875;0.78125	PE161abcpp;PSD161	1;0	0.071	0.929
pser_L_c	1.05344	Alanine and Aspartate Metabolism;Glutamate Metabolism;Glutamate Metabolism;Citric Acid Cycle;Glycine and Serine Metabolism;Glycolysis/Gluconeogenesis;Glycine and Serine Metabolism;Alternate Carbon Metabolism	0.10456;0.034794;0.22791;0.22791;0.12335;0.12335;0.12335;0.03477	ASPTA;GLNS;GLUDy;ICDHyr;PGCD;PGK;PSERT;R15BPK	2;2;1;2;1;2;0;2	0.815	0.185	0.998744	Alanine and Aspartate Metabolism;Glutamate Metabolism;Glutamate Metabolism;Citric Acid Cycle;Glycine and Serine Metabolism;Glycolysis/Gluconeogenesis;Glycine and Serine Metabolism;Alternate Carbon Metabolism	0.05645;0.25432;0.13913;0.10208;0.39157;0.05645	CYSS;GHMT2r;GLYAT;PRAGSr;PSP_L;SERAT	2;1;2;2;0;1	0.351	0.649
pydx5p_c	1.00849	Cofactor and Prosthetic Group Biosynthesis;Cofactor and Prosthetic Group Biosynthesis;Cofactor and Prosthetic Group Biosynthesis	0.5;0.25;0.25	DXPS;OHPBAT;PDX5PS	2;2;1	0.531	0.469	NaN	Cofactor and Prosthetic Group Biosynthesis;Cofactor and Prosthetic Group Biosynthesis;Cofactor and Prosthetic Group Biosynthesis				NaN	NaN
pyr_c	0.990931	Alternate Carbon Metabolism;Glycolysis/Gluconeogenesis;Glycolysis/Gluconeogenesis;Transport, Inner Membrane;Transport, Outer Membrane Porin;Transport, Outer Membrane;Glycolysis/Gluconeogenesis;Glycolysis/Gluconeogenesis;Glycolysis/Gluconeogenesis	0.059337;0.22902;0.059337;0.12695;0.063473;0.063473;0.12695;0.22902;0.042446	DHAPT;ENO;F6PA;GLCptspp;GLCtex_copy1;GLCtex_copy2;PGI;PGM;PYK	0;1;1;0;1;1;2;2;0	0.218	0.782	1.36761	Alternate Carbon Metabolism;Glycolysis/Gluconeogenesis;Glycolysis/Gluconeogenesis;Transport, Inner Membrane;Transport, Outer Membrane Porin;Transport, Outer Membrane;Glycolysis/Gluconeogenesis;Glycolysis/Gluconeogenesis;Glycolysis/Gluconeogenesis	0.23617;0.23617;0.2401;0.28756	ACONTa;CS;MDH;PDH	2;1;2;0	0.98	0.02
q8_c	3.17429	Oxidative Phosphorylation	1	CYTBO3_4pp	0	0.999	0.001	1.37616	Oxidative Phosphorylation	0.038709;0.23731;0.12784;0.043599;0.04356;0.056979;0.040012;0.047146;0.15826;0.049332;0.056979;0.10028	AKGDH;ATPS4rpp;CO2tex;CS;FUM;GAPD;ICDHyr;MDH;NADH16pp;PDH;PGK;SUCDi	1;2;1;2;1;1;2;1;0;1;2;0	0.998	0.002
q8h2_c	1.75622	Glycolysis/Gluconeogenesis;Oxidative Phosphorylation;Glycolysis/Gluconeogenesis;Oxidative Phosphorylation	0.15428;0.42325;0.15428;0.26819	GAPD;NADH16pp;PGK;SUCDi	1;0;2;0	0.998	0.002	3.17429	Glycolysis/Gluconeogenesis;Oxidative Phosphorylation;Glycolysis/Gluconeogenesis;Oxidative Phosphorylation	1	CYTBO3_4pp	0	1	0.001
quln_c	0.967325	Cofactor and Prosthetic Group Biosynthesis;Alanine and Aspartate Metabolism;Alternate Carbon Metabolism;Glycolysis/Gluconeogenesis;Glycolysis/Gluconeogenesis;Cofactor and Prosthetic Group Biosynthesis	0.16667;0.16667;0.16667;0.16667;0.16667;0.16667	ASPO6;ASPTA;DHAPT;ENO;F6PA;QULNS	1;2;1;2;2;0	0.104	0.896	0.975595	Cofactor and Prosthetic Group Biosynthesis;Alanine and Aspartate Metabolism;Alternate Carbon Metabolism;Glycolysis/Gluconeogenesis;Glycolysis/Gluconeogenesis;Cofactor and Prosthetic Group Biosynthesis	0.33333;0.33333;0.33333	NADS1;NNATr;NNDPR	2;1;0	0.122	0.878
r15bp_c	1.01823	Alternate Carbon Metabolism;Pentose Phosphate Pathway;Pentose Phosphate Pathway	0.5;0.34369;0.15631	PPM;RPI;TKT1	1;2;2	0.691	0.309	1.14458	Alternate Carbon Metabolism;Pentose Phosphate Pathway;Pentose Phosphate Pathway	0.12495;0.10533;0.10533;0.14304;0.14304;0.10533;0.27296	ACGS;GLNS;GLUPRT;OMPDC;ORPT;PRAGSr;R15BPK	2;2;1;2;1;2;0	0.946	0.054
r1p_c	1.02759	Alternate Carbon Metabolism;Pentose Phosphate Pathway;Pentose Phosphate Pathway;Pentose Phosphate Pathway;Pentose Phosphate Pathway	0.33333;0.22923;0.22923;0.1041;0.1041	PPM;RPE;RPI;TALA;TKT1	0;2;1;2;1	0.689	0.311	1.02966	Alternate Carbon Metabolism;Pentose Phosphate Pathway;Pentose Phosphate Pathway;Pentose Phosphate Pathway;Pentose Phosphate Pathway	0.25603;0.18152;0.051085;0.25575;0.25562	ATPS4rpp;GLUPRT;ORPT;PPKr;R15BPK	2;2;2;2;1	0.696	0.304
r5p_c	1.01004	Glycolysis/Gluconeogenesis;Glycolysis/Gluconeogenesis;Glycolysis/Gluconeogenesis;Pentose Phosphate Pathway;Pentose Phosphate Pathway;Pentose Phosphate Pathway;Pentose Phosphate Pathway;Pentose Phosphate Pathway	0.033169;0.033169;0.28688;0.17331;0.17331;0.12685;0.046455;0.12685	FBA;PFK;PGI;RPE;RPI;TALA;TKT1;TKT2	1;2;2;1;0;1;0;2	0.474	0.526	1.15869	Glycolysis/Gluconeogenesis;Glycolysis/Gluconeogenesis;Glycolysis/Gluconeogenesis;Pentose Phosphate Pathway;Pentose Phosphate Pathway;Pentose Phosphate Pathway;Pentose Phosphate Pathway;Pentose Phosphate Pathway	0.12552;0.12552;0.092632;0.092632;0.17695;0.12552;0.084474;0.17676	GLNS;GLUPRT;OMPDC;ORPT;PPM;PRAGSr;PRPPS;R15BPK	2;1;2;1;0;2;0;2	0.968	0.032
rhcys_c	1.00089	Methionine Metabolism	1	AHCYSNS	0	0.495	0.507	0.991196	Methionine Metabolism	0.33333;0.33333;0.33333	METAT;METS;RHCCE	2;1;0	0.26	0.74
ribflv_c	0.902667	Cofactor and Prosthetic Group Biosynthesis;Cofactor and Prosthetic Group Biosynthesis;Cofactor and Prosthetic Group Biosynthesis	0.4;0.4;0.2	DB4PS;RBFSa;RBFSb	2;1;0	0.034	0.966	0.991867	Cofactor and Prosthetic Group Biosynthesis;Cofactor and Prosthetic Group Biosynthesis;Cofactor and Prosthetic Group Biosynthesis	0.33333;0.33333;0.33333	FADRx2;FMNAT;RBFK	2;1;0	0.255	0.745
ru5p_D_c	1.02288	Glycolysis/Gluconeogenesis;Pentose Phosphate Pathway;Pentose Phosphate Pathway;Pentose Phosphate Pathway;Pentose Phosphate Pathway	0.36364;0.21743;0.2015;0.055292;0.16214	PGI;RPE;TALA;TKT1;TKT2	2;0;2;1;1	0.683	0.317	1.01594	Glycolysis/Gluconeogenesis;Pentose Phosphate Pathway;Pentose Phosphate Pathway;Pentose Phosphate Pathway;Pentose Phosphate Pathway	0.16897;0.24526;0.17026;0.41552	GLUPRT;PPM;PRPPS;RPI	2;1;1;0	0.599	0.401
s17bp_c	0.967544	Pentose Phosphate Pathway;Glycolysis/Gluconeogenesis;Pentose Phosphate Pathway	0.32497;0.35006;0.32497	PFK_3;PGI;TALA	0;2;1	0.103	0.897	0.984697	Pentose Phosphate Pathway;Glycolysis/Gluconeogenesis;Pentose Phosphate Pathway	0.21062;0.39042;0.19436;0.2046	FBA3;GAPD;TALA;TPI	0;2;1;1	0.183	0.817
s7p_c	0.978613	Pentose Phosphate Pathway;Transport, Inner Membrane;Glycolysis/Gluconeogenesis;Pentose Phosphate Pathway;Glycolysis/Gluconeogenesis	0.17746;0.22254;0.22254;0.2;0.17746	FBA3;GLCptspp;PGI;TALA;TPI	1;2;1;0;2	0.138	0.862	0.910231	Pentose Phosphate Pathway;Transport, Inner Membrane;Glycolysis/Gluconeogenesis;Pentose Phosphate Pathway;Glycolysis/Gluconeogenesis	0.33654;0.33654;0.32691	FBA3;PFK_3;TPI	1;0;2	0.032	0.968
scl_c	1.00889	Cofactor and Prosthetic Group Biosynthesis;Cofactor and Prosthetic Group Biosynthesis;Cofactor and Prosthetic Group Biosynthesis	0.33333;0.33333;0.33333	SHCHD2;UPP3MT;UPP3S	0;1;2	0.551	0.449	0.991873	Cofactor and Prosthetic Group Biosynthesis;Cofactor and Prosthetic Group Biosynthesis;Cofactor and Prosthetic Group Biosynthesis	1	SHCHF	0	0.229	0.772
ser_L_c	0.970479	Glutamate Metabolism;Glycine and Serine Metabolism;Glycine and Serine Metabolism;Glycine and Serine Metabolism	0.25;0.25;0.25;0.25	GLUDy;PGCD;PSERT;PSP_L	2;2;1;0	0.103	0.897	0.982284	Glutamate Metabolism;Glycine and Serine Metabolism;Glycine and Serine Metabolism;Glycine and Serine Metabolism	0.04519;0.2487;0.04519;0.081721;0.20359;0.2487;0.081721;0.04519	ACKr;ATHRDHr;CYSS;GARFT;GHMT2r;GLYAT;PRAGSr;SERAT	2;2;1;2;0;1;1;0	0.126	0.874
sheme_c	0.99745	Cofactor and Prosthetic Group Biosynthesis;Cofactor and Prosthetic Group Biosynthesis;Cofactor and Prosthetic Group Biosynthesis	0.33333;0.33333;0.33333	SHCHD2;SHCHF;UPP3MT	1;0;2	0.358	0.642	NaN	Cofactor and Prosthetic Group Biosynthesis;Cofactor and Prosthetic Group Biosynthesis;Cofactor and Prosthetic Group Biosynthesis				NaN	NaN
skm_c	0.94946	Tyrosine, Tryptophan, and Phenylalanine Metabolism;Tyrosine, Tryptophan, and Phenylalanine Metabolism;Tyrosine, Tryptophan, and Phenylalanine Metabolism	0.33333;0.33333;0.33333	DHQS;DHQTi;SHK3Dr	2;1;0	0.082	0.918	0.99789	Tyrosine, Tryptophan, and Phenylalanine Metabolism;Tyrosine, Tryptophan, and Phenylalanine Metabolism;Tyrosine, Tryptophan, and Phenylalanine Metabolism	0.33333;0.33333;0.33333	CHORS;PSCVT;SHKK	2;1;0	0.352	0.648
skm5p_c	0.955465	Tyrosine, Tryptophan, and Phenylalanine Metabolism;Tyrosine, Tryptophan, and Phenylalanine Metabolism;Tyrosine, Tryptophan, and Phenylalanine Metabolism	0.33333;0.33333;0.33333	DHQTi;SHK3Dr;SHKK	2;1;0	0.09	0.91	1.02056	Tyrosine, Tryptophan, and Phenylalanine Metabolism;Tyrosine, Tryptophan, and Phenylalanine Metabolism;Tyrosine, Tryptophan, and Phenylalanine Metabolism	0.049755;0.28306;0.33359;0.33359	ANS;CHORM;CHORS;PSCVT	2;2;1;0	0.657	0.343
sl26da_c	1.19529	Citric Acid Cycle;Alanine and Aspartate Metabolism;Threonine and Lysine Metabolism;Glutamate Metabolism;Glutamate Metabolism;Purine and Pyrimidine Biosynthesis;Citric Acid Cycle;Purine and Pyrimidine Biosynthesis;Threonine and Lysine Metabolism;Threonine and Lysine Metabolism	0.224;0.063883;0.061291;0.061291;0.16271;0.040125;0.224;0.040125;0.061291;0.061291	AKGDH;ALATA_L;DHDPRy;GLNS;GLUDy;GMPS2;ICDHyr;IMPD;SDPTA;THDPS	2;2;2;2;1;1;2;2;0;1	0.985	0.015	1.68747	Citric Acid Cycle;Alanine and Aspartate Metabolism;Threonine and Lysine Metabolism;Glutamate Metabolism;Glutamate Metabolism;Purine and Pyrimidine Biosynthesis;Citric Acid Cycle;Purine and Pyrimidine Biosynthesis;Threonine and Lysine Metabolism;Threonine and Lysine Metabolism	0.18783;0.20304;0.20304;0.20304;0.20304	DAPDC;DAPE;FUM;SDPDS;SUCDi	2;1;2;0;1	1	0
sl2a6o_c	1.10004	Citric Acid Cycle;Threonine and Lysine Metabolism;Threonine and Lysine Metabolism;Cell Envelope Biosynthesis;Cell Envelope Biosynthesis;Cell Envelope Biosynthesis;Citric Acid Cycle;Threonine and Lysine Metabolism	0.1678;0.1678;0.1678;0.035205;0.057734;0.068048;0.1678;0.1678	AKGDH;DHDPRy;DHDPS;FACOAE120;FACOAE160;FACOAE161;ICDHyr;THDPS	1;1;2;2;2;2;2;0	0.892	0.108	1.72703	Citric Acid Cycle;Threonine and Lysine Metabolism;Threonine and Lysine Metabolism;Cell Envelope Biosynthesis;Cell Envelope Biosynthesis;Cell Envelope Biosynthesis;Citric Acid Cycle;Threonine and Lysine Metabolism	0.10002;0.062777;0.10002;0.099838;0.10002;0.10002;0.10002;0.20004;0.10002;0.037241	AKGDH;ASPTA;DAPE;GLNS;GLUDy;SDPDS;SDPTA;SUCDi;SUCOAS;TYRTA	1;2;2;2;1;1;0;2;2;2	1	0
succ_c	1.26668	Citric Acid Cycle;Citric Acid Cycle;Citric Acid Cycle;Citric Acid Cycle;Citric Acid Cycle;Citric Acid Cycle;Citric Acid Cycle;Oxidative Phosphorylation;Oxidative Phosphorylation;Citric Acid Cycle	0.11576;0.11576;0.10989;0.11576;0.082297;0.082297;0.10557;0.082297;0.082297;0.10808	ACONTa;ACONTb;AKGDH;CS;FRD2;FRD3;ICDHyr;NADH17pp;NADH18pp;SUCOAS	2;1;1;2;0;0;2;1;1;0	0.991	0.009	2.70738	Citric Acid Cycle;Citric Acid Cycle;Citric Acid Cycle;Citric Acid Cycle;Citric Acid Cycle;Citric Acid Cycle;Citric Acid Cycle;Oxidative Phosphorylation;Oxidative Phosphorylation;Citric Acid Cycle	0.23245;0.23245;0.5351	FUM;MDH;SUCDi	1;2;0	1	0
succoa_c	1.40586	Citric Acid Cycle;Citric Acid Cycle;Glutamate Metabolism;Citric Acid Cycle	0.30849;0.32357;0.060068;0.30787	ACONTb;AKGDH;GLUDy;ICDHyr	2;0;2;1	0.987	0.013	2.20087	Citric Acid Cycle;Citric Acid Cycle;Glutamate Metabolism;Citric Acid Cycle	0.30756;0.082371;0.30756;0.30251	FUM;GLUDy;SUCDi;SUCOAS	2;2;1;0	1	0
suchms_c	1.18604	Citric Acid Cycle;Threonine and Lysine Metabolism;Cell Envelope Biosynthesis;Cell Envelope Biosynthesis;Cell Envelope Biosynthesis;Threonine and Lysine Metabolism;Methionine Metabolism;Citric Acid Cycle;Citric Acid Cycle	0.2;0.1;0.050565;0.082924;0.066511;0.1;0.1;0.2;0.1	AKGDH;ASAD;FACOAE120;FACOAE160;FACOAE161;HSDy;HSST;ICDHyr;SUCOAS	1;2;2;2;2;1;0;2;2	0.968	0.032	1.44745	Citric Acid Cycle;Threonine and Lysine Metabolism;Cell Envelope Biosynthesis;Cell Envelope Biosynthesis;Cell Envelope Biosynthesis;Threonine and Lysine Metabolism;Methionine Metabolism;Citric Acid Cycle;Citric Acid Cycle	0.21017;0.10123;0.11134;0.090779;0.11134;0.11134;0.11134;0.11134;0.041121	ACHBS;ACLS;CYSTL;DHDPS;FUM;METS;SHSL1;SUCDi;TRPAS2	2;2;1;2;2;2;0;1;2	0.999	0.001
td2coa_c	1.01897	Membrane Lipid Metabolism;Membrane Lipid Metabolism;Membrane Lipid Metabolism	0.33333;0.33333;0.33333	ACACT6r;ECOAH6;HACD6	2;0;1	0.633	0.367	1.01543	Membrane Lipid Metabolism;Membrane Lipid Metabolism;Membrane Lipid Metabolism	0.33333;0.33333;0.33333	ACACT7r;ACOAD6f;HACD7	1;0;2	0.616	0.384
tdcoa_c	1.01629	Membrane Lipid Metabolism;Membrane Lipid Metabolism;Membrane Lipid Metabolism	0.33333;0.33333;0.33333	ACOAD6f;ECOAH6;HACD6	0;1;2	0.616	0.384	1.01897	Membrane Lipid Metabolism;Membrane Lipid Metabolism;Membrane Lipid Metabolism	0.33333;0.33333;0.33333	ACACT7r;ECOAH7;HACD7	0;2;1	0.649	0.351
thdp_c	0.956644	Threonine and Lysine Metabolism;Methionine Metabolism;Threonine and Lysine Metabolism;Threonine and Lysine Metabolism;Glycolysis/Gluconeogenesis	0.26012;0.10793;0.26012;0.26012;0.11171	ASAD;CYSTL;DHDPRy;DHDPS;PYK	2;2;0;1;2	0.081	0.919	1.01715	Threonine and Lysine Metabolism;Methionine Metabolism;Threonine and Lysine Metabolism;Threonine and Lysine Metabolism;Glycolysis/Gluconeogenesis	0.16667;0.33333;0.16667;0.16667;0.16667	AKGDH;GLUDy;SDPDS;SDPTA;THDPS	1;2;2;1;0	0.6	0.4
thf_c	1.05025	Purine and Pyrimidine Biosynthesis;Purine and Pyrimidine Biosynthesis;Valine, Leucine, and Isoleucine Metabolism;Purine and Pyrimidine Biosynthesis;Glutamate Metabolism;Glutamate Metabolism;Purine and Pyrimidine Biosynthesis;Valine, Leucine, and Isoleucine Metabolism;Folate Metabolism;Folate Metabolism;Purine and Pyrimidine Biosynthesis;Purine and Pyrimidine Biosynthesis;Purine and Pyrimidine Bio…	0.035779;0.043345;0.069821;0.035797;0.083754;0.095379;0.035797;0.069821;0.079143;0.079143;0.035797;0.035779;0.035797;0.19118;0.035659;0.038006	ADSL2r;AICART;DHAD1;GARFT;GLNS;GLUDy;GLUPRT;KARA1;MTHFC;MTHFD;PRAGSr;PRASCSi;PRFGS;PYK;THRA2i;VALTA	1;0;1;0;2;2;2;2;1;2;1;2;2;2;2;2	0.795	0.205	0.966219	Purine and Pyrimidine Biosynthesis;Purine and Pyrimidine Biosynthesis;Valine, Leucine, and Isoleucine Metabolism;Purine and Pyrimidine Biosynthesis;Glutamate Metabolism;Glutamate Metabolism;Purine and Pyrimidine Biosynthesis;Valine, Leucine, and Isoleucine Metabolism;Folate Metabolism;Folate Metabolism;Purine and Pyrimidine Biosynthesis;Purine and Pyrimidine Biosynthesis;Purine and Pyrimidine Bio…	0.048372;0.15988;0.18013;0.15988;0.15988;0.15988;0.037995;0.09397	ACALD;ATHRDHr;GHMT2r;GLYAT;MTHFC;MTHFD;PRAGSr;PTAr	2;2;0;1;2;1;1;2	0.084	0.916
thmmp_c	1.08718	Cofactor and Prosthetic Group Biosynthesis;Cofactor and Prosthetic Group Biosynthesis;Cofactor and Prosthetic Group Biosynthesis;Cofactor and Prosthetic Group Biosynthesis;Cofactor and Prosthetic Group Biosynthesis;Cofactor and Prosthetic Group Biosynthesis	0.14286;0.28571;0.14286;0.14286;0.14286;0.14286	AMPMS2;DXPS;PMPK;THZPSN3;TMPPP;TYRL	2;2;1;1;0;2	0.87	0.13	1.01202	Cofactor and Prosthetic Group Biosynthesis;Cofactor and Prosthetic Group Biosynthesis;Cofactor and Prosthetic Group Biosynthesis;Cofactor and Prosthetic Group Biosynthesis;Cofactor and Prosthetic Group Biosynthesis;Cofactor and Prosthetic Group Biosynthesis	1	TMPK	0	0.662	0.339
thmpp_c	1.07101	Cofactor and Prosthetic Group Biosynthesis;Cofactor and Prosthetic Group Biosynthesis;Cofactor and Prosthetic Group Biosynthesis;Cofactor and Prosthetic Group Biosynthesis	0.25;0.25;0.25;0.25	PMPK;THZPSN3;TMPK;TMPPP	2;2;0;1	0.866	0.134	NaN	Cofactor and Prosthetic Group Biosynthesis;Cofactor and Prosthetic Group Biosynthesis;Cofactor and Prosthetic Group Biosynthesis;Cofactor and Prosthetic Group Biosynthesis				NaN	NaN
thr_L_c	0.991835	Threonine and Lysine Metabolism;Threonine and Lysine Metabolism;Threonine and Lysine Metabolism	0.33333;0.33333;0.33333	HSDy;HSK;THRS	2;1;0	0.252	0.748	1.0808	Threonine and Lysine Metabolism;Threonine and Lysine Metabolism;Threonine and Lysine Metabolism	0.33333;0.33333;0.33333	ACHBS;KARA2;THRD_L	1;2;0	0.866	0.134
trp_L_c	1.01943	Methionine Metabolism;Tyrosine, Tryptophan, and Phenylalanine Metabolism;Methionine Metabolism;Tyrosine, Tryptophan, and Phenylalanine Metabolism;Tyrosine, Tryptophan, and Phenylalanine Metabolism	0.2;0.2;0.2;0.2;0.2	CYSTL;IGPS;SHSL1;TRPAS2;TRPS3	1;2;2;0;1	0.619	0.381	NaN	Methionine Metabolism;Tyrosine, Tryptophan, and Phenylalanine Metabolism;Methionine Metabolism;Tyrosine, Tryptophan, and Phenylalanine Metabolism;Tyrosine, Tryptophan, and Phenylalanine Metabolism				NaN	NaN
tyr_L_c	1.07426	Tyrosine, Tryptophan, and Phenylalanine Metabolism;Tyrosine, Tryptophan, and Phenylalanine Metabolism;Glutamate Metabolism;Glutamate Metabolism;Purine and Pyrimidine Biosynthesis;Citric Acid Cycle;Purine and Pyrimidine Biosynthesis;Tyrosine, Tryptophan, and Phenylalanine Metabolism;Tyrosine, Tryptophan, and Phenylalanine Metabolism	0.14815;0.14815;0.037037;0.14815;0.037037;0.14815;0.037037;0.14815;0.14815	CHORM;CHORS;GLNS;GLUDy;GMPS2;ICDHyr;IMPD;PPND;TYRTA	2;2;2;1;1;2;2;1;0	0.877	0.123	1.05213	Tyrosine, Tryptophan, and Phenylalanine Metabolism;Tyrosine, Tryptophan, and Phenylalanine Metabolism;Glutamate Metabolism;Glutamate Metabolism;Purine and Pyrimidine Biosynthesis;Citric Acid Cycle;Purine and Pyrimidine Biosynthesis;Tyrosine, Tryptophan, and Phenylalanine Metabolism;Tyrosine, Tryptophan, and Phenylalanine Metabolism	0.14286;0.14286;0.14286;0.14286;0.14286;0.14286;0.14286	5DOAN;CBMKr;METAT;PUNP1;THZPSN3;TMPPP;TYRL	1;2;1;2;1;2;1	0.801	0.199
u23ga_c	1.00307	Cell Envelope Biosynthesis;Cell Envelope Biosynthesis;Lipopolysaccharide Biosynthesis / Recycling;Lipopolysaccharide Biosynthesis / Recycling;Lipopolysaccharide Biosynthesis / Recycling	0.28571;0.28571;0.14286;0.14286;0.14286	3OAR140;3OAS140;U23GAAT;UAGAAT;UHGADA	1;2;0;2;1	0.393	0.607	1.12714	Cell Envelope Biosynthesis;Cell Envelope Biosynthesis;Lipopolysaccharide Biosynthesis / Recycling;Lipopolysaccharide Biosynthesis / Recycling;Lipopolysaccharide Biosynthesis / Recycling	0.14286;0.14286;0.28571;0.14286;0.14286;0.14286	LPADSS;MOAT;NDPK2;TDSK;UMPK;USHD	0;2;2;1;1;0	0.938	0.062
u3aga_c	1.01329	Cell Envelope Biosynthesis;Cell Envelope Biosynthesis;Cell Envelope Biosynthesis;Lipopolysaccharide Biosynthesis / Recycling;Cell Envelope Biosynthesis	0.2;0.2;0.2;0.2;0.2	3OAR140;3OAS140;G1PACT;UAGAAT;UAGDP	1;2;2;0;1	0.554	0.446	0.969825	Cell Envelope Biosynthesis;Cell Envelope Biosynthesis;Cell Envelope Biosynthesis;Lipopolysaccharide Biosynthesis / Recycling;Cell Envelope Biosynthesis	0.16667;0.083333;0.16667;0.16667;0.16667;0.16667;0.083333	ACKr;LPADSS;MCOATA;PTAr;U23GAAT;UHGADA;USHD	1;2;2;2;1;0;2	0.086	0.914
u3hga_c	1.00371	Cell Envelope Biosynthesis;Lipopolysaccharide Biosynthesis / Recycling;Cell Envelope Biosynthesis;Lipopolysaccharide Biosynthesis / Recycling	0.25;0.25;0.25;0.25	3OAR140;UAGAAT;UAGDP;UHGADA	2;1;2;0	0.433	0.567	1.09169	Cell Envelope Biosynthesis;Lipopolysaccharide Biosynthesis / Recycling;Cell Envelope Biosynthesis;Lipopolysaccharide Biosynthesis / Recycling	0.19439;0.062623;0.19439;0.062623;0.19439;0.19439;0.097195	3OAS140;AACPS4;AACPS7;ACPPAT161;AKGDH;MCOATA;U23GAAT	2;1;1;2;2;1;0	0.884	0.116
uaagmda_c	0.986903	Cell Envelope Biosynthesis;Cell Envelope Biosynthesis;Cell Envelope Biosynthesis;Cell Envelope Biosynthesis;Cell Envelope Biosynthesis;Cell Envelope Biosynthesis	0.16667;0.16667;0.16667;0.16667;0.16667;0.16667	G1PACT;PAPPT3;UAGDP;UAGPT3;UDCPDP;UGMDDS	2;1;1;0;2;2	0.171	0.829	0.97906	Cell Envelope Biosynthesis;Cell Envelope Biosynthesis;Cell Envelope Biosynthesis;Cell Envelope Biosynthesis;Cell Envelope Biosynthesis;Cell Envelope Biosynthesis	0.14286;0.14286;0.14286;0.28571;0.28571	DALAt2pp;MCTP1App;MPTG;PAPPT3;UDCPDP	2;1;0;2;1	0.121	0.879
uaccg_c	1.00144	Glycolysis/Gluconeogenesis;Cell Envelope Biosynthesis;Glycolysis/Gluconeogenesis;Cell Envelope Biosynthesis;Cell Envelope Biosynthesis	0.2;0.2;0.2;0.2;0.2	ENO;G1PACT;PGM;UAGCVT;UAGDP	1;2;2;0;1	0.397	0.603	0.998367	Glycolysis/Gluconeogenesis;Cell Envelope Biosynthesis;Glycolysis/Gluconeogenesis;Cell Envelope Biosynthesis;Cell Envelope Biosynthesis	0.33333;0.33333;0.33333	UAMAGS;UAMAS;UAPGR	2;1;0	0.381	0.619
uacgam_c	1.02483	Cell Envelope Biosynthesis;Cell Envelope Biosynthesis;Cell Envelope Biosynthesis	0.33333;0.33333;0.33333	G1PACT;PGAMT;UAGDP	1;2;0	0.701	0.299	1.05611	Cell Envelope Biosynthesis;Cell Envelope Biosynthesis;Cell Envelope Biosynthesis	0.12845;0.12845;0.064224;0.12845;0.12845;0.064224;0.064224;0.045864;0.045864;0.045864;0.045864;0.045864;0.064224	3OAS140;AACPS7;ACKr;AKGDH;MCOATA;U23GAAT;UAGAAT;UAGCVT;UAGPT3;UAMAS;UAPGR;UDCPDP;UHGADA	2;1;2;2;1;2;0;0;0;2;1;2;1	0.834	0.166
uagmda_c	0.961161	Cell Envelope Biosynthesis;Murein Biosynthesis;Cell Envelope Biosynthesis;Cell Envelope Biosynthesis;Cell Envelope Biosynthesis;Cell Envelope Biosynthesis	0.18185;0.090745;0.18185;0.18185;0.18185;0.18185	ALAALAr;MPTG;PAPPT3;UAAGDS;UDCPDP;UGMDDS	2;2;0;2;1;1	0.093	0.907	0.980878	Cell Envelope Biosynthesis;Murein Biosynthesis;Cell Envelope Biosynthesis;Cell Envelope Biosynthesis;Cell Envelope Biosynthesis;Cell Envelope Biosynthesis	0.16667;0.16667;0.33333;0.33333	MCTP1App;MPTG;UAGPT3;UDCPDP	2;1;0;2	0.156	0.844
uama_c	0.96901	Cysteine Metabolism;Glutamate Metabolism;Purine and Pyrimidine Biosynthesis;Glycolysis/Gluconeogenesis;Cell Envelope Biosynthesis;Cell Envelope Biosynthesis;Cell Envelope Biosynthesis;Valine, Leucine, and Isoleucine Metabolism;Valine, Leucine, and Isoleucine Metabolism	0.18237;0.08813;0.08813;0.18237;0.094245;0.094245;0.094245;0.08813;0.08813	CYSS;GLUDy;PRFGS;PYK;UAGCVT;UAMAS;UAPGR;VALTA;VPAMTr	2;2;2;2;2;0;1;2;1	0.092	0.908	0.976705	Cysteine Metabolism;Glutamate Metabolism;Purine and Pyrimidine Biosynthesis;Glycolysis/Gluconeogenesis;Cell Envelope Biosynthesis;Cell Envelope Biosynthesis;Cell Envelope Biosynthesis;Valine, Leucine, and Isoleucine Metabolism;Valine, Leucine, and Isoleucine Metabolism	0.33333;0.33333;0.33333	UAAGDS;UAMAGS;UGMDDS	1;0;2	0.149	0.851
uamag_c	1.00932	Alanine and Aspartate Metabolism;Glutamate Metabolism;Purine and Pyrimidine Biosynthesis;Cell Envelope Biosynthesis;Cell Envelope Biosynthesis;Cell Envelope Biosynthesis;Cell Envelope Biosynthesis	0.14286;0.14286;0.14286;0.14286;0.14286;0.14286;0.14286	ALATA_L;GLUDy;GLUPRT;GLUR;UAMAGS;UAMAS;UAPGR	2;2;2;1;0;1;2	0.495	0.505	0.973349	Alanine and Aspartate Metabolism;Glutamate Metabolism;Purine and Pyrimidine Biosynthesis;Cell Envelope Biosynthesis;Cell Envelope Biosynthesis;Cell Envelope Biosynthesis;Cell Envelope Biosynthesis	0.33333;0.33333;0.33333	PAPPT3;UAAGDS;UGMDDS	2;0;1	0.132	0.868
uamr_c	1.00099	Glycolysis/Gluconeogenesis;Cell Envelope Biosynthesis;Cell Envelope Biosynthesis;Cell Envelope Biosynthesis	0.25;0.25;0.25;0.25	ENO;UAGCVT;UAGDP;UAPGR	2;1;2;0	0.378	0.622	0.984663	Glycolysis/Gluconeogenesis;Cell Envelope Biosynthesis;Cell Envelope Biosynthesis;Cell Envelope Biosynthesis	0.33333;0.33333;0.33333	UAAGDS;UAMAGS;UAMAS	2;1;0	0.187	0.813
udcpdp_c	0.997121	Murein Biosynthesis;Cell Envelope Biosynthesis;Cell Envelope Biosynthesis;Cell Envelope Biosynthesis	0.11553;0.23105;0.42237;0.23105	MPTG;PAPPT3;UAGDP;UAGPT3	0;2;2;1	0.347	0.653	0.982854	Murein Biosynthesis;Cell Envelope Biosynthesis;Cell Envelope Biosynthesis;Cell Envelope Biosynthesis	0.25;0.25;0.25;0.25	PAPPT3;UAGPT3;UDCPDP;UMPK	1;2;0;2	0.168	0.832
udcpp_c	0.981088	Murein Biosynthesis;Cell Envelope Biosynthesis;Cell Envelope Biosynthesis	0.19984;0.39968;0.40048	MPTG;UAGPT3;UDCPDP	1;2;0	0.173	0.827	1.11013	Murein Biosynthesis;Cell Envelope Biosynthesis;Cell Envelope Biosynthesis	0.090909;0.36364;0.18182;0.18182;0.18182	MPTG;NDPK2;PAPPT3;UAGPT3;UMPK	2;2;0;1;1	0.903	0.097
udp_c	1.01686	Purine and Pyrimidine Biosynthesis;Unassigned;Glycolysis/Gluconeogenesis;Glycolysis/Gluconeogenesis;Glutamate Metabolism;Glycolysis/Gluconeogenesis;Oxidative Phosphorylation;Purine and Pyrimidine Biosynthesis;Purine and Pyrimidine Biosynthesis;Glycolysis/Gluconeogenesis;Nucleotide Salvage Pathway	0.04649;0.044012;0.067043;0.27052;0.058103;0.27052;0.044012;0.046513;0.046513;0.067043;0.039229	AIRC2;CBMKr;ENO;GAPD;GLNS;PGK;PPKr;PRAIS;PRFGS;PYK;UMPK	2;2;2;2;2;1;1;2;2;1;0	0.578	0.422	1.37669	Purine and Pyrimidine Biosynthesis;Unassigned;Glycolysis/Gluconeogenesis;Glycolysis/Gluconeogenesis;Glutamate Metabolism;Glycolysis/Gluconeogenesis;Oxidative Phosphorylation;Purine and Pyrimidine Biosynthesis;Purine and Pyrimidine Biosynthesis;Glycolysis/Gluconeogenesis;Nucleotide Salvage Pathway	0.034207;0.059921;0.1018;0.03936;0.050073;0.083149;0.050333;0.050333;0.034601;0.050333;0.18272;0.05956;0.1018;0.1018	ACHBS;ACLS;AKGDH;HSK;NDPK2;PFK_3;PGCD;PGK;PPKr;PSERT;PYK;R15BPK;SUCDi;SUCOAS	2;2;2;2;0;2;2;1;1;2;1;2;2;1	0.998	0.002
ugmd_c	0.980226	Threonine and Lysine Metabolism;Cell Envelope Biosynthesis;Threonine and Lysine Metabolism;Cell Envelope Biosynthesis;Cell Envelope Biosynthesis;Cell Envelope Biosynthesis	0.16667;0.16667;0.16667;0.16667;0.16667;0.16667	DAPE;GLUR;SDPDS;UAAGDS;UAMAGS;UAMAS	1;2;2;0;1;2	0.141	0.859	0.986709	Threonine and Lysine Metabolism;Cell Envelope Biosynthesis;Threonine and Lysine Metabolism;Cell Envelope Biosynthesis;Cell Envelope Biosynthesis;Cell Envelope Biosynthesis	0.25;0.25;0.25;0.25	PAPPT3;UAGPT3;UGMDDS;UMPK	1;2;0;2	0.18	0.82
ugmda_c	0.97761	Cell Envelope Biosynthesis;Alanine and Aspartate Metabolism;Transport, Inner Membrane;Threonine and Lysine Metabolism;Cell Envelope Biosynthesis;Cell Envelope Biosynthesis;Cell Envelope Biosynthesis	0.14286;0.21429;0.071429;0.14286;0.14286;0.14286;0.14286	ALAALAr;ALAR;DALAt2pp;DAPE;UAAGDS;UAMAGS;UGMDDS	1;2;2;2;1;2;0	0.114	0.886	1.11013	Cell Envelope Biosynthesis;Alanine and Aspartate Metabolism;Transport, Inner Membrane;Threonine and Lysine Metabolism;Cell Envelope Biosynthesis;Cell Envelope Biosynthesis;Cell Envelope Biosynthesis	0.090909;0.36364;0.18182;0.18182;0.18182	MPTG;NDPK2;PAPPT3;UAGPT3;UMPK	2;2;0;1;1	0.918	0.082
ump_c	1.00933	Cell Envelope Biosynthesis;Purine and Pyrimidine Biosynthesis;Purine and Pyrimidine Biosynthesis;Purine and Pyrimidine Biosynthesis;Histidine Metabolism	0.043158;0.2446;0.2446;0.2446;0.22305	3OAR140;DHORD2;OMPDC;ORPT;PRPPS	2;2;0;1;2	0.524	0.476	1.06977	Cell Envelope Biosynthesis;Purine and Pyrimidine Biosynthesis;Purine and Pyrimidine Biosynthesis;Purine and Pyrimidine Biosynthesis;Histidine Metabolism	0.29378;0.087565;0.20622;0.20622;0.20622	ATPS4rpp;CTPS2;NDPK2;PPKr;UMPK	2;2;1;2;0	0.853	0.147
uppg3_c	1.00866	Cofactor and Prosthetic Group Biosynthesis;Cofactor and Prosthetic Group Biosynthesis;Cofactor and Prosthetic Group Biosynthesis	0.16667;0.66667;0.16667	HMBS;PPBNGS;UPP3S	1;2;0	0.562	0.438	0.999907	Cofactor and Prosthetic Group Biosynthesis;Cofactor and Prosthetic Group Biosynthesis;Cofactor and Prosthetic Group Biosynthesis	0.16667;0.16667;0.16667;0.16667;0.16667;0.16667	CPPPGO;PPPGO3;SHCHD2;SHCHF;UPP3MT;UPPDC1	1;2;1;2;0;0	0.347	0.653
utp_c	1.00645	Purine and Pyrimidine Biosynthesis;Glycolysis/Gluconeogenesis;Glycolysis/Gluconeogenesis;Glutamate Metabolism;Nucleotide Salvage Pathway;Glycolysis/Gluconeogenesis;Purine and Pyrimidine Biosynthesis;Purine and Pyrimidine Biosynthesis;Glycolysis/Gluconeogenesis;Nucleotide Salvage Pathway	0.04419;0.11378;0.25818;0.044212;0.041948;0.25818;0.044212;0.044212;0.11378;0.037288	AIRC2;ENO;GAPD;GLNS;NDPK2;PGK;PRAIS;PRFGS;PYK;UMPK	2;2;2;2;0;1;2;2;1;1	0.424	0.576	2.00622	Purine and Pyrimidine Biosynthesis;Glycolysis/Gluconeogenesis;Glycolysis/Gluconeogenesis;Glutamate Metabolism;Nucleotide Salvage Pathway;Glycolysis/Gluconeogenesis;Purine and Pyrimidine Biosynthesis;Purine and Pyrimidine Biosynthesis;Glycolysis/Gluconeogenesis;Nucleotide Salvage Pathway	0.2657;0.099328;0.048079;0.054606;0.26658;0.2657	AKGDH;GLUDy;NDPK1;PPKr;SUCDi;SUCOAS	2;2;2;1;2;1	1	0
val_L_c	1.1132	Valine, Leucine, and Isoleucine Metabolism;Glutamate Metabolism;Glutamate Metabolism;Purine and Pyrimidine Biosynthesis;Citric Acid Cycle;Purine and Pyrimidine Biosynthesis;Valine, Leucine, and Isoleucine Metabolism;Valine, Leucine, and Isoleucine Metabolism	0.13333;0.066667;0.13333;0.066667;0.26667;0.066667;0.13333;0.13333	DHAD1;GLNS;GLUDy;GMPS2;ICDHyr;IMPD;KARA1;VALTA	1;2;1;1;2;2;2;0	0.946	0.054	1.00429	Valine, Leucine, and Isoleucine Metabolism;Glutamate Metabolism;Glutamate Metabolism;Purine and Pyrimidine Biosynthesis;Citric Acid Cycle;Purine and Pyrimidine Biosynthesis;Valine, Leucine, and Isoleucine Metabolism;Valine, Leucine, and Isoleucine Metabolism	0.04988;0.09976;0.20859;0.20859;0.11114;0.11114;0.2109	ALAALAr;ALAR;IPPMIb;IPPS;UAMAGS;UAMAS;VPAMTr	2;1;2;1;2;1;0	0.434	0.566
xmp_c	1.03874	Purine and Pyrimidine Biosynthesis;Purine and Pyrimidine Biosynthesis;Purine and Pyrimidine Biosynthesis	0.33333;0.33333;0.33333	AICART;IMPC;IMPD	2;1;0	0.773	0.227	1.08181	Purine and Pyrimidine Biosynthesis;Purine and Pyrimidine Biosynthesis;Purine and Pyrimidine Biosynthesis	0.045107;0.045107;0.045107;0.058432;0.065094;0.24705;0.058432;0.058432;0.18862;0.18862	ACGK;ACGS;AKGDH;GK1;GLNS;GLUDy;GMPS2;NDPK1;PSERT;PSP_L	2;1;2;1;1;2;0;2;1;2	0.896	0.104
xu5p_D_c	1.00747	Glycolysis/Gluconeogenesis;Transport, Inner Membrane;Glycolysis/Gluconeogenesis;Glycolysis/Gluconeogenesis;Pentose Phosphate Pathway;Pentose Phosphate Pathway;Pentose Phosphate Pathway	0.033203;0.30672;0.033203;0.30672;0.13676;0.046637;0.13676	FBA;GLCptspp;PFK;PGI;TALA;TKT1;TKT2	1;2;2;1;1;0;0	0.483	0.517	0.996032	Glycolysis/Gluconeogenesis;Transport, Inner Membrane;Glycolysis/Gluconeogenesis;Glycolysis/Gluconeogenesis;Pentose Phosphate Pathway;Pentose Phosphate Pathway;Pentose Phosphate Pathway	0.28104;0.046397;0.34514;0.32743	PPM;PRPPS;RPE;RPI	2;2;0;1	0.315	0.685
ca2_e	NaN	[]				NaN	NaN	0.955737	[]	0.5;0.5	CA2tex;CAt6pp	0;1	0.105	0.895
cl_e	NaN	[]				NaN	NaN	0.994204	[]	0.33333;0.66667	CLt3_2pp;CLtex	1;0	0.334	0.666
co2_e	NaN	[]				NaN	NaN	NaN	[]				NaN	NaN
cobalt2_e	NaN	[]				NaN	NaN	0.990662	[]	0.5;0.5	COBALT2tex;COBALT2tpp	0;1	0.244	0.756
cu2_e	NaN	[]				NaN	NaN	0.993799	[]	0.42659;0.42659;0.14681	CU2tex;CU2tpp;MPTS	0;1;2	0.281	0.719
for_e	0.994769	Cofactor and Prosthetic Group Biosynthesis;Transport, Outer Membrane Porin;Transport, Inner Membrane	0.2;0.4;0.4	AMPMS2;FORtex;FORtppi	2;0;1	0.308	0.692	NaN	Cofactor and Prosthetic Group Biosynthesis;Transport, Outer Membrane Porin;Transport, Inner Membrane				NaN	NaN
glc_D_e	NaN	[]				NaN	NaN	1.05247	[]	0.25454;0.12727;0.12727;0.23638;0.25454	GLCptspp;GLCtex_copy1;GLCtex_copy2;PDH;PGI	1;0;0;2;2	0.811	0.189
kdo2lipid4_e	1.02042	Transport, Inner Membrane;Lipopolysaccharide Biosynthesis / Recycling;Lipopolysaccharide Biosynthesis / Recycling	0.33333;0.33333;0.33333	K2L4Aabcpp;K2L4Aabctex;MOAT2	1;0;2	0.673	0.327	NaN	Transport, Inner Membrane;Lipopolysaccharide Biosynthesis / Recycling;Lipopolysaccharide Biosynthesis / Recycling				NaN	NaN
ala_D_p	0.990975	Murein Biosynthesis;Murein Biosynthesis;Cell Envelope Biosynthesis	0.25;0.25;0.5	MCTP1App;MPTG;UAGPT3	0;1;2	0.283	0.717	0.97861	Murein Biosynthesis;Murein Biosynthesis;Cell Envelope Biosynthesis	0.25;0.5;0.25	ALAALAr;DALAt2pp;UGMDDS	1;0;2	0.165	0.835
ala_L_p	1.07185	Cysteine Metabolism;Cofactor and Prosthetic Group Biosynthesis	0.5;0.5	CYSS;ICYSDS	2;1	0.867	0.133	0.992342	Cysteine Metabolism;Cofactor and Prosthetic Group Biosynthesis	0.33333;0.33333;0.33333	ALAt4pp;UAMAGS;UAMAS	0;2;1	0.249	0.751
ca2_p	0.994134	Transport, Outer Membrane Porin	1	CA2tex	0	0.383	0.742	0.917339	Transport, Outer Membrane Porin	1	CAt6pp	0	0.037	0.963
cl_p	0.994134	Transport, Outer Membrane Porin	1	CLtex	0	0.396	0.738	0.994344	Transport, Outer Membrane Porin	1	CLt3_2pp	0	0.36	0.64
co2_p	NaN	[]				NaN	NaN	0.994134	[]	1	CO2tex	0	0.407	0.729
cobalt2_p	0.994134	Transport, Outer Membrane Porin	1	COBALT2tex	0	0.383	0.757	0.98719	Transport, Outer Membrane Porin	1	COBALT2tpp	0	0.219	0.783
cu2_p	0.994134	Transport, Outer Membrane Porin	1	CU2tex	0	0.398	0.738	0.993311	Transport, Outer Membrane Porin	0.42077;0.14481;0.14481;0.28961	CU2tpp;MPTAT;MPTS;MPTSS	0;2;1;2	0.268	0.732
for_p	0.955314	Cofactor and Prosthetic Group Biosynthesis;Cofactor and Prosthetic Group Biosynthesis;Transport, Inner Membrane;Cofactor and Prosthetic Group Biosynthesis;Cofactor and Prosthetic Group Biosynthesis;Purine and Pyrimidine Biosynthesis;Pentose Phosphate Pathway	0.038462;0.15385;0.42308;0.11538;0.076923;0.038462;0.15385	AMPMS2;DB4PS;FORtppi;GTPCI;GTPCII2;PRAIS;RPE	1;1;0;1;1;2;2	0.062	0.938	1.06726	Cofactor and Prosthetic Group Biosynthesis;Cofactor and Prosthetic Group Biosynthesis;Transport, Inner Membrane;Cofactor and Prosthetic Group Biosynthesis;Cofactor and Prosthetic Group Biosynthesis;Purine and Pyrimidine Biosynthesis;Pentose Phosphate Pathway	0.5;0.5	CO2tex;FDH4pp	1;0	0.874	0.126
glc_D_p	1.21249	Transport, Outer Membrane Porin;Transport, Outer Membrane	0.5;0.5	GLCtex_copy1;GLCtex_copy2	0;0	0.954	0.047	0.99063	Transport, Outer Membrane Porin;Transport, Outer Membrane	0.11465;0.24528;0.056478;0.21428;0.073642;0.24528;0.050386	F6PA;GLCptspp;GLUDy;PDH;PFK;PGI;TALA	2;0;2;1;2;1;2	0.224	0.776
glu_L_p	0.909173	Glutamate Metabolism;Transport, Inner Membrane;Citric Acid Cycle	0.33333;0.33333;0.33333	GLUDy;GLUt2rpp;ICDHyr	1;0;2	0.041	0.959	1.03777	Glutamate Metabolism;Transport, Inner Membrane;Citric Acid Cycle	0.14286;0.14286;0.14286;0.14286;0.14286;0.14286;0.14286	ACGK;ACGS;AKGDH;GLUDy;GLUt4pp;PSERT;PSP_L	2;1;2;2;0;1;2	0.744	0.256
gly_p	0.964881	Threonine and Lysine Metabolism;Threonine and Lysine Metabolism	0.5;0.5	ATHRDHr;THRA2i	2;1	0.098	0.902	1.02141	Threonine and Lysine Metabolism;Threonine and Lysine Metabolism	0.18182;0.090909;0.18182;0.090909;0.36364;0.090909	ATHRDHr;GARFT;GLYAT;GLYCL;GLYt4pp;PRAGSr	2;2;1;1;0;1	0.642	0.358
kdo2lipid4_p	1.03562	Transport, Inner Membrane;Lipopolysaccharide Biosynthesis / Recycling;Lipopolysaccharide Biosynthesis / Recycling;Lipopolysaccharide Biosynthesis / Recycling	0.2;0.4;0.2;0.2	K2L4Aabcpp;KDOCT2;MOAT;MOAT2	0;2;2;1	0.75	0.25	1.01106	Transport, Inner Membrane;Lipopolysaccharide Biosynthesis / Recycling;Lipopolysaccharide Biosynthesis / Recycling;Lipopolysaccharide Biosynthesis / Recycling	1	K2L4Aabctex	0	0.665	0.338
murein5p5p_p	0.997968	Murein Biosynthesis;Cell Envelope Biosynthesis;Cell Envelope Biosynthesis;Cell Envelope Biosynthesis	0.11111;0.22222;0.44444;0.22222	MPTG;PAPPT3;UAGDP;UAGPT3	0;2;2;1	0.362	0.638	0.979565	Murein Biosynthesis;Cell Envelope Biosynthesis;Cell Envelope Biosynthesis;Cell Envelope Biosynthesis	0.2;0.4;0.4	ALAALAr;DALAt2pp;MCTP1App	2;1;0	0.161	0.839
murein5px4p_p	0.990975	Murein Biosynthesis;Murein Biosynthesis;Cell Envelope Biosynthesis	0.25;0.25;0.5	MCTP1App;MPTG;UAGPT3	0;1;2	0.243	0.757	NaN	Murein Biosynthesis;Murein Biosynthesis;Cell Envelope Biosynthesis				NaN	NaN
pe160_p	0.971109	Transport, Inner Membrane;Glycerophospholipid Metabolism;Glycerophospholipid Metabolism	0.33333;0.33333;0.33333	PE160abcpp;PSD160;PSSA160	0;1;2	0.13	0.87	NaN	Transport, Inner Membrane;Glycerophospholipid Metabolism;Glycerophospholipid Metabolism				NaN	NaN
pe161_p	0.971109	Transport, Inner Membrane;Glycerophospholipid Metabolism;Glycerophospholipid Metabolism	0.33333;0.33333;0.33333	PE161abcpp;PSD161;PSSA161	0;1;2	0.132	0.868	NaN	Transport, Inner Membrane;Glycerophospholipid Metabolism;Glycerophospholipid Metabolism				NaN	NaN

## Sheet: Anaerobic  - Anaerobic Cond.
metNames	Production_Scores	Prodution_subSystems	Production_paths_weightings	Production_Paths	pRxn_distances	prod_pVal_Low	prod_pVal_High	Consumption_Scores	Consumption_subSystems	Consumption_paths_weightings	Consumption_Paths	cRxn_distances	cons_pVal_Low	cons_pVal_High
10fthf_c	0.999173	Glycine and Serine Metabolism;Folate Metabolism;Folate Metabolism	0.33333;0.33333;0.33333	GHMT2r;MTHFC;MTHFD	2;0;1	0.555	0.445	0.964901	Glycine and Serine Metabolism;Folate Metabolism;Folate Metabolism	0.056277;0.10214;0.056277;0.063343;0.16549;0.071203;0.10214;0.045866;0.13151;0.063343;0.071203;0.071203	ADSS;AICART;ASPTA;GARFT;GHMT2r;GLNS;IMPC;IMPD;MTHFD;PRAGSr;PRAIS;PRFGS	2;0;2;0;1;2;1;2;2;2;2;1	0.159	0.841
13dpg_c	1.05693	Alternate Carbon Metabolism;Glycolysis/Gluconeogenesis;Glycolysis/Gluconeogenesis;Pentose Phosphate Pathway;Glycolysis/Gluconeogenesis;Glycolysis/Gluconeogenesis;Glycolysis/Gluconeogenesis;Pentose Phosphate Pathway;Glycolysis/Gluconeogenesis	0.080712;0.080712;0.052183;0.034793;0.33329;0.052183;0.16598;0.033087;0.16706	DHAPT;F6PA;FBA;FBA3;GAPD;PFK;PGI;TALA;TPI	2;1;1;2;0;2;2;1;1	0.912	0.088	1.05141	Alternate Carbon Metabolism;Glycolysis/Gluconeogenesis;Glycolysis/Gluconeogenesis;Pentose Phosphate Pathway;Glycolysis/Gluconeogenesis;Glycolysis/Gluconeogenesis;Glycolysis/Gluconeogenesis;Pentose Phosphate Pathway;Glycolysis/Gluconeogenesis	0.33082;0.33837;0.33082	ENO;PGK;PGM	2;0;1	0.916	0.084
1hdec9eg3p_c	1.00094	Cell Envelope Biosynthesis;Glycerophospholipid Metabolism;Glycerophospholipid Metabolism;Alternate Carbon Metabolism;Cell Envelope Biosynthesis;Glycerophospholipid Metabolism;Alternate Carbon Metabolism	0.1875;0.0625;0.0625;0.1875;0.1875;0.125;0.1875	AACPS4;ACPPAT161;APG3PAT161;DHAPT;FACOAE161;G3PAT161;G3PD2	1;1;0;2;2;0;1	0.623	0.377	0.996581	Cell Envelope Biosynthesis;Glycerophospholipid Metabolism;Glycerophospholipid Metabolism;Alternate Carbon Metabolism;Cell Envelope Biosynthesis;Glycerophospholipid Metabolism;Alternate Carbon Metabolism	0.25;0.25;0.25;0.25	AACPS4;AGPAT161;DASYN161;PSSA161	1;0;1;2	0.561	0.439
1hdecg3p_c	1.00094	Cell Envelope Biosynthesis;Glycerophospholipid Metabolism;Glycerophospholipid Metabolism;Alternate Carbon Metabolism;Cell Envelope Biosynthesis;Glycerophospholipid Metabolism;Alternate Carbon Metabolism	0.1875;0.0625;0.0625;0.1875;0.1875;0.125;0.1875	AACPS3;ACPPAT160;APG3PAT160;DHAPT;FACOAE160;G3PAT160;G3PD2	1;1;0;2;2;0;1	0.624	0.376	0.996581	Cell Envelope Biosynthesis;Glycerophospholipid Metabolism;Glycerophospholipid Metabolism;Alternate Carbon Metabolism;Cell Envelope Biosynthesis;Glycerophospholipid Metabolism;Alternate Carbon Metabolism	0.25;0.25;0.25;0.25	AACPS3;AGPAT160;DASYN160;PSSA160	1;0;1;2	0.558	0.442
1pyr5c_c	1.07918	Arginine and Proline Metabolism;Arginine and Proline Metabolism	0.5;0.5	G5SD;GLU5K	1;2	0.96	0.04	0.953059	Arginine and Proline Metabolism;Arginine and Proline Metabolism	1	P5CR	0	0.185	0.816
23dhdp_c	1.05074	Threonine and Lysine Metabolism;Threonine and Lysine Metabolism;Methionine Metabolism;Threonine and Lysine Metabolism;Glycolysis/Gluconeogenesis;Glutamate Metabolism;Glycolysis/Gluconeogenesis;Methionine Metabolism	0.14135;0.14135;0.058648;0.14135;0.2;0.058648;0.2;0.058648	ASAD;ASPK;CYSTL;DHDPS;ENO;GLNS;PYK;SHSL1	1;2;1;0;2;2;1;2	0.907	0.093	0.932402	Threonine and Lysine Metabolism;Threonine and Lysine Metabolism;Methionine Metabolism;Threonine and Lysine Metabolism;Glycolysis/Gluconeogenesis;Glutamate Metabolism;Glycolysis/Gluconeogenesis;Methionine Metabolism	0.2536;0.2536;0.23921;0.2536	DHDPRy;SDPTA;SUCOAS;THDPS	0;2;2;1	0.11	0.89
23dhmb_c	1.04514	Valine, Leucine, and Isoleucine Metabolism;Valine, Leucine, and Isoleucine Metabolism;Glycolysis/Gluconeogenesis	0.2661;0.2661;0.46779	ACLS;KARA1;PYK	1;0;2	0.92	0.08	1.05397	Valine, Leucine, and Isoleucine Metabolism;Valine, Leucine, and Isoleucine Metabolism;Glycolysis/Gluconeogenesis	0.32058;0.1745;0.1652;0.1652;0.1745	DHAD1;GLUDy;IPPMIb;IPPS;VALTA	0;2;2;1;1	0.917	0.083
23dhmp_c	0.980469	Valine, Leucine, and Isoleucine Metabolism;Tyrosine, Tryptophan, and Phenylalanine Metabolism;Methionine Metabolism;Valine, Leucine, and Isoleucine Metabolism;Glycolysis/Gluconeogenesis;Valine, Leucine, and Isoleucine Metabolism	0.25019;0.048951;0.13254;0.25019;0.067933;0.25019	ACHBS;ANS;CYSTL;KARA2;PYK;THRD_L	1;2;2;0;2;2	0.319	0.681	1.07638	Valine, Leucine, and Isoleucine Metabolism;Tyrosine, Tryptophan, and Phenylalanine Metabolism;Methionine Metabolism;Valine, Leucine, and Isoleucine Metabolism;Glycolysis/Gluconeogenesis;Valine, Leucine, and Isoleucine Metabolism	0.33333;0.33333;0.33333	DHAD2;GLUDy;ILETA	0;2;1	0.94	0.06
25aics_c	0.993042	Purine and Pyrimidine Biosynthesis;Purine and Pyrimidine Biosynthesis;Alanine and Aspartate Metabolism;Glutamate Metabolism;Purine and Pyrimidine Biosynthesis;Citric Acid Cycle;Purine and Pyrimidine Biosynthesis	0.1111;0.1111;0.1111;0.33331;0.11116;0.1111;0.1111	AIRC2;AIRC3;ASPTA;GLUDy;GLUPRT;MDH;PRASCSi	2;1;1;2;2;2;0	0.522	0.478	0.905139	Purine and Pyrimidine Biosynthesis;Purine and Pyrimidine Biosynthesis;Alanine and Aspartate Metabolism;Glutamate Metabolism;Purine and Pyrimidine Biosynthesis;Citric Acid Cycle;Purine and Pyrimidine Biosynthesis	0.12498;0.12498;0.12498;0.12498;0.12498;0.12498;0.12498;0.12516	ADSL2r;AICART;FRD2;FUM;IMPC;MDH;NADH17pp;SUCDi	0;1;1;1;2;2;2;2	0.017	0.983
25drapp_c	0.996231	Cofactor and Prosthetic Group Biosynthesis	1	GTPCII2	0	0.464	0.536	1.01649	Cofactor and Prosthetic Group Biosynthesis	0.5;0.5	APRAUR;DHPPDA2	1;0	0.825	0.175
26dap_LL_c	1.05909	Purine and Pyrimidine Biosynthesis;Glutamate Metabolism;Purine and Pyrimidine Biosynthesis;Threonine and Lysine Metabolism;Threonine and Lysine Metabolism;Threonine and Lysine Metabolism	0.060275;0.43036;0.091512;0.13929;0.13929;0.13929	CTPS2;GLUDy;GMPS2;SDPDS;SDPTA;THDPS	2;2;2;0;1;2	0.926	0.074	0.95041	Purine and Pyrimidine Biosynthesis;Glutamate Metabolism;Purine and Pyrimidine Biosynthesis;Threonine and Lysine Metabolism;Threonine and Lysine Metabolism;Threonine and Lysine Metabolism	0.44585;0.48195;0.036103;0.036103	DAPDC;DAPE;UAAGDS;UGMDDS	1;0;1;2	0.141	0.859
26dap_M_c	1.03579	Threonine and Lysine Metabolism;Threonine and Lysine Metabolism;Threonine and Lysine Metabolism	0.33333;0.33333;0.33333	DAPE;SDPDS;SDPTA	0;1;2	0.902	0.098	0.900379	Threonine and Lysine Metabolism;Threonine and Lysine Metabolism;Threonine and Lysine Metabolism	0.80455;0.06515;0.06515;0.06515	DAPDC;PAPPT3;UAAGDS;UGMDDS	0;2;0;1	0.058	0.942
2ahbut_c	0.975797	Valine, Leucine, and Isoleucine Metabolism;Methionine Metabolism;Glycolysis/Gluconeogenesis;Glutamate Metabolism;Glycolysis/Gluconeogenesis;Methionine Metabolism;Valine, Leucine, and Isoleucine Metabolism;Threonine and Lysine Metabolism	0.11562;0.061252;0.17688;0.17688;0.17688;0.061252;0.11562;0.11562	ACHBS;CYSTL;ENO;GLNS;PYK;SHSL1;THRD_L;THRS	0;1;2;2;1;2;1;2	0.288	0.712	1.02366	Valine, Leucine, and Isoleucine Metabolism;Methionine Metabolism;Glycolysis/Gluconeogenesis;Glutamate Metabolism;Glycolysis/Gluconeogenesis;Methionine Metabolism;Valine, Leucine, and Isoleucine Metabolism;Threonine and Lysine Metabolism	0.33333;0.33333;0.33333	DHAD2;ILETA;KARA2	1;2;0	0.835	0.165
2cpr5p_c	0.974462	Tyrosine, Tryptophan, and Phenylalanine Metabolism;Tyrosine, Tryptophan, and Phenylalanine Metabolism;Tyrosine, Tryptophan, and Phenylalanine Metabolism;Histidine Metabolism	0.25;0.25;0.25;0.25	ANPRT;ANS;PRAIi;PRPPS	1;2;0;2	0.283	0.717	0.989503	Tyrosine, Tryptophan, and Phenylalanine Metabolism;Tyrosine, Tryptophan, and Phenylalanine Metabolism;Tyrosine, Tryptophan, and Phenylalanine Metabolism;Histidine Metabolism	0.25;0.25;0.25;0.25	GAPD;IGPS;TRPAS2;TRPS3	2;0;2;1	0.431	0.569
2dda7p_c	1.0303	Tyrosine, Tryptophan, and Phenylalanine Metabolism;Glycolysis/Gluconeogenesis;Pentose Phosphate Pathway;Pentose Phosphate Pathway;Glycolysis/Gluconeogenesis;Glycolysis/Gluconeogenesis;Pentose Phosphate Pathway;Pentose Phosphate Pathway;Glycolysis/Gluconeogenesis	0.13333;0.13333;0.066667;0.066667;0.2;0.13333;0.066667;0.13333;0.066667	DDPA;ENO;FBA3;PFK_3;PGI;PGM;TALA;TKT2;TPI	0;1;1;2;2;2;2;1;2	0.875	0.125	1.06251	Tyrosine, Tryptophan, and Phenylalanine Metabolism;Glycolysis/Gluconeogenesis;Pentose Phosphate Pathway;Pentose Phosphate Pathway;Glycolysis/Gluconeogenesis;Glycolysis/Gluconeogenesis;Pentose Phosphate Pathway;Pentose Phosphate Pathway;Glycolysis/Gluconeogenesis	0.33333;0.33333;0.33333	DHQS;DHQTi;SHK3Dr	0;1;2	0.939	0.061
2dhp_c	0.996797	Tyrosine, Tryptophan, and Phenylalanine Metabolism;Valine, Leucine, and Isoleucine Metabolism;Valine, Leucine, and Isoleucine Metabolism;Cofactor and Prosthetic Group Biosynthesis;Valine, Leucine, and Isoleucine Metabolism;Valine, Leucine, and Isoleucine Metabolism	0.16667;0.16667;0.16667;0.16667;0.16667;0.16667	ANS;DHAD1;KARA1;MOHMT;VALTA;VPAMTr	2;1;2;0;2;1	0.538	0.462	1.01962	Tyrosine, Tryptophan, and Phenylalanine Metabolism;Valine, Leucine, and Isoleucine Metabolism;Valine, Leucine, and Isoleucine Metabolism;Cofactor and Prosthetic Group Biosynthesis;Valine, Leucine, and Isoleucine Metabolism;Valine, Leucine, and Isoleucine Metabolism	0.33333;0.33333;0.33333	DPR;PANTS;PNTK	0;1;2	0.825	0.175
2dmmq8_c	1.03488	Citric Acid Cycle;Oxidative Phosphorylation	0.5;0.5	FRD3;SUCDi	0;1	0.878	0.122	0.891727	Citric Acid Cycle;Oxidative Phosphorylation	1	NADH18pp	0	0.067	0.933
2dmmql8_c	0.891727	Oxidative Phosphorylation	1	NADH18pp	0	0.072	0.931	1.03488	Oxidative Phosphorylation	0.5;0.5	FRD3;SUCDi	0;1	0.899	0.101
2ippm_c	1.02508	Valine, Leucine, and Isoleucine Metabolism;Valine, Leucine, and Isoleucine Metabolism;Valine, Leucine, and Isoleucine Metabolism;Valine, Leucine, and Isoleucine Metabolism	0.29432;0.33333;0.33333;0.039014	DHAD1;IPPMIb;IPPS;VPAMTr	2;0;1;2	0.825	0.175	1.00498	Valine, Leucine, and Isoleucine Metabolism;Valine, Leucine, and Isoleucine Metabolism;Valine, Leucine, and Isoleucine Metabolism;Valine, Leucine, and Isoleucine Metabolism	0.5;0.5	IPMD;IPPMIa	1;0	0.672	0.328
2mahmp_c	0.940608	Cofactor and Prosthetic Group Biosynthesis;Cofactor and Prosthetic Group Biosynthesis;Purine and Pyrimidine Biosynthesis	0.33333;0.33333;0.33333	AMPMS2;PMPK;PRAIS	1;0;2	0.118	0.882	0.933478	Cofactor and Prosthetic Group Biosynthesis;Cofactor and Prosthetic Group Biosynthesis;Purine and Pyrimidine Biosynthesis	0.5;0.5	TMPK;TMPPP	1;0	0.111	0.889
2me4p_c	0.985121	Tyrosine, Tryptophan, and Phenylalanine Metabolism;Alternate Carbon Metabolism;Cofactor and Prosthetic Group Biosynthesis;Cofactor and Prosthetic Group Biosynthesis;Glycolysis/Gluconeogenesis;Glycolysis/Gluconeogenesis	0.36364;0.090909;0.18182;0.18182;0.090909;0.090909	ANS;DHAPT;DXPRIi;DXPS;F6PA;TPI	2;2;0;1;2;2	0.361	0.639	0.941436	Tyrosine, Tryptophan, and Phenylalanine Metabolism;Alternate Carbon Metabolism;Cofactor and Prosthetic Group Biosynthesis;Cofactor and Prosthetic Group Biosynthesis;Glycolysis/Gluconeogenesis;Glycolysis/Gluconeogenesis	0.33333;0.33333;0.33333	CDPMEK;MECDPS;MEPCT	1;2;0	0.117	0.883
2mecdp_c	0.941436	Cofactor and Prosthetic Group Biosynthesis;Cofactor and Prosthetic Group Biosynthesis;Cofactor and Prosthetic Group Biosynthesis	0.33333;0.33333;0.33333	CDPMEK;MECDPS;MEPCT	1;0;2	0.131	0.869	1.00389	Cofactor and Prosthetic Group Biosynthesis;Cofactor and Prosthetic Group Biosynthesis;Cofactor and Prosthetic Group Biosynthesis	0.34678;0.30643;0.34678	DMPPS;IPDDI;MECDPDH5	1;2;0	0.639	0.361
2obut_c	1.03001	Threonine and Lysine Metabolism;Valine, Leucine, and Isoleucine Metabolism;Threonine and Lysine Metabolism	0.33333;0.33333;0.33333	HSK;THRD_L;THRS	2;0;1	0.884	0.116	0.951208	Threonine and Lysine Metabolism;Valine, Leucine, and Isoleucine Metabolism;Threonine and Lysine Metabolism	0.33333;0.33333;0.33333	ACHBS;DHAD2;KARA2	0;2;1	0.159	0.841
2ohph_c	0.965631	Cofactor and Prosthetic Group Biosynthesis;Cofactor and Prosthetic Group Biosynthesis;Cofactor and Prosthetic Group Biosynthesis	0.33333;0.33333;0.33333	HBZOPT;OPHBDC;OPHHX	2;1;0	0.213	0.787	NaN	Cofactor and Prosthetic Group Biosynthesis;Cofactor and Prosthetic Group Biosynthesis;Cofactor and Prosthetic Group Biosynthesis				NaN	NaN
2oph_c	0.957811	Cofactor and Prosthetic Group Biosynthesis;Cofactor and Prosthetic Group Biosynthesis;Cofactor and Prosthetic Group Biosynthesis;Cofactor and Prosthetic Group Biosynthesis	0.25;0.25;0.25;0.25	CHRPL;HBZOPT;OCTDPS;OPHBDC	2;1;2;0	0.152	0.848	1.01237	Cofactor and Prosthetic Group Biosynthesis;Cofactor and Prosthetic Group Biosynthesis;Cofactor and Prosthetic Group Biosynthesis;Cofactor and Prosthetic Group Biosynthesis	1	OPHHX	0	0.798	0.203
2p4c2me_c	0.952422	Cofactor and Prosthetic Group Biosynthesis;Cofactor and Prosthetic Group Biosynthesis;Cofactor and Prosthetic Group Biosynthesis	0.33333;0.33333;0.33333	CDPMEK;DXPRIi;MEPCT	0;2;1	0.156	0.844	0.948446	Cofactor and Prosthetic Group Biosynthesis;Cofactor and Prosthetic Group Biosynthesis;Cofactor and Prosthetic Group Biosynthesis	0.2;0.2;0.2;0.2;0.2	CYTK1;DMPPS;MECDPDH5;MECDPS;NDPK3	1;2;1;0;2	0.143	0.857
2pg_c	1.04168	Glycolysis/Gluconeogenesis;Glycolysis/Gluconeogenesis;Glycolysis/Gluconeogenesis	0.33333;0.33333;0.33333	GAPD;PGK;PGM	2;1;0	0.905	0.095	1.07864	Glycolysis/Gluconeogenesis;Glycolysis/Gluconeogenesis;Glycolysis/Gluconeogenesis	0.068214;0.27539;0.14539;0.24992;0.14539;0.047466;0.068224	DHAPT;ENO;GLCptspp;PFL;PGI;PYK;TPI	1;0;1;2;2;1;2	0.939	0.061
34hpp_c	0.976393	Tyrosine, Tryptophan, and Phenylalanine Metabolism;Tyrosine, Tryptophan, and Phenylalanine Metabolism;Tyrosine, Tryptophan, and Phenylalanine Metabolism	0.33333;0.33333;0.33333	CHORM;CHORS;PPND	1;2;0	0.263	0.737	1.04788	Tyrosine, Tryptophan, and Phenylalanine Metabolism;Tyrosine, Tryptophan, and Phenylalanine Metabolism;Tyrosine, Tryptophan, and Phenylalanine Metabolism	0.5;0.5	GLUDy;TYRTA	1;0	0.918	0.082
3c2hmp_c	1.01452	Valine, Leucine, and Isoleucine Metabolism;Valine, Leucine, and Isoleucine Metabolism;Valine, Leucine, and Isoleucine Metabolism	0.33333;0.33333;0.33333	IPPMIa;IPPMIb;IPPS	0;1;2	0.77	0.23	1.01007	Valine, Leucine, and Isoleucine Metabolism;Valine, Leucine, and Isoleucine Metabolism;Valine, Leucine, and Isoleucine Metabolism	0.5;0.5	IPMD;LEUTAi	0;2	0.749	0.251
3c3hmp_c	1.01373	Valine, Leucine, and Isoleucine Metabolism;Valine, Leucine, and Isoleucine Metabolism;Valine, Leucine, and Isoleucine Metabolism	0.33333;0.33333;0.33333	DHAD1;IPPS;KARA1	1;0;2	0.81	0.19	1.00654	Valine, Leucine, and Isoleucine Metabolism;Valine, Leucine, and Isoleucine Metabolism;Valine, Leucine, and Isoleucine Metabolism	0.33333;0.33333;0.33333	IPMD;IPPMIa;IPPMIb	2;1;0	0.689	0.311
3c4mop_c	1.00654	Valine, Leucine, and Isoleucine Metabolism;Valine, Leucine, and Isoleucine Metabolism;Valine, Leucine, and Isoleucine Metabolism	0.33333;0.33333;0.33333	IPMD;IPPMIa;IPPMIb	0;1;2	0.723	0.277	1.06877	Valine, Leucine, and Isoleucine Metabolism;Valine, Leucine, and Isoleucine Metabolism;Valine, Leucine, and Isoleucine Metabolism	0.5;0.5	GLUDy;LEUTAi	2;1	0.939	0.061
3dhq_c	0.992569	Tyrosine, Tryptophan, and Phenylalanine Metabolism;Tyrosine, Tryptophan, and Phenylalanine Metabolism;Glycolysis/Gluconeogenesis;Pentose Phosphate Pathway	0.25;0.25;0.25;0.25	DDPA;DHQS;ENO;TKT2	1;0;2;2	0.482	0.518	1.05624	Tyrosine, Tryptophan, and Phenylalanine Metabolism;Tyrosine, Tryptophan, and Phenylalanine Metabolism;Glycolysis/Gluconeogenesis;Pentose Phosphate Pathway	0.33333;0.33333;0.33333	DHQTi;SHK3Dr;SHKK	0;1;2	0.925	0.075
3dhsk_c	1.07014	Tyrosine, Tryptophan, and Phenylalanine Metabolism;Tyrosine, Tryptophan, and Phenylalanine Metabolism;Tyrosine, Tryptophan, and Phenylalanine Metabolism	0.33333;0.33333;0.33333	DDPA;DHQS;DHQTi	2;1;0	0.934	0.066	0.992296	Tyrosine, Tryptophan, and Phenylalanine Metabolism;Tyrosine, Tryptophan, and Phenylalanine Metabolism;Tyrosine, Tryptophan, and Phenylalanine Metabolism	0.33333;0.33333;0.33333	PSCVT;SHK3Dr;SHKK	2;0;1	0.457	0.543
3hbcoa_c	0.985007	Membrane Lipid Metabolism;Membrane Lipid Metabolism	0.5;0.5	ACACT1r;HACD1	1;0	0.332	0.668	0.98489	Membrane Lipid Metabolism;Membrane Lipid Metabolism	0.33333;0.33333;0.33333	ACACT2r;ACOAD1f;ECOAH1	2;1;0	0.387	0.613
3hdcoa_c	0.98489	Membrane Lipid Metabolism;Membrane Lipid Metabolism;Membrane Lipid Metabolism	0.33333;0.33333;0.33333	ACACT4r;ACOAD3f;HACD4	1;2;0	0.383	0.617	0.98489	Membrane Lipid Metabolism;Membrane Lipid Metabolism;Membrane Lipid Metabolism	0.33333;0.33333;0.33333	ACACT5r;ACOAD4f;ECOAH4	2;1;0	0.385	0.615
3hddcoa_c	0.98489	Membrane Lipid Metabolism;Membrane Lipid Metabolism;Membrane Lipid Metabolism	0.33333;0.33333;0.33333	ACACT5r;ACOAD4f;HACD5	1;2;0	0.357	0.643	0.985917	Membrane Lipid Metabolism;Membrane Lipid Metabolism;Membrane Lipid Metabolism	0.26044;0.33333;0.33333;0.072893	ACACT6r;ACOAD5f;ECOAH5;FACOAE120	2;1;0;2	0.36	0.64
3hhcoa_c	0.98489	Membrane Lipid Metabolism;Membrane Lipid Metabolism;Membrane Lipid Metabolism	0.33333;0.33333;0.33333	ACACT2r;ACOAD1f;HACD2	1;2;0	0.356	0.644	0.98489	Membrane Lipid Metabolism;Membrane Lipid Metabolism;Membrane Lipid Metabolism	0.33333;0.33333;0.33333	ACACT3r;ACOAD2f;ECOAH2	2;1;0	0.384	0.616
3hhdcoa_c	0.98489	Membrane Lipid Metabolism;Membrane Lipid Metabolism;Membrane Lipid Metabolism	0.33333;0.33333;0.33333	ACACT7r;ACOAD6f;HACD7	1;2;0	0.372	0.628	0.9884	Membrane Lipid Metabolism;Membrane Lipid Metabolism;Membrane Lipid Metabolism	0.153;0.18033;0.33333;0.153;0.18033	ACOAD7f;CTECOAI7;ECOAH7;FACOAE160;FACOAE161	1;1;0;2;2	0.419	0.581
3hmrsACP_c	0.992274	Cell Envelope Biosynthesis;Cell Envelope Biosynthesis;Cell Envelope Biosynthesis;Membrane Lipid Metabolism	0.25;0.25;0.25;0.25	3OAR140;3OAS140;AACPS7;MCOATA	0;1;2;2	0.458	0.542	0.915793	Cell Envelope Biosynthesis;Cell Envelope Biosynthesis;Cell Envelope Biosynthesis;Membrane Lipid Metabolism	0.16275;0.052431;0.16275;0.16275;0.052431;0.16275;0.081376;0.081376;0.081376	3OAS140;AACPS4;AACPS7;ACCOAL;ACPPAT161;MCOATA;U23GAAT;UAGAAT;UHGADA	2;1;1;2;2;1;0;0;1	0.035	0.965
3hocoa_c	0.98489	Membrane Lipid Metabolism;Membrane Lipid Metabolism;Membrane Lipid Metabolism	0.33333;0.33333;0.33333	ACACT3r;ACOAD2f;HACD3	1;2;0	0.378	0.622	0.98489	Membrane Lipid Metabolism;Membrane Lipid Metabolism;Membrane Lipid Metabolism	0.33333;0.33333;0.33333	ACACT4r;ACOAD3f;ECOAH3	2;1;0	0.368	0.632
3htdcoa_c	0.98489	Membrane Lipid Metabolism;Membrane Lipid Metabolism;Membrane Lipid Metabolism	0.33333;0.33333;0.33333	ACACT6r;ACOAD5f;HACD6	1;2;0	0.343	0.657	0.98489	Membrane Lipid Metabolism;Membrane Lipid Metabolism;Membrane Lipid Metabolism	0.33333;0.33333;0.33333	ACACT7r;ACOAD6f;ECOAH6	2;1;0	0.376	0.624
3ig3p_c	0.963596	Tyrosine, Tryptophan, and Phenylalanine Metabolism;Tyrosine, Tryptophan, and Phenylalanine Metabolism;Tyrosine, Tryptophan, and Phenylalanine Metabolism	0.33333;0.33333;0.33333	ANPRT;IGPS;PRAIi	2;0;1	0.194	0.806	1.01236	Tyrosine, Tryptophan, and Phenylalanine Metabolism;Tyrosine, Tryptophan, and Phenylalanine Metabolism;Tyrosine, Tryptophan, and Phenylalanine Metabolism	0.16667;0.16667;0.16667;0.16667;0.16667;0.16667	DDPA;GAPD;PGK;PRPPS;TRPAS2;TRPS3	2;1;2;2;1;0	0.777	0.223
3mob_c	0.965936	Valine, Leucine, and Isoleucine Metabolism;Valine, Leucine, and Isoleucine Metabolism;Glycolysis/Gluconeogenesis;Glutamate Metabolism;Valine, Leucine, and Isoleucine Metabolism;Glycolysis/Gluconeogenesis	0.11828;0.11828;0.21506;0.21506;0.11828;0.21506	ACLS;DHAD1;ENO;GLNS;KARA1;PYK	2;0;2;2;1;1	0.221	0.779	1.04403	Valine, Leucine, and Isoleucine Metabolism;Valine, Leucine, and Isoleucine Metabolism;Glycolysis/Gluconeogenesis;Glutamate Metabolism;Valine, Leucine, and Isoleucine Metabolism;Glycolysis/Gluconeogenesis	0.14072;0.28918;0.14055;0.14055;0.14055;0.14846	ASPTA;GLUDy;IPPMIa;IPPMIb;IPPS;VALTA	2;1;2;1;0;0	0.889	0.111
3mop_c	0.951208	Valine, Leucine, and Isoleucine Metabolism;Valine, Leucine, and Isoleucine Metabolism;Valine, Leucine, and Isoleucine Metabolism	0.33333;0.33333;0.33333	ACHBS;DHAD2;KARA2	2;0;1	0.168	0.832	1.08587	Valine, Leucine, and Isoleucine Metabolism;Valine, Leucine, and Isoleucine Metabolism;Valine, Leucine, and Isoleucine Metabolism	0.5;0.5	GLUDy;ILETA	1;0	0.959	0.041
3odcoa_c	0.98489	Membrane Lipid Metabolism;Membrane Lipid Metabolism;Membrane Lipid Metabolism	0.33333;0.33333;0.33333	ACACT4r;ACOAD3f;ECOAH3	0;1;2	0.367	0.633	0.984	Membrane Lipid Metabolism;Membrane Lipid Metabolism;Membrane Lipid Metabolism	0.33333;0.33333;0.33333	ACOAD4f;ECOAH4;HACD4	2;1;0	0.367	0.633
3oddcoa_c	0.98489	Membrane Lipid Metabolism;Membrane Lipid Metabolism;Membrane Lipid Metabolism	0.33333;0.33333;0.33333	ACACT5r;ACOAD4f;ECOAH4	0;1;2	0.37	0.63	0.984	Membrane Lipid Metabolism;Membrane Lipid Metabolism;Membrane Lipid Metabolism	0.33333;0.33333;0.33333	ACOAD5f;ECOAH5;HACD5	2;1;0	0.333	0.667
3ohcoa_c	0.98489	Membrane Lipid Metabolism;Membrane Lipid Metabolism;Membrane Lipid Metabolism	0.33333;0.33333;0.33333	ACACT2r;ACOAD1f;ECOAH1	0;1;2	0.363	0.637	0.984	Membrane Lipid Metabolism;Membrane Lipid Metabolism;Membrane Lipid Metabolism	0.33333;0.33333;0.33333	ACOAD2f;ECOAH2;HACD2	2;1;0	0.354	0.646
3ohdcoa_c	0.98489	Membrane Lipid Metabolism;Membrane Lipid Metabolism;Membrane Lipid Metabolism	0.33333;0.33333;0.33333	ACACT7r;ACOAD6f;ECOAH6	0;1;2	0.349	0.651	0.982813	Membrane Lipid Metabolism;Membrane Lipid Metabolism;Membrane Lipid Metabolism	0.153;0.18033;0.33333;0.33333	ACOAD7f;CTECOAI7;ECOAH7;HACD7	2;2;1;0	0.364	0.636
3omrsACP_c	0.994671	Cell Envelope Biosynthesis;Cell Envelope Biosynthesis;Membrane Lipid Metabolism;Glycerophospholipid Metabolism;Glycerophospholipid Metabolism;Cell Envelope Biosynthesis;Membrane Lipid Metabolism	0.17872;0.17872;0.17872;0.048848;0.057574;0.17872;0.17872	3OAS140;AACPS7;ACCOAC;ACPPAT160;ACPPAT161;FACOAE120;MCOATA	0;1;2;2;2;2;1	0.533	0.467	0.98492	Cell Envelope Biosynthesis;Cell Envelope Biosynthesis;Membrane Lipid Metabolism;Glycerophospholipid Metabolism;Glycerophospholipid Metabolism;Cell Envelope Biosynthesis;Membrane Lipid Metabolism	0.25;0.0625;0.25;0.125;0.125;0.125;0.0625	3OAR140;LPADSS;MCOATA;U23GAAT;UAGAAT;UHGADA;USHD	0;2;2;1;1;2;2	0.373	0.627
3oocoa_c	0.98489	Membrane Lipid Metabolism;Membrane Lipid Metabolism;Membrane Lipid Metabolism	0.33333;0.33333;0.33333	ACACT3r;ACOAD2f;ECOAH2	0;1;2	0.382	0.618	0.984	Membrane Lipid Metabolism;Membrane Lipid Metabolism;Membrane Lipid Metabolism	0.33333;0.33333;0.33333	ACOAD3f;ECOAH3;HACD3	2;1;0	0.362	0.638
3ophb_c	0.988514	Tyrosine, Tryptophan, and Phenylalanine Metabolism;Cofactor and Prosthetic Group Biosynthesis;Cofactor and Prosthetic Group Biosynthesis;Cofactor and Prosthetic Group Biosynthesis;Cofactor and Prosthetic Group Biosynthesis;Cofactor and Prosthetic Group Biosynthesis	0.090909;0.090909;0.090909;0.090909;0.54545;0.090909	CHORS;CHRPL;GRTT;HBZOPT;IPDDI;OCTDPS	2;1;2;0;2;1	0.394	0.606	0.994393	Tyrosine, Tryptophan, and Phenylalanine Metabolism;Cofactor and Prosthetic Group Biosynthesis;Cofactor and Prosthetic Group Biosynthesis;Cofactor and Prosthetic Group Biosynthesis;Cofactor and Prosthetic Group Biosynthesis;Cofactor and Prosthetic Group Biosynthesis	0.5;0.5	OPHBDC;OPHHX	0;1	0.46	0.54
3otdcoa_c	0.98489	Membrane Lipid Metabolism;Membrane Lipid Metabolism;Membrane Lipid Metabolism	0.33333;0.33333;0.33333	ACACT6r;ACOAD5f;ECOAH5	0;1;2	0.398	0.602	0.984	Membrane Lipid Metabolism;Membrane Lipid Metabolism;Membrane Lipid Metabolism	0.33333;0.33333;0.33333	ACOAD6f;ECOAH6;HACD6	2;1;0	0.342	0.658
3pg_c	1.05512	Glycolysis/Gluconeogenesis;Glycolysis/Gluconeogenesis;Glycolysis/Gluconeogenesis;Glycolysis/Gluconeogenesis;Glycolysis/Gluconeogenesis	0.083429;0.054402;0.34451;0.34451;0.17314	F6PA;FBA;GAPD;PGK;TPI	2;2;1;0;2	0.922	0.078	1.04435	Glycolysis/Gluconeogenesis;Glycolysis/Gluconeogenesis;Glycolysis/Gluconeogenesis;Glycolysis/Gluconeogenesis;Glycolysis/Gluconeogenesis	0.084022;0.33921;0.17908;0.33921;0.058466	DHAPT;ENO;GLCptspp;PGM;PYK	2;1;2;0;2	0.897	0.103
3php_c	1.03901	Glycolysis/Gluconeogenesis;Glycine and Serine Metabolism;Glycolysis/Gluconeogenesis	0.33333;0.33333;0.33333	GAPD;PGCD;PGK	2;0;1	0.887	0.113	0.979379	Glycolysis/Gluconeogenesis;Glycine and Serine Metabolism;Glycolysis/Gluconeogenesis	0.1492;0.14893;0.23396;0.23396;0.23396	GHMT2r;GLNS;GLUDy;PSERT;PSP_L	2;2;1;0;1	0.302	0.698
3psme_c	1.01202	Glycolysis/Gluconeogenesis;Glycolysis/Gluconeogenesis;Tyrosine, Tryptophan, and Phenylalanine Metabolism;Tyrosine, Tryptophan, and Phenylalanine Metabolism;Tyrosine, Tryptophan, and Phenylalanine Metabolism	0.2;0.2;0.2;0.2;0.2	ENO;PGM;PSCVT;SHK3Dr;SHKK	1;2;0;2;1	0.797	0.203	0.928461	Glycolysis/Gluconeogenesis;Glycolysis/Gluconeogenesis;Tyrosine, Tryptophan, and Phenylalanine Metabolism;Tyrosine, Tryptophan, and Phenylalanine Metabolism;Tyrosine, Tryptophan, and Phenylalanine Metabolism	0.033799;0.033277;0.033277;0.18931;0.22311;0.10859;0.10846;0.080857;0.10846;0.080857	ACHBS;ANPRT;ANS;CHORM;CHORS;GLNS;PHETA1;PPND;PPNDH;TYRTA	2;2;1;1;0;2;2;2;2;2	0.057	0.943
4abz_c	0.917244	Cofactor and Prosthetic Group Biosynthesis;Cofactor and Prosthetic Group Biosynthesis;Tyrosine, Tryptophan, and Phenylalanine Metabolism;Glutamate Metabolism	0.25;0.25;0.25;0.25	ADCL;ADCS;CHORS;GLNS	0;1;2;2	0.076	0.924	0.946256	Cofactor and Prosthetic Group Biosynthesis;Cofactor and Prosthetic Group Biosynthesis;Tyrosine, Tryptophan, and Phenylalanine Metabolism;Glutamate Metabolism	0.33333;0.33333;0.33333	DHFR;DHFS;DHPS2	2;1;0	0.136	0.864
4adcho_c	0.949249	Cofactor and Prosthetic Group Biosynthesis;Tyrosine, Tryptophan, and Phenylalanine Metabolism;Glutamate Metabolism;Glutamate Metabolism;Tyrosine, Tryptophan, and Phenylalanine Metabolism	0.2;0.2;0.2;0.2;0.2	ADCS;CHORS;GLNS;GLUDy;PSCVT	0;1;1;2;2	0.134	0.866	1.00803	Cofactor and Prosthetic Group Biosynthesis;Tyrosine, Tryptophan, and Phenylalanine Metabolism;Glutamate Metabolism;Glutamate Metabolism;Tyrosine, Tryptophan, and Phenylalanine Metabolism	0.14516;0.080645;0.14516;0.14516;0.048387;0.22581;0.048387;0.080645;0.080645	ADCL;ALAR;DHFS;DHPS2;DXPS;GLUDy;THZPSN3;VALTA;VPAMTr	0;2;2;1;1;2;2;2;1	0.738	0.262
4ampm_c	0.943569	Cofactor and Prosthetic Group Biosynthesis;Purine and Pyrimidine Biosynthesis;Purine and Pyrimidine Biosynthesis	0.33333;0.33333;0.33333	AMPMS2;PRAIS;PRFGS	0;1;2	0.116	0.884	0.951432	Cofactor and Prosthetic Group Biosynthesis;Purine and Pyrimidine Biosynthesis;Purine and Pyrimidine Biosynthesis	0.33333;0.33333;0.33333	PMPK;TMPK;TMPPP	0;2;1	0.144	0.856
4c2me_c	0.945696	Cofactor and Prosthetic Group Biosynthesis;Cofactor and Prosthetic Group Biosynthesis;Cofactor and Prosthetic Group Biosynthesis	0.33333;0.33333;0.33333	DXPRIi;DXPS;MEPCT	1;2;0	0.127	0.873	0.983143	Cofactor and Prosthetic Group Biosynthesis;Cofactor and Prosthetic Group Biosynthesis;Cofactor and Prosthetic Group Biosynthesis	0.25;0.25;0.25;0.25	CDPMEK;CYTK1;MECDPDH5;MECDPS	0;2;2;1	0.349	0.651
4crsol_c	1.00854	Glutamate Metabolism;Methionine Metabolism;Tyrosine, Tryptophan, and Phenylalanine Metabolism;Cofactor and Prosthetic Group Biosynthesis;Tyrosine, Tryptophan, and Phenylalanine Metabolism	0.2;0.2;0.2;0.2;0.2	GLUDy;METAT;PPND;TYRL;TYRTA	2;1;2;0;1	0.718	0.282	NaN	Glutamate Metabolism;Methionine Metabolism;Tyrosine, Tryptophan, and Phenylalanine Metabolism;Cofactor and Prosthetic Group Biosynthesis;Tyrosine, Tryptophan, and Phenylalanine Metabolism				NaN	NaN
4hbz_c	0.978568	Tyrosine, Tryptophan, and Phenylalanine Metabolism;Cofactor and Prosthetic Group Biosynthesis;Tyrosine, Tryptophan, and Phenylalanine Metabolism	0.33333;0.33333;0.33333	CHORS;CHRPL;PSCVT	1;0;2	0.3	0.7	0.965631	Tyrosine, Tryptophan, and Phenylalanine Metabolism;Cofactor and Prosthetic Group Biosynthesis;Tyrosine, Tryptophan, and Phenylalanine Metabolism	0.33333;0.33333;0.33333	HBZOPT;OPHBDC;OPHHX	0;1;2	0.212	0.788
4mop_c	1.00498	Valine, Leucine, and Isoleucine Metabolism;Valine, Leucine, and Isoleucine Metabolism	0.5;0.5	IPMD;IPPMIa	1;2	0.653	0.347	1.06877	Valine, Leucine, and Isoleucine Metabolism;Valine, Leucine, and Isoleucine Metabolism	0.5;0.5	GLUDy;LEUTAi	1;0	0.949	0.051
4mpetz_c	1.01385	Tyrosine, Tryptophan, and Phenylalanine Metabolism;Cofactor and Prosthetic Group Biosynthesis;Methionine Metabolism;Glycolysis/Gluconeogenesis;Cofactor and Prosthetic Group Biosynthesis;Cofactor and Prosthetic Group Biosynthesis;Tyrosine, Tryptophan, and Phenylalanine Metabolism	0.25;0.0625;0.125;0.1875;0.0625;0.0625;0.25	ANS;DXPS;METAT;PYK;THZPSN3;TYRL;TYRTA	2;1;2;2;0;1;2	0.783	0.217	0.933478	Tyrosine, Tryptophan, and Phenylalanine Metabolism;Cofactor and Prosthetic Group Biosynthesis;Methionine Metabolism;Glycolysis/Gluconeogenesis;Cofactor and Prosthetic Group Biosynthesis;Cofactor and Prosthetic Group Biosynthesis;Tyrosine, Tryptophan, and Phenylalanine Metabolism	0.5;0.5	TMPK;TMPPP	1;0	0.112	0.888
4pasp_c	0.938564	Threonine and Lysine Metabolism;Alanine and Aspartate Metabolism;Glutamate Metabolism;Purine and Pyrimidine Biosynthesis;Citric Acid Cycle	0.22743;0.22743;0.22743;0.095358;0.22234	ASPK;ASPTA;GLUDy;GLUPRT;MDH	0;1;2;2;2	0.123	0.877	1.02274	Threonine and Lysine Metabolism;Alanine and Aspartate Metabolism;Glutamate Metabolism;Purine and Pyrimidine Biosynthesis;Citric Acid Cycle	0.33333;0.11566;0.11566;0.21767;0.16968;0.047988	ASAD;DHDPRy;DHDPS;HSDy;HSK;HSST	0;2;1;1;2;2	0.818	0.182
4per_c	1.03941	Cofactor and Prosthetic Group Biosynthesis;Pentose Phosphate Pathway;Pentose Phosphate Pathway;Glycolysis/Gluconeogenesis;Pentose Phosphate Pathway;Pentose Phosphate Pathway;Glycolysis/Gluconeogenesis	0.18182;0.090909;0.090909;0.27273;0.090909;0.18182;0.090909	E4PD;FBA3;PFK_3;PGI;TALA;TKT2;TPI	0;1;2;2;2;1;2	0.892	0.108	1.03542	Cofactor and Prosthetic Group Biosynthesis;Pentose Phosphate Pathway;Pentose Phosphate Pathway;Glycolysis/Gluconeogenesis;Pentose Phosphate Pathway;Pentose Phosphate Pathway;Glycolysis/Gluconeogenesis	0.4;0.2;0.2;0.2	GLUDy;OHPBAT;PDX5PS;PERD	2;1;2;0	0.897	0.103
4ppan_c	1.02055	Cofactor and Prosthetic Group Biosynthesis;Cofactor and Prosthetic Group Biosynthesis;Cofactor and Prosthetic Group Biosynthesis;Cofactor and Prosthetic Group Biosynthesis	0.25;0.25;0.25;0.25	ASP1DC;DPR;PANTS;PNTK	2;2;1;0	0.852	0.148	0.964803	Cofactor and Prosthetic Group Biosynthesis;Cofactor and Prosthetic Group Biosynthesis;Cofactor and Prosthetic Group Biosynthesis;Cofactor and Prosthetic Group Biosynthesis	0.2;0.2;0.2;0.2;0.2	CYTK1;NDPK3;PPCDC;PPNCL2;PTPATi	1;2;1;0;2	0.226	0.774
4ppcys_c	1.02583	Cysteine Metabolism;Cofactor and Prosthetic Group Biosynthesis;Cofactor and Prosthetic Group Biosynthesis;Cofactor and Prosthetic Group Biosynthesis;Cysteine Metabolism	0.2;0.2;0.2;0.2;0.2	CYSS;PANTS;PNTK;PPNCL2;SERAT	1;2;1;0;2	0.851	0.149	1.04446	Cysteine Metabolism;Cofactor and Prosthetic Group Biosynthesis;Cofactor and Prosthetic Group Biosynthesis;Cofactor and Prosthetic Group Biosynthesis;Cysteine Metabolism	0.33333;0.33333;0.33333	DPCOAK;PPCDC;PTPATi	2;0;1	0.912	0.088
4r5au_c	1.00162	Cofactor and Prosthetic Group Biosynthesis;Cofactor and Prosthetic Group Biosynthesis;Cofactor and Prosthetic Group Biosynthesis	0.33333;0.33333;0.33333	APRAUR;DHPPDA2;RBFSb	1;2;0	0.594	0.406	1.02444	Cofactor and Prosthetic Group Biosynthesis;Cofactor and Prosthetic Group Biosynthesis;Cofactor and Prosthetic Group Biosynthesis	1	RBFSa	0	0.859	0.141
5aizc_c	0.977136	Purine and Pyrimidine Biosynthesis;Purine and Pyrimidine Biosynthesis;Unassigned;Purine and Pyrimidine Biosynthesis	0.25;0.25;0.25;0.25	AIRC2;AIRC3;HCO3E;PRAIS	1;0;2;2	0.293	0.707	1.18346	Purine and Pyrimidine Biosynthesis;Purine and Pyrimidine Biosynthesis;Unassigned;Purine and Pyrimidine Biosynthesis	0.25;0.25;0.25;0.25	ADSL2r;AICART;FRD2;PRASCSi	1;2;2;0	0.953	0.047
5aop_c	1.00913	Cofactor and Prosthetic Group Biosynthesis;Cofactor and Prosthetic Group Biosynthesis;Cofactor and Prosthetic Group Biosynthesis	0.33333;0.33333;0.33333	G1SAT;GLUTRR;GLUTRS	0;1;2	0.751	0.249	0.991505	Cofactor and Prosthetic Group Biosynthesis;Cofactor and Prosthetic Group Biosynthesis;Cofactor and Prosthetic Group Biosynthesis	0.16667;0.66667;0.16667	HMBS;PPBNGS;UPP3S	1;0;2	0.396	0.604
5aprbu_c	1.00974	Cofactor and Prosthetic Group Biosynthesis;Cofactor and Prosthetic Group Biosynthesis;Cofactor and Prosthetic Group Biosynthesis	0.33333;0.33333;0.33333	APRAUR;DHPPDA2;GTPCII2	0;1;2	0.74	0.26	1.00692	Cofactor and Prosthetic Group Biosynthesis;Cofactor and Prosthetic Group Biosynthesis;Cofactor and Prosthetic Group Biosynthesis	0.66667;0.33333	RBFSa;RBFSb	1;2	0.705	0.295
5apru_c	1.00636	Cofactor and Prosthetic Group Biosynthesis;Cofactor and Prosthetic Group Biosynthesis	0.5;0.5	DHPPDA2;GTPCII2	0;1	0.698	0.302	1.02047	Cofactor and Prosthetic Group Biosynthesis;Cofactor and Prosthetic Group Biosynthesis	0.5;0.5	APRAUR;RBFSa	0;2	0.819	0.181
5caiz_c	0.974489	Purine and Pyrimidine Biosynthesis;Unassigned;Purine and Pyrimidine Biosynthesis;Purine and Pyrimidine Biosynthesis	0.25;0.25;0.25;0.25	AIRC2;HCO3E;PRAIS;PRFGS	0;1;1;2	0.281	0.719	1.00191	Purine and Pyrimidine Biosynthesis;Unassigned;Purine and Pyrimidine Biosynthesis;Purine and Pyrimidine Biosynthesis	0.33333;0.33333;0.33333	ADSL2r;AIRC3;PRASCSi	2;0;1	0.614	0.386
5drib_c	0.983915	Cofactor and Prosthetic Group Biosynthesis;Methionine Metabolism;Cofactor and Prosthetic Group Biosynthesis;Tyrosine, Tryptophan, and Phenylalanine Metabolism	0.25;0.25;0.25;0.25	5DOAN;METAT;TYRL;TYRTA	0;2;1;2	0.391	0.609	NaN	Cofactor and Prosthetic Group Biosynthesis;Methionine Metabolism;Cofactor and Prosthetic Group Biosynthesis;Tyrosine, Tryptophan, and Phenylalanine Metabolism				NaN	NaN
5mthf_c	1.0066	Purine and Pyrimidine Biosynthesis;Glycine and Serine Metabolism;Folate Metabolism;Glycine and Serine Metabolism	0.28571;0.28571;0.14286;0.28571	GARFT;GHMT2r;MTHFR2;PSP_L	2;1;0;2	0.71	0.29	0.990655	Purine and Pyrimidine Biosynthesis;Glycine and Serine Metabolism;Folate Metabolism;Glycine and Serine Metabolism	0.25;0.25;0.25;0.25	GHMT2r;METS;MTHFD;PRAGSr	1;0;2;2	0.437	0.563
6hmhpt_c	1.00393	Cofactor and Prosthetic Group Biosynthesis;Cofactor and Prosthetic Group Biosynthesis	0.5;0.5	DHNPA2r;DNTPPA	0;2	0.656	0.344	0.957654	Cofactor and Prosthetic Group Biosynthesis;Cofactor and Prosthetic Group Biosynthesis	0.33333;0.33333;0.33333	DHFS;DHPS2;HPPK2	2;1;0	0.167	0.833
6hmhptpp_c	0.98925	Cofactor and Prosthetic Group Biosynthesis;Cofactor and Prosthetic Group Biosynthesis	0.5;0.5	DHNPA2r;HPPK2	1;0	0.402	0.598	0.946256	Cofactor and Prosthetic Group Biosynthesis;Cofactor and Prosthetic Group Biosynthesis	0.33333;0.33333;0.33333	DHFR;DHFS;DHPS2	2;1;0	0.15	0.85
ACP_c	0.988244	Cell Envelope Biosynthesis;Cell Envelope Biosynthesis;Glycerophospholipid Metabolism;Glycerophospholipid Metabolism;Alternate Carbon Metabolism;Cell Envelope Biosynthesis;Glycerophospholipid Metabolism;Glycerophospholipid Metabolism;Alternate Carbon Metabolism;Lipopolysaccharide Biosynthesis / Recycling;Lipopolysaccharide Biosynthesis / Recycling;Cell Envelope Biosynthesis;Lipopolysaccharide Bios…	0.090495;0.090495;0.074204;0.08746;0.16166;0.045248;0.04947;0.058307;0.16166;0.045248;0.045248;0.045248;0.045248	3OAR140;3OAS140;AGPAT160;AGPAT161;DHAPT;G1PACT;G3PAT160;G3PAT161;G3PD2;U23GAAT;UAGAAT;UAGDP;UHGADA	1;0;0;0;2;2;0;0;1;0;0;1;1	0.451	0.549	0.992356	Cell Envelope Biosynthesis;Cell Envelope Biosynthesis;Glycerophospholipid Metabolism;Glycerophospholipid Metabolism;Alternate Carbon Metabolism;Cell Envelope Biosynthesis;Glycerophospholipid Metabolism;Glycerophospholipid Metabolism;Alternate Carbon Metabolism;Lipopolysaccharide Biosynthesis / Recycling;Lipopolysaccharide Biosynthesis / Recycling;Cell Envelope Biosynthesis;Lipopolysaccharide Bios…	0.29427;0.34684;0.17944;0.17944	AACPS3;AACPS4;AACPS7;MCOATA	0;0;0;0	0.446	0.554
aacoa_c	0.989448	Membrane Lipid Metabolism	1	ACACT1r	0	0.321	0.679	0.984	Membrane Lipid Metabolism	0.33333;0.33333;0.33333	ACOAD1f;ECOAH1;HACD1	2;1;0	0.329	0.671
ac_c	1.22414	Pyruvate Metabolism;Pyruvate Metabolism	0.5;0.5	ACKr;PTAr	0;1	0.98	0.02	1.00698	Pyruvate Metabolism;Pyruvate Metabolism	1	ACtex	1	0.728	0.39
acald_c	1.12895	Pyruvate Metabolism	1	ACALD	0	0.974	0.026	0.959328	Pyruvate Metabolism	0.5;0.5	ALCD2x;ETOHtex	0;2	0.189	0.811
accoa_c	1.03638	Alternate Carbon Metabolism;Glycolysis/Gluconeogenesis;Glycolysis/Gluconeogenesis;Transport, Inner Membrane;Transport, Outer Membrane Porin;Transport, Outer Membrane;Pyruvate Metabolism;Glycolysis/Gluconeogenesis	0.071723;0.26238;0.071723;0.14074;0.076435;0.064308;0.26278;0.049908	DHAPT;ENO;F6PA;GLCptspp;GLCtex_copy1;GLCtex_copy2;PFL;PYK	1;2;2;1;2;2;0;1	0.875	0.125	1.14718	Alternate Carbon Metabolism;Glycolysis/Gluconeogenesis;Glycolysis/Gluconeogenesis;Transport, Inner Membrane;Transport, Outer Membrane Porin;Transport, Outer Membrane;Pyruvate Metabolism;Glycolysis/Gluconeogenesis	0.18878;0.31122;0.18878;0.31122	ACALD;ACKr;ALCD2x;PTAr	0;1;1;0	0.95	0.05
acg5p_c	1.01518	Arginine and Proline Metabolism;Arginine and Proline Metabolism;Glutamate Metabolism;Purine and Pyrimidine Biosynthesis	0.25;0.25;0.25;0.25	ACGK;ACGS;GLUDy;GLUPRT	0;1;2;2	0.793	0.207	1.01853	Arginine and Proline Metabolism;Arginine and Proline Metabolism;Glutamate Metabolism;Purine and Pyrimidine Biosynthesis	0.25;0.25;0.25;0.25	ACODA;ACOTA;AGPR;GLUDy	2;1;0;2	0.807	0.193
acg5sa_c	1.02823	Arginine and Proline Metabolism;Arginine and Proline Metabolism;Arginine and Proline Metabolism	0.33333;0.33333;0.33333	ACGK;ACGS;AGPR	1;2;0	0.856	0.144	0.937333	Arginine and Proline Metabolism;Arginine and Proline Metabolism;Arginine and Proline Metabolism	0.20009;0.20009;0.19964;0.20009;0.20009	ACODA;ACOTA;GLNS;GLUDy;OCBT	1;0;2;1;2	0.099	0.901
acgam1p_c	0.998878	Cell Envelope Biosynthesis;Cell Envelope Biosynthesis;Cell Envelope Biosynthesis	0.33333;0.33333;0.33333	G1PACT;GF6PTA;PGAMT	0;2;1	0.544	0.456	0.990023	Cell Envelope Biosynthesis;Cell Envelope Biosynthesis;Cell Envelope Biosynthesis	0.12614;0.04504;0.12614;0.09008;0.3063;0.09008;0.09008;0.12614	MCOATA;MPTG;UAGAAT;UAGCVT;UAGDP;UAGPT3;UAPGR;UHGADA	2;2;1;1;0;1;2;2	0.457	0.543
acglu_c	0.998089	Arginine and Proline Metabolism;Glutamate Metabolism;Citric Acid Cycle	0.33333;0.33333;0.33333	ACGS;GLUDy;ICDHyr	0;1;2	0.556	0.444	1.01749	Arginine and Proline Metabolism;Glutamate Metabolism;Citric Acid Cycle	0.33333;0.33333;0.33333	ACGK;ACOTA;AGPR	0;2;1	0.795	0.205
acon_C_c	0.84358	Citric Acid Cycle;Citric Acid Cycle;Anaplerotic Reactions	0.33333;0.33333;0.33333	ACONTa;CS;PPC	0;1;2	0.025	0.975	0.90731	Citric Acid Cycle;Citric Acid Cycle;Anaplerotic Reactions	0.24007;0.1399;0.37997;0.24007	ACONTb;CBMKr;GLUDy;ICDHyr	0;2;2;1	0.057	0.943
acorn_c	0.984563	Arginine and Proline Metabolism;Arginine and Proline Metabolism;Arginine and Proline Metabolism;Glutamate Metabolism;Glutamate Metabolism;Purine and Pyrimidine Biosynthesis;Purine and Pyrimidine Biosynthesis	0.18182;0.18182;0.18182;0.090909;0.18182;0.090909;0.090909	ACGK;ACOTA;AGPR;GLNS;GLUDy;GMPS2;IMPD	2;0;1;2;1;1;2	0.368	0.632	0.990318	Arginine and Proline Metabolism;Arginine and Proline Metabolism;Arginine and Proline Metabolism;Glutamate Metabolism;Glutamate Metabolism;Purine and Pyrimidine Biosynthesis;Purine and Pyrimidine Biosynthesis	0.2;0.4;0.2;0.2	ACODA;ACtex;ARGSS;OCBT	0;2;2;1	0.442	0.558
acser_c	0.99183	Glycine and Serine Metabolism;Glycine and Serine Metabolism;Cysteine Metabolism	0.33333;0.33333;0.33333	PSERT;PSP_L;SERAT	2;1;0	0.436	0.564	0.949722	Glycine and Serine Metabolism;Glycine and Serine Metabolism;Cysteine Metabolism	0.36151;0.22303;0.13849;0.13849;0.13849	ACtex;CYSS;CYSTL;SHSL1;SUCOAS	2;0;2;1;2	0.132	0.868
actp_c	1.38172	Pyruvate Metabolism	1	PTAr	0	0.982	0.018	1.03678	Pyruvate Metabolism	0.5;0.5	ACKr;ACtex	0;2	0.903	0.097
ade_c	0.988982	Cofactor and Prosthetic Group Biosynthesis;Methionine Metabolism;Methionine Metabolism;Cofactor and Prosthetic Group Biosynthesis;Tyrosine, Tryptophan, and Phenylalanine Metabolism	0.16667;0.33333;0.16667;0.16667;0.16667	5DOAN;AHCYSNS;METAT;TYRL;TYRTA	0;0;2;1;2	0.412	0.588	0.997405	Cofactor and Prosthetic Group Biosynthesis;Methionine Metabolism;Methionine Metabolism;Cofactor and Prosthetic Group Biosynthesis;Tyrosine, Tryptophan, and Phenylalanine Metabolism	0.2;0.2;0.4;0.2	ADK3;ADNK1;PPKr;PUNP1	2;1;2;0	0.522	0.478
adn_c	0.958784	Cofactor and Prosthetic Group Biosynthesis;Methionine Metabolism;Alternate Carbon Metabolism;Nucleotide Salvage Pathway;Pentose Phosphate Pathway;Cofactor and Prosthetic Group Biosynthesis	0.076923;0.15385;0.23077;0.23077;0.23077;0.076923	5DOAN;AHCYSNS;PPM;PUNP1;TKT1;TYRL	1;1;1;0;2;2	0.179	0.821	0.9797	Cofactor and Prosthetic Group Biosynthesis;Methionine Metabolism;Alternate Carbon Metabolism;Nucleotide Salvage Pathway;Pentose Phosphate Pathway;Cofactor and Prosthetic Group Biosynthesis	0.25;0.25;0.25;0.25	ADK3;ADNK1;NDPK1;RNTR1c2	1;0;2;2	0.309	0.691
adp_c	1.03686	Oxidative Phosphorylation;Glycolysis/Gluconeogenesis;Glycolysis/Gluconeogenesis;Transport, Inner Membrane;Glutamate Metabolism;Oxidative Phosphorylation;Glycolysis/Gluconeogenesis;Pyruvate Metabolism;Glycolysis/Gluconeogenesis;Pyruvate Metabolism;Oxidative Phosphorylation;Glycolysis/Gluconeogenesis	0.066588;0.054644;0.17843;0.094811;0.039459;0.041749;0.054644;0.13457;0.094811;0.093361;0.056816;0.090112	CYTBO3_4pp;FBA;GAPD;GLCptspp;GLUDy;NADH16pp;PFK;PFL;PGI;PTAr;THD2pp;TPI	2;2;2;2;1;1;0;1;1;1;1;2	0.858	0.142	1.07749	Oxidative Phosphorylation;Glycolysis/Gluconeogenesis;Glycolysis/Gluconeogenesis;Transport, Inner Membrane;Glutamate Metabolism;Oxidative Phosphorylation;Glycolysis/Gluconeogenesis;Pyruvate Metabolism;Glycolysis/Gluconeogenesis;Pyruvate Metabolism;Oxidative Phosphorylation;Glycolysis/Gluconeogenesis	0.039345;0.064861;0.065852;0.039345;0.12386;0.11222;0.12669;0.11241;0.12669;0.12386;0.064861	ACALD;ACKr;ACtex;ALCD2x;ENO;FORtppi;GAPD;PFL;PGK;PGM;PTAr	2;0;2;2;2;2;2;1;0;1;2	0.918	0.082
ahcys_c	1.00565	Cofactor and Prosthetic Group Biosynthesis;Methionine Metabolism;Methionine Metabolism;Cofactor and Prosthetic Group Biosynthesis;Cofactor and Prosthetic Group Biosynthesis	0.14286;0.28571;0.28571;0.14286;0.14286	HMBS;METAT;METS;UPP3MT;UPP3S	2;1;2;0;1	0.694	0.306	0.987386	Cofactor and Prosthetic Group Biosynthesis;Methionine Metabolism;Methionine Metabolism;Cofactor and Prosthetic Group Biosynthesis;Cofactor and Prosthetic Group Biosynthesis	0.2;0.2;0.2;0.2;0.2	ADNK1;AHCYSNS;METS;PUNP1;RHCCE	2;0;2;1;1	0.402	0.598
ahdt_c	0.851289	Cofactor and Prosthetic Group Biosynthesis	1	GTPCI	0	0.038	0.963	1.00393	Cofactor and Prosthetic Group Biosynthesis	0.5;0.5	DHNPA2r;DNTPPA	2;0	0.642	0.358
aicar_c	1.02245	Purine and Pyrimidine Biosynthesis;Purine and Pyrimidine Biosynthesis;Alanine and Aspartate Metabolism;Glutamate Metabolism;Purine and Pyrimidine Biosynthesis	0.17106;0.17106;0.24341;0.24341;0.17106	ADSL2r;AIRC3;ASPTA;GLUDy;PRASCSi	0;2;2;2;1	0.852	0.148	0.98007	Purine and Pyrimidine Biosynthesis;Purine and Pyrimidine Biosynthesis;Alanine and Aspartate Metabolism;Glutamate Metabolism;Purine and Pyrimidine Biosynthesis	0.18365;0.33333;0.33333;0.14968	ADSS;AICART;IMPC;IMPD	2;0;1;2	0.313	0.687
air_c	0.896414	Purine and Pyrimidine Biosynthesis;Purine and Pyrimidine Biosynthesis;Glutamate Metabolism;Purine and Pyrimidine Biosynthesis;Purine and Pyrimidine Biosynthesis	0.18772;0.062275;0.25;0.25;0.25	GARFT;GART;GLNS;PRAIS;PRFGS	2;2;2;0;1	0.052	0.948	1.02967	Purine and Pyrimidine Biosynthesis;Purine and Pyrimidine Biosynthesis;Glutamate Metabolism;Purine and Pyrimidine Biosynthesis;Purine and Pyrimidine Biosynthesis	0.33333;0.33333;0.33333	AIRC2;AIRC3;PRASCSi	0;1;2	0.879	0.121
akg_c	0.985945	Citric Acid Cycle;Citric Acid Cycle;Alanine and Aspartate Metabolism;Glycolysis/Gluconeogenesis;Citric Acid Cycle;Citric Acid Cycle;Citric Acid Cycle;Glycine and Serine Metabolism;Glycolysis/Gluconeogenesis;Anaplerotic Reactions;Glycine and Serine Metabolism;Glycolysis/Gluconeogenesis	0.045246;0.045246;0.1232;0.22159;0.043885;0.045246;0.043981;0.070006;0.070006;0.079318;0.070006;0.14227	ACONTa;ACONTb;ASPTA;ENO;FUM;ICDHyr;MDH;PGCD;PGK;PPC;PSERT;PYK	2;1;0;2;2;0;1;1;2;1;0;1	0.406	0.594	1.03484	Citric Acid Cycle;Citric Acid Cycle;Alanine and Aspartate Metabolism;Glycolysis/Gluconeogenesis;Citric Acid Cycle;Citric Acid Cycle;Citric Acid Cycle;Glycine and Serine Metabolism;Glycolysis/Gluconeogenesis;Anaplerotic Reactions;Glycine and Serine Metabolism;Glycolysis/Gluconeogenesis	0.17356;0.82644	GLNS;GLUDy	1;0	0.881	0.119
ala_B_c	1.05623	Cofactor and Prosthetic Group Biosynthesis;Alanine and Aspartate Metabolism;Purine and Pyrimidine Biosynthesis;Glutamate Metabolism;Anaplerotic Reactions	0.16667;0.16667;0.16667;0.33333;0.16667	ASP1DC;ASPTA;CTPS2;GLUDy;PPC	0;1;2;2;2	0.92	0.08	1.05362	Cofactor and Prosthetic Group Biosynthesis;Alanine and Aspartate Metabolism;Purine and Pyrimidine Biosynthesis;Glutamate Metabolism;Anaplerotic Reactions	0.33333;0.33333;0.33333	PANTS;PNTK;PPNCL2	0;1;2	0.931	0.069
ala_D_c	1.06507	Alanine and Aspartate Metabolism;Cysteine Metabolism;Glutamate Metabolism;Histidine Metabolism;Purine and Pyrimidine Biosynthesis;Glycolysis/Gluconeogenesis;Valine, Leucine, and Isoleucine Metabolism;Valine, Leucine, and Isoleucine Metabolism	0.091268;0.045765;0.18254;0.045503;0.18254;0.18254;0.18254;0.08732	ALAR;CYSS;GLUDy;IG3PS;PRFGS;PYK;VALTA;VPAMTr	0;2;2;2;2;2;2;1	0.918	0.082	1.06238	Alanine and Aspartate Metabolism;Cysteine Metabolism;Glutamate Metabolism;Histidine Metabolism;Purine and Pyrimidine Biosynthesis;Glycolysis/Gluconeogenesis;Valine, Leucine, and Isoleucine Metabolism;Valine, Leucine, and Isoleucine Metabolism	0.33333;0.33333;0.33333	ALAALAr;PAPPT3;UGMDDS	0;2;1	0.928	0.072
ala_L_c	1.01558	Alanine and Aspartate Metabolism;Glycolysis/Gluconeogenesis;Glutamate Metabolism;Glutamate Metabolism;Purine and Pyrimidine Biosynthesis;Purine and Pyrimidine Biosynthesis;Glycolysis/Gluconeogenesis	0.17266;0.18504;0.10799;0.19517;0.077049;0.077049;0.18504	ALATA_L;ENO;GLNS;GLUDy;GMPS2;IMPD;PYK	0;2;2;1;1;2;1	0.801	0.199	1.02689	Alanine and Aspartate Metabolism;Glycolysis/Gluconeogenesis;Glutamate Metabolism;Glutamate Metabolism;Purine and Pyrimidine Biosynthesis;Purine and Pyrimidine Biosynthesis;Glycolysis/Gluconeogenesis	0.15385;0.23077;0.15385;0.15385;0.15385;0.15385	ALAALAr;ALAR;UAAGDS;UAMAGS;UAMAS;UGMDDS	1;0;2;1;0;2	0.857	0.143
alaala_c	0.998293	Cell Envelope Biosynthesis;Alanine and Aspartate Metabolism;Transport, Inner Membrane;Murein Biosynthesis;Valine, Leucine, and Isoleucine Metabolism	0.20263;0.30394;0.10131;0.10131;0.2908	ALAALAr;ALAR;DALAt2pp;MCTP1App;VPAMTr	0;1;1;2;2	0.569	0.431	1.01415	Cell Envelope Biosynthesis;Alanine and Aspartate Metabolism;Transport, Inner Membrane;Murein Biosynthesis;Valine, Leucine, and Isoleucine Metabolism	0.25;0.25;0.25;0.25	PAPPT3;UAGPT3;UGMDDS;UMPK	1;2;0;2	0.776	0.224
alac_S_c	0.952146	Valine, Leucine, and Isoleucine Metabolism;Glycolysis/Gluconeogenesis;Glutamate Metabolism;Glycolysis/Gluconeogenesis	0.15937;0.28021;0.28021;0.28021	ACLS;ENO;GLNS;PYK	0;2;2;1	0.157	0.843	1.01854	Valine, Leucine, and Isoleucine Metabolism;Glycolysis/Gluconeogenesis;Glutamate Metabolism;Glycolysis/Gluconeogenesis	0.33341;0.17181;0.33341;0.16137	DHAD1;IPPS;KARA1;VALTA	1;2;0;2	0.837	0.163
amet_c	1.02305	Methionine Metabolism;Methionine Metabolism;Methionine Metabolism;Folate Metabolism;Methionine Metabolism	0.125;0.25;0.25;0.25;0.125	CYSTL;METAT;METS;MTHFR2;RHCCE	2;0;1;2;2	0.844	0.156	0.96961	Methionine Metabolism;Methionine Metabolism;Methionine Metabolism;Folate Metabolism;Methionine Metabolism	0.066667;0.13333;0.066667;0.2;0.13333;0.066667;0.066667;0.066667;0.066667;0.066667;0.066667	5DOAN;AHCYSNS;CBMKr;PUNP1;RHCCE;SHCHD2;SHCHF;THZPSN3;TMPPP;TYRL;UPP3MT	1;2;1;1;2;2;2;1;2;1;2	0.217	0.783
amp_c	1.0583	Glycolysis/Gluconeogenesis;Pentose Phosphate Pathway;Glycolysis/Gluconeogenesis;Transport, Inner Membrane;Glutamate Metabolism;Oxidative Phosphorylation;Pentose Phosphate Pathway;Glycolysis/Gluconeogenesis;Glycolysis/Gluconeogenesis;Oxidative Phosphorylation;Glycolysis/Gluconeogenesis;Pentose Phosphate Pathway;Oxidative Phosphorylation;Glycolysis/Gluconeogenesis	0.16835;0.053236;0.10245;0.064155;0.039764;0.05002;0.053236;0.064155;0.10245;0.038817;0.094837;0.054709;0.060379;0.053441	ENO;FBA3;GAPD;GLCptspp;GLUDy;NADH16pp;PFK_3;PGI;PGK;PPKr;PYK;TALA;THD2pp;TPI	2;2;1;2;1;2;2;2;1;1;1;2;1;2	0.903	0.097	1.0082	Glycolysis/Gluconeogenesis;Pentose Phosphate Pathway;Glycolysis/Gluconeogenesis;Transport, Inner Membrane;Glutamate Metabolism;Oxidative Phosphorylation;Pentose Phosphate Pathway;Glycolysis/Gluconeogenesis;Glycolysis/Gluconeogenesis;Oxidative Phosphorylation;Glycolysis/Gluconeogenesis;Pentose Phosphate Pathway;Oxidative Phosphorylation;Glycolysis/Gluconeogenesis	0.088833;0.19581;0.049304;0.030473;0.079813;0.036181;0.43062;0.058497;0.030473	ACKr;ADK1;ADK3;ADSK;NDPK1;PFL;PPKr;PYK;SADT2	1;0;0;2;1;2;1;1;2	0.72	0.28
anth_c	0.968746	Tyrosine, Tryptophan, and Phenylalanine Metabolism;Tyrosine, Tryptophan, and Phenylalanine Metabolism;Glutamate Metabolism;Glutamate Metabolism;Tyrosine, Tryptophan, and Phenylalanine Metabolism	0.16667;0.16667;0.16667;0.33333;0.16667	ANS;CHORS;GLNS;GLUDy;PSCVT	0;1;1;2;2	0.243	0.757	0.963596	Tyrosine, Tryptophan, and Phenylalanine Metabolism;Tyrosine, Tryptophan, and Phenylalanine Metabolism;Glutamate Metabolism;Glutamate Metabolism;Tyrosine, Tryptophan, and Phenylalanine Metabolism	0.33333;0.33333;0.33333	ANPRT;IGPS;PRAIi	0;2;1	0.189	0.811
aps_c	0.929065	Nucleotide Salvage Pathway;Oxidative Phosphorylation;Cysteine Metabolism	0.33333;0.33333;0.33333	NDPK1;PPKr;SADT2	2;1;0	0.104	0.896	0.980348	Nucleotide Salvage Pathway;Oxidative Phosphorylation;Cysteine Metabolism	0.33333;0.33333;0.2;0.13333	ADSK;BPNT;PAPSR;PAPSR2	0;2;1;1	0.324	0.676
ara5p_c	0.955993	Alternate Carbon Metabolism;Pentose Phosphate Pathway;Pentose Phosphate Pathway	0.33333;0.33333;0.33333	A5PISO;RPE;TKT2	0;1;2	0.163	0.837	0.991399	Alternate Carbon Metabolism;Pentose Phosphate Pathway;Pentose Phosphate Pathway	0.33333;0.33333;0.33333	KDOCT2;KDOPP;KDOPS	2;1;0	0.443	0.557
arg_L_c	0.994098	Arginine and Proline Metabolism;Arginine and Proline Metabolism;Alanine and Aspartate Metabolism;Arginine and Proline Metabolism	0.25;0.25;0.25;0.25	ARGSL;ARGSS;ASPTA;OCBT	0;1;2;2	0.493	0.507	NaN	Arginine and Proline Metabolism;Arginine and Proline Metabolism;Alanine and Aspartate Metabolism;Arginine and Proline Metabolism				NaN	NaN
argsuc_c	0.996535	Arginine and Proline Metabolism;Arginine and Proline Metabolism;Alanine and Aspartate Metabolism;Unassigned;Glutamate Metabolism;Purine and Pyrimidine Biosynthesis;Citric Acid Cycle;Arginine and Proline Metabolism	0.079902;0.079902;0.079902;0.079902;0.39951;0.12108;0.079902;0.079902	ACODA;ARGSS;ASPTA;CBMKr;GLUDy;GLUPRT;MDH;OCBT	2;0;1;2;2;2;2;1	0.527	0.473	0.954361	Arginine and Proline Metabolism;Arginine and Proline Metabolism;Alanine and Aspartate Metabolism;Unassigned;Glutamate Metabolism;Purine and Pyrimidine Biosynthesis;Citric Acid Cycle;Arginine and Proline Metabolism	0.28599;0.14267;0.14267;0.14267;0.14267;0.14332	ARGSL;FRD2;FUM;MDH;NADH17pp;SUCOAS	0;1;1;2;2;2	0.137	0.863
asn_L_c	0.942985	Alanine and Aspartate Metabolism;Alanine and Aspartate Metabolism;Glutamate Metabolism;Purine and Pyrimidine Biosynthesis;Citric Acid Cycle	0.14578;0.14578;0.29157;0.27108;0.14578	ASNS2;ASPTA;GLUDy;GLUPRT;MDH	0;1;2;2;2	0.121	0.879	NaN	Alanine and Aspartate Metabolism;Alanine and Aspartate Metabolism;Glutamate Metabolism;Purine and Pyrimidine Biosynthesis;Citric Acid Cycle				NaN	NaN
asp_L_c	0.995779	Alanine and Aspartate Metabolism;Glycolysis/Gluconeogenesis;Citric Acid Cycle;Glutamate Metabolism;Citric Acid Cycle;Anaplerotic Reactions	0.25;0.16095;0.08905;0.25;0.08905;0.16095	ASPTA;ENO;FUM;GLUDy;MDH;PPC	0;2;2;1;1;1	0.531	0.469	0.986075	Alanine and Aspartate Metabolism;Glycolysis/Gluconeogenesis;Citric Acid Cycle;Glutamate Metabolism;Citric Acid Cycle;Anaplerotic Reactions	0.038455;0.057614;0.038455;0.057614;0.038038;0.038038;0.13748;0.04254;0.13748;0.047703;0.04254;0.04254;0.13411;0.089778;0.057614	ADSL1r;ADSL2r;ADSS;AICART;ARGSL;ARGSS;ASAD;ASPCT;ASPK;DHDPS;DHORD2;DHORTS;FUM;HSDy;PRASCSi	1;1;0;2;1;0;1;0;0;2;2;1;2;2;0	0.365	0.635
aspsa_c	1.02109	Threonine and Lysine Metabolism;Threonine and Lysine Metabolism;Alanine and Aspartate Metabolism	0.33333;0.33333;0.33333	ASAD;ASPK;ASPTA	0;1;2	0.837	0.163	0.950255	Threonine and Lysine Metabolism;Threonine and Lysine Metabolism;Alanine and Aspartate Metabolism	0.046878;0.099395;0.099395;0.18706;0.14582;0.041239;0.041239;0.093756;0.099395;0.14582	ACCOAL;DHDPRy;DHDPS;HSDy;HSK;HSST;SHSL1;SUCOAS;THDPS;THRS	2;1;0;0;1;1;2;2;2;2	0.111	0.889
atp_c	1.07724	Pyruvate Metabolism;Pyruvate Metabolism;Pyruvate Metabolism;Glycolysis/Gluconeogenesis;Glycolysis/Gluconeogenesis;Glycolysis/Gluconeogenesis;Pyruvate Metabolism;Glycolysis/Gluconeogenesis;Glycolysis/Gluconeogenesis;Pyruvate Metabolism;Glycolysis/Gluconeogenesis	0.04294;0.070787;0.04294;0.13518;0.033484;0.13827;0.12268;0.13827;0.13518;0.070787;0.069489	ACALD;ACKr;ALCD2x;ENO;F6PA;GAPD;PFL;PGK;PGM;PTAr;TPI	2;0;2;1;2;1;2;0;2;1;2	0.928	0.072	1.1155	Pyruvate Metabolism;Pyruvate Metabolism;Pyruvate Metabolism;Glycolysis/Gluconeogenesis;Glycolysis/Gluconeogenesis;Glycolysis/Gluconeogenesis;Pyruvate Metabolism;Glycolysis/Gluconeogenesis;Glycolysis/Gluconeogenesis;Pyruvate Metabolism;Glycolysis/Gluconeogenesis	0.049461;0.20191;0.16128;0.042182;0.049461;0.20237;0.16036;0.051427;0.081564	FBA;FORtppi;GAPD;NADH16pp;PFK;PFL;PTAr;THD2pp;TPI	1;2;1;2;0;1;2;1;2	0.948	0.052
b2coa_c	0.983527	Membrane Lipid Metabolism;Membrane Lipid Metabolism;Membrane Lipid Metabolism	0.33333;0.33333;0.33333	ACACT1r;ECOAH1;HACD1	2;0;1	0.337	0.663	0.98489	Membrane Lipid Metabolism;Membrane Lipid Metabolism;Membrane Lipid Metabolism	0.33333;0.33333;0.33333	ACACT2r;ACOAD1f;HACD2	1;0;2	0.351	0.649
bmoco_c	0.988856	Cofactor and Prosthetic Group Biosynthesis;Cofactor and Prosthetic Group Biosynthesis;Cofactor and Prosthetic Group Biosynthesis;Cofactor and Prosthetic Group Biosynthesis	0.16667;0.16667;0.33333;0.33333	BMOCOS;MOCOS;MPTAT;MPTS	0;1;1;2	0.42	0.58	1.02513	Cofactor and Prosthetic Group Biosynthesis;Cofactor and Prosthetic Group Biosynthesis;Cofactor and Prosthetic Group Biosynthesis;Cofactor and Prosthetic Group Biosynthesis	0.5;0.5	BMOGDS1;BMOGDS2	0;1	0.862	0.138
bmoco1gdp_c	1.01563	Cofactor and Prosthetic Group Biosynthesis;Cofactor and Prosthetic Group Biosynthesis;Cofactor and Prosthetic Group Biosynthesis;Cofactor and Prosthetic Group Biosynthesis	0.2;0.2;0.2;0.4	BMOCOS;BMOGDS1;MOCOS;MPTAT	1;0;2;2	0.791	0.209	1.02513	Cofactor and Prosthetic Group Biosynthesis;Cofactor and Prosthetic Group Biosynthesis;Cofactor and Prosthetic Group Biosynthesis;Cofactor and Prosthetic Group Biosynthesis	1	BMOGDS2	0	0.843	0.161
bmocogdp_c	1.01784	Cofactor and Prosthetic Group Biosynthesis;Cofactor and Prosthetic Group Biosynthesis;Cofactor and Prosthetic Group Biosynthesis	0.33333;0.33333;0.33333	BMOCOS;BMOGDS1;BMOGDS2	2;1;0	0.792	0.208	NaN	Cofactor and Prosthetic Group Biosynthesis;Cofactor and Prosthetic Group Biosynthesis;Cofactor and Prosthetic Group Biosynthesis				NaN	NaN
btcoa_c	0.984	Membrane Lipid Metabolism;Membrane Lipid Metabolism;Membrane Lipid Metabolism	0.33333;0.33333;0.33333	ACOAD1f;ECOAH1;HACD1	0;1;2	0.375	0.625	0.981456	Membrane Lipid Metabolism;Membrane Lipid Metabolism;Membrane Lipid Metabolism	0.33333;0.33333;0.33333	ACACT2r;ECOAH2;HACD2	0;2;1	0.348	0.652
ca2_c	1.04855	Transport, Outer Membrane Porin;Inorganic Ion Transport and Metabolism	0.5;0.5	CA2tex;CAt6pp	1;0	0.926	0.074	NaN	Transport, Outer Membrane Porin;Inorganic Ion Transport and Metabolism				NaN	NaN
cbasp_c	0.98979	Purine and Pyrimidine Biosynthesis;Alanine and Aspartate Metabolism;Unassigned;Glutamate Metabolism;Purine and Pyrimidine Biosynthesis;Citric Acid Cycle	0.1069;0.1069;0.1069;0.42754;0.14486;0.1069	ASPCT;ASPTA;CBMKr;GLUDy;GLUPRT;MDH	0;1;1;2;2;2	0.411	0.589	1.04236	Purine and Pyrimidine Biosynthesis;Alanine and Aspartate Metabolism;Unassigned;Glutamate Metabolism;Purine and Pyrimidine Biosynthesis;Citric Acid Cycle	0.33333;0.33333;0.33333	DHORD2;DHORTS;ORPT	1;0;2	0.903	0.097
cbp_c	0.846753	Citric Acid Cycle;Unassigned;Tyrosine, Tryptophan, and Phenylalanine Metabolism;Citric Acid Cycle;Tyrosine, Tryptophan, and Phenylalanine Metabolism	0.25907;0.33442;0.073717;0.25907;0.073717	ACONTb;CBMKr;CHORM;ICDHyr;PPND	2;0;2;1;1	0.017	0.983	1.02105	Citric Acid Cycle;Unassigned;Tyrosine, Tryptophan, and Phenylalanine Metabolism;Citric Acid Cycle;Tyrosine, Tryptophan, and Phenylalanine Metabolism	0.15736;0.15736;0.17598;0.17598;0.17598;0.15736	ARGSL;ARGSS;ASPCT;DHORD2;DHORTS;OCBT	2;1;0;2;1;0	0.836	0.164
cdp_c	1.0619	Nucleotide Salvage Pathway;Glycolysis/Gluconeogenesis;Glycolysis/Gluconeogenesis;Nucleotide Salvage Pathway;Nucleotide Salvage Pathway;Nucleotide Salvage Pathway;Glycolysis/Gluconeogenesis;Oxidative Phosphorylation;Glycolysis/Gluconeogenesis;Alternate Carbon Metabolism;Nucleotide Salvage Pathway	0.028245;0.25004;0.10537;0.030499;0.030603;0.059023;0.10537;0.027872;0.25004;0.053907;0.059023	CYTK1;ENO;GAPD;GK1;NDPK1;NDPK2;PGK;PPKr;PYK;R15BPK;UMPK	0;2;2;2;2;2;1;1;1;2;2	0.91	0.09	1.04142	Nucleotide Salvage Pathway;Glycolysis/Gluconeogenesis;Glycolysis/Gluconeogenesis;Nucleotide Salvage Pathway;Nucleotide Salvage Pathway;Nucleotide Salvage Pathway;Glycolysis/Gluconeogenesis;Oxidative Phosphorylation;Glycolysis/Gluconeogenesis;Alternate Carbon Metabolism;Nucleotide Salvage Pathway	0.039879;0.061477;0.051015;0.060128;0.14462;0.15119;0.12302;0.051015;0.060128;0.25753	ACLS;CBMKr;DASYN160;DASYN161;NDPK3;PFL;PPKr;PSSA160;PSSA161;PYK	2;2;1;1;0;2;1;2;2;1	0.902	0.098
cdpdhdec9eg_c	0.990285	Cell Envelope Biosynthesis;Glycerophospholipid Metabolism;Glycerophospholipid Metabolism;Glycerophospholipid Metabolism;Glycerophospholipid Metabolism	0.35714;0.21429;0.071429;0.21429;0.14286	AACPS4;AGPAT161;APG3PAT161;DASYN161;G3PAT161	2;1;2;0;2	0.46	0.54	0.967001	Cell Envelope Biosynthesis;Glycerophospholipid Metabolism;Glycerophospholipid Metabolism;Glycerophospholipid Metabolism;Glycerophospholipid Metabolism	0.23364;0.23364;0.065421;0.23364;0.23364	CYTK1;NDPK3;PE161abcpp;PSD161;PSSA161	1;2;2;1;0	0.202	0.798
cdpdhdecg_c	0.990285	Cell Envelope Biosynthesis;Glycerophospholipid Metabolism;Glycerophospholipid Metabolism;Glycerophospholipid Metabolism;Glycerophospholipid Metabolism	0.35714;0.21429;0.071429;0.21429;0.14286	AACPS3;AGPAT160;APG3PAT160;DASYN160;G3PAT160	2;1;2;0;2	0.408	0.592	0.970216	Cell Envelope Biosynthesis;Glycerophospholipid Metabolism;Glycerophospholipid Metabolism;Glycerophospholipid Metabolism;Glycerophospholipid Metabolism	0.21186;0.21186;0.15254;0.21186;0.21186	CYTK1;NDPK3;PE160abcpp;PSD160;PSSA160	1;2;2;1;0	0.243	0.757
chor_c	1.01903	Tyrosine, Tryptophan, and Phenylalanine Metabolism;Glycolysis/Gluconeogenesis;Tyrosine, Tryptophan, and Phenylalanine Metabolism;Tyrosine, Tryptophan, and Phenylalanine Metabolism	0.25;0.25;0.25;0.25	CHORS;ENO;PSCVT;SHKK	0;2;1;2	0.8	0.2	1.00229	Tyrosine, Tryptophan, and Phenylalanine Metabolism;Glycolysis/Gluconeogenesis;Tyrosine, Tryptophan, and Phenylalanine Metabolism;Tyrosine, Tryptophan, and Phenylalanine Metabolism	0.12004;0.076916;0.068687;0.16343;0.14188;0.10268;0.068767;0.051268;0.068767;0.04315;0.04315;0.051268	CHORM;FORtppi;GLNS;GLUDy;IPPS;PFL;PHETA1;PPND;PPNDH;PSERT;PSP_L;TYRTA	0;2;1;2;2;1;1;1;1;1;2;1	0.688	0.312
cit_c	0.884474	Citric Acid Cycle;Glycolysis/Gluconeogenesis;Citric Acid Cycle;Citric Acid Cycle	0.20244;0.40487;0.19635;0.19635	CS;ENO;FUM;MDH	0;2;2;1	0.042	0.958	0.678413	Citric Acid Cycle;Glycolysis/Gluconeogenesis;Citric Acid Cycle;Citric Acid Cycle	0.33333;0.33333;0.33333	ACONTa;ACONTb;ICDHyr	0;1;2	0.001	0.999
citr_L_c	0.949699	Arginine and Proline Metabolism;Arginine and Proline Metabolism;Unassigned;Citric Acid Cycle;Arginine and Proline Metabolism	0.20003;0.20003;0.20003;0.19988;0.20003	ACODA;ACOTA;CBMKr;ICDHyr;OCBT	1;2;1;2;0	0.148	0.852	1.26283	Arginine and Proline Metabolism;Arginine and Proline Metabolism;Unassigned;Citric Acid Cycle;Arginine and Proline Metabolism	0.33333;0.33333;0.33333	ARGSL;ARGSS;FRD2	1;0;2	0.965	0.035
ckdo_c	0.991399	Lipopolysaccharide Biosynthesis / Recycling;Lipopolysaccharide Biosynthesis / Recycling;Lipopolysaccharide Biosynthesis / Recycling	0.33333;0.33333;0.33333	KDOCT2;KDOPP;KDOPS	0;1;2	0.429	0.571	0.92857	Lipopolysaccharide Biosynthesis / Recycling;Lipopolysaccharide Biosynthesis / Recycling;Lipopolysaccharide Biosynthesis / Recycling	0.25;0.125;0.125;0.125;0.125;0.25	CYTK1;K2L4Aabcpp;K2L4Aabctex;MOAT;MOAT2;NDPK3	1;1;2;0;0;2	0.076	0.924
cl_c	1.00656	Inorganic Ion Transport and Metabolism;Transport, Outer Membrane Porin	0.33333;0.66667	CLt3_2pp;CLtex	0;1	0.68	0.32	NaN	Inorganic Ion Transport and Metabolism;Transport, Outer Membrane Porin				NaN	NaN
cmp_c	0.998754	Glycerophospholipid Metabolism;Glycerophospholipid Metabolism;Glycerophospholipid Metabolism;Glycerophospholipid Metabolism;Lipopolysaccharide Biosynthesis / Recycling;Lipopolysaccharide Biosynthesis / Recycling;Glycine and Serine Metabolism;Glycine and Serine Metabolism;Glycerophospholipid Metabolism;Glycerophospholipid Metabolism	0.082435;0.097161;0.082435;0.097161;0.050266;0.050266;0.18034;0.18034;0.082435;0.097161	AGPAT160;AGPAT161;DASYN160;DASYN161;KDOCT2;KDOPP;PSERT;PSP_L;PSSA160;PSSA161	2;2;1;1;1;2;2;1;0;0	0.591	0.409	0.945648	Glycerophospholipid Metabolism;Glycerophospholipid Metabolism;Glycerophospholipid Metabolism;Glycerophospholipid Metabolism;Lipopolysaccharide Biosynthesis / Recycling;Lipopolysaccharide Biosynthesis / Recycling;Glycine and Serine Metabolism;Glycine and Serine Metabolism;Glycerophospholipid Metabolism;Glycerophospholipid Metabolism	0.24693;0.24693;0.46927;0.036877	CYTK1;NDPK3;PPKr;RNTR3c2	0;1;2;2	0.143	0.857
co2_c	0.726018	Citric Acid Cycle;Citric Acid Cycle;Tyrosine, Tryptophan, and Phenylalanine Metabolism;Tyrosine, Tryptophan, and Phenylalanine Metabolism;Citric Acid Cycle;Tyrosine, Tryptophan, and Phenylalanine Metabolism;Tyrosine, Tryptophan, and Phenylalanine Metabolism	0.28037;0.28037;0.036016;0.050839;0.28037;0.036016;0.036016	ACONTa;ACONTb;CHORM;CHORS;ICDHyr;PPND;TYRTA	2;1;1;2;0;0;2	0.001	0.999	1.00057	Citric Acid Cycle;Citric Acid Cycle;Tyrosine, Tryptophan, and Phenylalanine Metabolism;Tyrosine, Tryptophan, and Phenylalanine Metabolism;Citric Acid Cycle;Tyrosine, Tryptophan, and Phenylalanine Metabolism;Tyrosine, Tryptophan, and Phenylalanine Metabolism	0.15736;0.17598;0.33333;0.17598;0.15736	ARGSS;ASPCT;CBMKr;DHORTS;OCBT	2;1;0;2;1	0.627	0.373
coa_c	1.24749	Pyruvate Metabolism;Glycolysis/Gluconeogenesis;Glutamate Metabolism;Pyruvate Metabolism	0.30164;0.10116;0.099949;0.49725	ACALD;ENO;GLUDy;PTAr	0;2;1;0	0.976	0.024	1.06751	Pyruvate Metabolism;Glycolysis/Gluconeogenesis;Glutamate Metabolism;Pyruvate Metabolism	0.33315;0.33315;0.3337	FORtex;FORtppi;PFL	2;1;0	0.944	0.056
cobalt2_c	1.01016	Transport, Outer Membrane Porin;Inorganic Ion Transport and Metabolism	0.5;0.5	COBALT2tex;COBALT2tpp	1;0	0.753	0.247	NaN	Transport, Outer Membrane Porin;Inorganic Ion Transport and Metabolism				NaN	NaN
cpmp_c	0.969976	Cofactor and Prosthetic Group Biosynthesis	1	CPMPS	0	0.186	0.815	0.974245	Cofactor and Prosthetic Group Biosynthesis	0.071429;0.28571;0.071429;0.14286;0.14286;0.28571	BMOCOS;MOADSUx;MOCOS;MPTAT;MPTS;MPTSS	2;2;2;1;0;1	0.253	0.747
cpppg3_c	0.991728	Cofactor and Prosthetic Group Biosynthesis;Cofactor and Prosthetic Group Biosynthesis;Cofactor and Prosthetic Group Biosynthesis	0.33333;0.33333;0.33333	HMBS;UPP3S;UPPDC1	2;1;0	0.441	0.559	0.628683	Cofactor and Prosthetic Group Biosynthesis;Cofactor and Prosthetic Group Biosynthesis;Cofactor and Prosthetic Group Biosynthesis	0.16667;0.16667;0.16667;0.5	CPPPGO;FCLT;PPPGO3;SUCDi	0;2;1;2	0.001	0.999
ctp_c	1.01736	Purine and Pyrimidine Biosynthesis;Nucleotide Salvage Pathway;Glycolysis/Gluconeogenesis;Glycolysis/Gluconeogenesis;Glutamate Metabolism;Glutamate Metabolism;Nucleotide Salvage Pathway;Nucleotide Salvage Pathway;Glycolysis/Gluconeogenesis;Oxidative Phosphorylation;Glycolysis/Gluconeogenesis	0.048949;0.055164;0.049705;0.19405;0.048949;0.17102;0.048949;0.055164;0.19405;0.084287;0.049705	CTPS2;CYTK1;ENO;GAPD;GLNS;GLUDy;NDPK2;NDPK3;PGK;PPKr;PYK	0;1;2;2;1;2;1;0;1;1;1	0.8	0.2	1.02303	Purine and Pyrimidine Biosynthesis;Nucleotide Salvage Pathway;Glycolysis/Gluconeogenesis;Glycolysis/Gluconeogenesis;Glutamate Metabolism;Glutamate Metabolism;Nucleotide Salvage Pathway;Nucleotide Salvage Pathway;Glycolysis/Gluconeogenesis;Oxidative Phosphorylation;Glycolysis/Gluconeogenesis	0.18545;0.065417;0.077103;0.039889;0.16106;0.18604;0.065417;0.077103;0.065417;0.077103	CYTK1;DASYN160;DASYN161;KDOCT2;PPC;PPKr;PSD160;PSD161;PSSA160;PSSA161	1;0;0;0;2;2;2;2;1;1	0.84	0.16
cu2_c	1.018	Cofactor and Prosthetic Group Biosynthesis;Transport, Outer Membrane Porin;Inorganic Ion Transport and Metabolism;Cofactor and Prosthetic Group Biosynthesis;Cofactor and Prosthetic Group Biosynthesis	0.064008;0.37198;0.37198;0.064008;0.12802	BMOCOS;CU2tex;CU2tpp;MOCOS;MPTAT	0;1;0;0;1	0.801	0.199	0.969412	Cofactor and Prosthetic Group Biosynthesis;Transport, Outer Membrane Porin;Inorganic Ion Transport and Metabolism;Cofactor and Prosthetic Group Biosynthesis;Cofactor and Prosthetic Group Biosynthesis	0.33333;0.16667;0.16667;0.33333	MOADSUx;MPTAT;MPTS;MPTSS	2;1;0;1	0.245	0.755
cys_L_c	0.988102	Cysteine Metabolism;Glycine and Serine Metabolism;Cysteine Metabolism	0.3345;0.33099;0.3345	CYSS;PSP_L;SERAT	0;2;1	0.414	0.586	0.905729	Cysteine Metabolism;Glycine and Serine Metabolism;Cysteine Metabolism	0.12111;0.22861;0.12111;0.12111;0.12111;0.12111;0.12111;0.044729	ACCOAL;ACHBS;CYSTL;HSST;METS;PPCSCT;SHSL1;TRPAS2	2;2;1;2;2;1;0;2	0.02	0.98
cyst_L_c	0.89652	Cysteine Metabolism;Threonine and Lysine Metabolism;Methionine Metabolism;Cysteine Metabolism;Methionine Metabolism;Citric Acid Cycle	0.125;0.25;0.125;0.125;0.125;0.25	CYSS;HSDy;HSST;SERAT;SHSL1;SUCOAS	1;2;1;2;0;2	0.025	0.975	1.02165	Cysteine Metabolism;Threonine and Lysine Metabolism;Methionine Metabolism;Cysteine Metabolism;Methionine Metabolism;Citric Acid Cycle	0.19361;0.23077;0.23163;0.23077;0.037164;0.038028;0.038028	ALATA_L;CYSTL;GLUDy;METS;UAMAS;VALTA;VPAMTr	1;0;2;1;2;2;1	0.83	0.17
dad_5_c	1.00854	Glutamate Metabolism;Methionine Metabolism;Tyrosine, Tryptophan, and Phenylalanine Metabolism;Cofactor and Prosthetic Group Biosynthesis;Tyrosine, Tryptophan, and Phenylalanine Metabolism	0.2;0.2;0.2;0.2;0.2	GLUDy;METAT;PPND;TYRL;TYRTA	2;1;2;0;1	0.753	0.247	0.990709	Glutamate Metabolism;Methionine Metabolism;Tyrosine, Tryptophan, and Phenylalanine Metabolism;Cofactor and Prosthetic Group Biosynthesis;Tyrosine, Tryptophan, and Phenylalanine Metabolism	0.33333;0.33333;0.33333	5DOAN;ADNK1;PUNP1	1;0;2	0.424	0.576
datp_c	1.06338	Nucleotide Salvage Pathway;Glycolysis/Gluconeogenesis;Glycolysis/Gluconeogenesis;Nucleotide Salvage Pathway;Glycolysis/Gluconeogenesis;Glycolysis/Gluconeogenesis;Nucleotide Salvage Pathway	0.09308;0.18854;0.17184;0.09308;0.17184;0.18854;0.09308	ADK3;ENO;GAPD;NDPK1;PGK;PYK;RNTR1c2	2;2;2;2;1;1;0	0.904	0.096	NaN	Nucleotide Salvage Pathway;Glycolysis/Gluconeogenesis;Glycolysis/Gluconeogenesis;Nucleotide Salvage Pathway;Glycolysis/Gluconeogenesis;Glycolysis/Gluconeogenesis;Nucleotide Salvage Pathway				NaN	NaN
db4p_c	1.06342	Cofactor and Prosthetic Group Biosynthesis;Pentose Phosphate Pathway;Pentose Phosphate Pathway	0.33333;0.33333;0.33333	DB4PS;RPE;TKT2	0;1;2	0.93	0.07	1.01078	Cofactor and Prosthetic Group Biosynthesis;Pentose Phosphate Pathway;Pentose Phosphate Pathway	0.14286;0.57143;0.28571	RBFK;RBFSa;RBFSb	2;0;1	0.759	0.241
dc2coa_c	0.981456	Membrane Lipid Metabolism;Membrane Lipid Metabolism;Membrane Lipid Metabolism	0.33333;0.33333;0.33333	ACACT4r;ECOAH4;HACD4	2;0;1	0.29	0.71	0.98489	Membrane Lipid Metabolism;Membrane Lipid Metabolism;Membrane Lipid Metabolism	0.33333;0.33333;0.33333	ACACT5r;ACOAD4f;HACD5	1;0;2	0.356	0.644
dcacoa_c	0.984	Membrane Lipid Metabolism;Membrane Lipid Metabolism;Membrane Lipid Metabolism	0.33333;0.33333;0.33333	ACOAD4f;ECOAH4;HACD4	0;1;2	0.358	0.642	0.981456	Membrane Lipid Metabolism;Membrane Lipid Metabolism;Membrane Lipid Metabolism	0.33333;0.33333;0.33333	ACACT5r;ECOAH5;HACD5	0;2;1	0.297	0.703
dcamp_c	0.989607	Purine and Pyrimidine Biosynthesis;Purine and Pyrimidine Biosynthesis;Alanine and Aspartate Metabolism;Glutamate Metabolism;Purine and Pyrimidine Biosynthesis;Purine and Pyrimidine Biosynthesis;Citric Acid Cycle	0.1111;0.1111;0.1111;0.3685;0.075986;0.1111;0.1111	ADSS;AICART;ASPTA;GLUDy;GLUPRT;IMPC;MDH	0;2;1;2;2;1;2	0.431	0.569	0.939475	Purine and Pyrimidine Biosynthesis;Purine and Pyrimidine Biosynthesis;Alanine and Aspartate Metabolism;Glutamate Metabolism;Purine and Pyrimidine Biosynthesis;Purine and Pyrimidine Biosynthesis;Citric Acid Cycle	0.28599;0.14267;0.14267;0.14267;0.14267;0.14331	ADSL1r;FRD2;FUM;MDH;NADH17pp;SUCOAS	0;1;1;2;2;2	0.079	0.921
dctp_c	1.01129	Oxidative Phosphorylation;Purine and Pyrimidine Biosynthesis;Nucleotide Salvage Pathway;Glutamate Metabolism;Nucleotide Salvage Pathway;Nucleotide Salvage Pathway;Glycolysis/Gluconeogenesis;Nucleotide Salvage Pathway	0.13793;0.068966;0.10345;0.068966;0.068966;0.10345;0.27586;0.17241	ATPS4rpp;CTPS2;CYTK1;GLNS;NDPK2;NDPK3;PYK;RNTR3c2	2;1;2;2;2;1;2;0	0.763	0.237	NaN	Oxidative Phosphorylation;Purine and Pyrimidine Biosynthesis;Nucleotide Salvage Pathway;Glutamate Metabolism;Nucleotide Salvage Pathway;Nucleotide Salvage Pathway;Glycolysis/Gluconeogenesis;Nucleotide Salvage Pathway				NaN	NaN
dd2coa_c	0.981456	Membrane Lipid Metabolism;Membrane Lipid Metabolism;Membrane Lipid Metabolism	0.33333;0.33333;0.33333	ACACT5r;ECOAH5;HACD5	2;0;1	0.333	0.667	0.881648	Membrane Lipid Metabolism;Membrane Lipid Metabolism;Membrane Lipid Metabolism	0.05467;0.19533;0.1229;0.25;0.05467;0.19533;0.1271	AACPS7;ACACT6r;ACCOAL;ACOAD5f;FACOAE120;HACD6;SUCOAS	2;1;2;0;1;2;2	0.02	0.98
ddca_c	0.989587	Membrane Lipid Metabolism;Membrane Lipid Metabolism;Cell Envelope Biosynthesis	0.33333;0.33333;0.33333	ACOAD5f;ECOAH5;FACOAE120	1;2;0	0.403	0.597	0.992274	Membrane Lipid Metabolism;Membrane Lipid Metabolism;Cell Envelope Biosynthesis	0.25;0.25;0.25;0.25	3OAR140;3OAS140;AACPS7;MCOATA	2;1;0;2	0.445	0.555
ddcaACP_c	0.994452	Cell Envelope Biosynthesis;Cell Envelope Biosynthesis;Membrane Lipid Metabolism;Cell Envelope Biosynthesis;Lipopolysaccharide Biosynthesis / Recycling;Lipopolysaccharide Biosynthesis / Recycling;Cell Envelope Biosynthesis;Lipopolysaccharide Biosynthesis / Recycling	0.16667;0.16667;0.16667;0.16667;0.083333;0.083333;0.083333;0.083333	3OAR140;AACPS7;ACOAD5f;FACOAE120;U23GAAT;UAGAAT;UAGDP;UHGADA	2;0;2;1;1;1;2;2	0.518	0.482	0.913477	Cell Envelope Biosynthesis;Cell Envelope Biosynthesis;Membrane Lipid Metabolism;Cell Envelope Biosynthesis;Lipopolysaccharide Biosynthesis / Recycling;Lipopolysaccharide Biosynthesis / Recycling;Cell Envelope Biosynthesis;Lipopolysaccharide Biosynthesis / Recycling	0.16153;0.16153;0.044149;0.052036;0.16153;0.044149;0.052036;0.16153;0.080763;0.080763	3OAR140;3OAS140;AACPS3;AACPS4;ACCOAL;ACPPAT160;ACPPAT161;MCOATA;U23GAAT;UAGAAT	1;0;1;1;2;2;2;1;2;2	0.026	0.974
ddcacoa_c	0.984	Membrane Lipid Metabolism;Membrane Lipid Metabolism;Membrane Lipid Metabolism	0.33333;0.33333;0.33333	ACOAD5f;ECOAH5;HACD5	0;1;2	0.351	0.649	0.941148	Membrane Lipid Metabolism;Membrane Lipid Metabolism;Membrane Lipid Metabolism	0.048106;0.048106;0.17188;0.10814;0.17188;0.048106;0.17188;0.10814;0.12377	3OAS140;AACPS7;ACACT6r;ACCOAL;ECOAH6;FACOAE120;HACD6;PPCSCT;THDPS	2;1;0;1;2;0;1;2;2	0.084	0.916
dgtp_c	1.02752	Purine and Pyrimidine Biosynthesis;Oxidative Phosphorylation;Nucleotide Salvage Pathway;Nucleotide Salvage Pathway;Glycolysis/Gluconeogenesis;Nucleotide Salvage Pathway	0.10811;0.10811;0.13514;0.24324;0.27027;0.13514	ADSS;ATPS4rpp;GK1;NDPK1;PYK;RNTR2c2	2;2;2;1;2;0	0.861	0.139	NaN	Purine and Pyrimidine Biosynthesis;Oxidative Phosphorylation;Nucleotide Salvage Pathway;Nucleotide Salvage Pathway;Glycolysis/Gluconeogenesis;Nucleotide Salvage Pathway				NaN	NaN
dha_c	1.04338	Glycolysis/Gluconeogenesis;Transport, Inner Membrane;Glycolysis/Gluconeogenesis	0.33333;0.33333;0.33333	F6PA;GLCptspp;PGI	0;2;1	0.907	0.093	1.07285	Glycolysis/Gluconeogenesis;Transport, Inner Membrane;Glycolysis/Gluconeogenesis	0.19612;0.1606;0.19456;0.09235;0.16178;0.19459	DHAPT;FORtppi;GAPD;GLUDy;PFL;TPI	0;2;2;2;1;1	0.908	0.092
dhap_c	1.05769	Alternate Carbon Metabolism;Glycolysis/Gluconeogenesis;Glycolysis/Gluconeogenesis;Glycolysis/Gluconeogenesis;Pentose Phosphate Pathway;Glycolysis/Gluconeogenesis;Pentose Phosphate Pathway;Glycolysis/Gluconeogenesis;Glycolysis/Gluconeogenesis;Pentose Phosphate Pathway	0.1152;0.1152;0.1152;0.07512;0.04966;0.07512;0.04966;0.23998;0.1152;0.04966	DHAPT;ENO;F6PA;FBA;FBA3;PFK;PFK_3;PGI;PGM;TALA	0;1;1;0;0;1;1;2;2;2	0.895	0.105	1.06694	Alternate Carbon Metabolism;Glycolysis/Gluconeogenesis;Glycolysis/Gluconeogenesis;Glycolysis/Gluconeogenesis;Pentose Phosphate Pathway;Glycolysis/Gluconeogenesis;Pentose Phosphate Pathway;Glycolysis/Gluconeogenesis;Glycolysis/Gluconeogenesis;Pentose Phosphate Pathway	0.33403;0.33403;0.33194	GAPD;PGK;TPI	1;2;0	0.949	0.051
dhf_c	1.02146	Nucleotide Salvage Pathway;Glycine and Serine Metabolism;Glutamate Metabolism;Glycine and Serine Metabolism;Glycine and Serine Metabolism;Nucleotide Salvage Pathway	0.15985;0.16803;0.1762;0.16803;0.16803;0.15985	DUTPDP;GHMT2r;GLUDy;PSERT;PSP_L;TMDS	1;1;1;2;2;0	0.831	0.169	0.985546	Nucleotide Salvage Pathway;Glycine and Serine Metabolism;Glutamate Metabolism;Glycine and Serine Metabolism;Glycine and Serine Metabolism;Nucleotide Salvage Pathway	0.25;0.25;0.25;0.25	DHFR;GHMT2r;MTHFD;PRAGSr	0;1;2;2	0.379	0.621
dhgly_c	1.00854	Glutamate Metabolism;Methionine Metabolism;Tyrosine, Tryptophan, and Phenylalanine Metabolism;Cofactor and Prosthetic Group Biosynthesis;Tyrosine, Tryptophan, and Phenylalanine Metabolism	0.2;0.2;0.2;0.2;0.2	GLUDy;METAT;PPND;TYRL;TYRTA	2;1;2;0;1	0.731	0.269	0.948861	Glutamate Metabolism;Methionine Metabolism;Tyrosine, Tryptophan, and Phenylalanine Metabolism;Cofactor and Prosthetic Group Biosynthesis;Tyrosine, Tryptophan, and Phenylalanine Metabolism	0.2;0.2;0.2;0.2;0.2	ASPCT;CBMKr;THZPSN3;TMPK;TMPPP	2;1;0;2;1	0.123	0.877
dhnpt_c	0.929786	Cofactor and Prosthetic Group Biosynthesis;Cofactor and Prosthetic Group Biosynthesis	0.5;0.5	DNTPPA;GTPCI	1;2	0.099	0.901	0.85113	Cofactor and Prosthetic Group Biosynthesis;Cofactor and Prosthetic Group Biosynthesis	0.2;0.2;0.2;0.2;0.2	DHNPA2r;DHPS2;GCALDD;GLYCLTt2rpp;HPPK2	0;2;1;2;1	0.01	0.99
dhor_S_c	0.988762	Purine and Pyrimidine Biosynthesis;Alanine and Aspartate Metabolism;Unassigned;Purine and Pyrimidine Biosynthesis	0.25;0.25;0.25;0.25	ASPCT;ASPTA;CBMKr;DHORTS	1;2;2;0	0.414	0.586	0.991006	Purine and Pyrimidine Biosynthesis;Alanine and Aspartate Metabolism;Unassigned;Purine and Pyrimidine Biosynthesis	0.33333;0.33333;0.33333	DHORD2;OMPDC;ORPT	0;2;1	0.443	0.557
dhpmp_c	0.929786	Cofactor and Prosthetic Group Biosynthesis;Cofactor and Prosthetic Group Biosynthesis	0.5;0.5	DNTPPA;GTPCI	0;1	0.118	0.882	0.785132	Cofactor and Prosthetic Group Biosynthesis;Cofactor and Prosthetic Group Biosynthesis	0.33333;0.33333;0.33333	DHNPA2r;GCALDD;HPPK2	1;2;2	0.005	0.995
dhpt_c	0.984403	Cofactor and Prosthetic Group Biosynthesis;Cofactor and Prosthetic Group Biosynthesis;Cofactor and Prosthetic Group Biosynthesis;Cofactor and Prosthetic Group Biosynthesis;Cofactor and Prosthetic Group Biosynthesis	0.2;0.2;0.2;0.2;0.2	ADCL;ADCS;DHNPA2r;DHPS2;HPPK2	1;2;2;0;1	0.343	0.657	0.967069	Cofactor and Prosthetic Group Biosynthesis;Cofactor and Prosthetic Group Biosynthesis;Cofactor and Prosthetic Group Biosynthesis;Cofactor and Prosthetic Group Biosynthesis;Cofactor and Prosthetic Group Biosynthesis	0.5;0.5	DHFR;DHFS	1;0	0.252	0.748
dhptd_c	0.999374	Methionine Metabolism;Methionine Metabolism	0.5;0.5	AHCYSNS;RHCCE	1;0	0.56	0.44	NaN	Methionine Metabolism;Methionine Metabolism				NaN	NaN
dmlz_c	1.09658	Cofactor and Prosthetic Group Biosynthesis;Cofactor and Prosthetic Group Biosynthesis;Cofactor and Prosthetic Group Biosynthesis;Pentose Phosphate Pathway	0.14286;0.28571;0.28571;0.28571	APRAUR;DB4PS;RBFSa;RPE	2;1;0;2	0.949	0.051	1.0029	Cofactor and Prosthetic Group Biosynthesis;Cofactor and Prosthetic Group Biosynthesis;Cofactor and Prosthetic Group Biosynthesis;Pentose Phosphate Pathway	0.25;0.25;0.5	FMNAT;RBFK;RBFSb	2;1;0	0.638	0.362
dmpp_c	0.991376	Cofactor and Prosthetic Group Biosynthesis;Cofactor and Prosthetic Group Biosynthesis;Cofactor and Prosthetic Group Biosynthesis	0.33333;0.33333;0.33333	DMPPS;MECDPDH5;MECDPS	0;1;2	0.425	0.575	0.996781	Cofactor and Prosthetic Group Biosynthesis;Cofactor and Prosthetic Group Biosynthesis;Cofactor and Prosthetic Group Biosynthesis	0.089303;0.089303;0.071635;0.67812;0.071635	DMATT;GRTT;HBZOPT;IPDDI;OCTDPS	0;1;2;0;1	0.534	0.466
dnad_c	1.03238	Nucleotide Salvage Pathway;Cofactor and Prosthetic Group Biosynthesis;Histidine Metabolism;Cofactor and Prosthetic Group Biosynthesis	0.16667;0.16667;0.5;0.16667	NNATr;NNDPR;PRPPS;QULNS	0;1;2;2	0.866	0.134	1.02267	Nucleotide Salvage Pathway;Cofactor and Prosthetic Group Biosynthesis;Histidine Metabolism;Cofactor and Prosthetic Group Biosynthesis	1	NADS1	0	0.818	0.182
dpcoa_c	1.01864	Cofactor and Prosthetic Group Biosynthesis;Cofactor and Prosthetic Group Biosynthesis;Cofactor and Prosthetic Group Biosynthesis	0.33333;0.33333;0.33333	PPCDC;PPNCL2;PTPATi	1;2;0	0.799	0.201	1.1195	Cofactor and Prosthetic Group Biosynthesis;Cofactor and Prosthetic Group Biosynthesis;Cofactor and Prosthetic Group Biosynthesis	1	DPCOAK	0	0.956	0.044
dscl_c	0.990938	Cofactor and Prosthetic Group Biosynthesis;Cofactor and Prosthetic Group Biosynthesis;Cofactor and Prosthetic Group Biosynthesis	0.33333;0.33333;0.33333	HMBS;UPP3MT;UPP3S	2;0;1	0.429	0.571	1.00819	Cofactor and Prosthetic Group Biosynthesis;Cofactor and Prosthetic Group Biosynthesis;Cofactor and Prosthetic Group Biosynthesis	0.5;0.5	SHCHD2;SHCHF	0;1	0.729	0.271
dtdp_c	1.05757	Glycolysis/Gluconeogenesis;Glycolysis/Gluconeogenesis;Nucleotide Salvage Pathway;Nucleotide Salvage Pathway;Glycolysis/Gluconeogenesis;Glycolysis/Gluconeogenesis	0.25032;0.11662;0.13285;0.13328;0.11662;0.25032	ENO;GAPD;GK1;NDPK1;PGK;PYK	2;2;2;2;1;1	0.926	0.074	0.967697	Glycolysis/Gluconeogenesis;Glycolysis/Gluconeogenesis;Nucleotide Salvage Pathway;Nucleotide Salvage Pathway;Glycolysis/Gluconeogenesis;Glycolysis/Gluconeogenesis	0.071429;0.35714;0.21429;0.21429;0.14286	ACLS;NDPK4;PGCD;PGK;PYK	2;0;2;1;1	0.231	0.769
dtmp_c	0.985295	Nucleotide Salvage Pathway;Nucleotide Salvage Pathway	0.5;0.5	DUTPDP;TMDS	1;0	0.349	0.651	0.959421	Nucleotide Salvage Pathway;Nucleotide Salvage Pathway	0.25;0.25;0.5	DTMPK;NDPK4;PPKr	0;1;2	0.191	0.809
dttp_c	1.02544	Purine and Pyrimidine Biosynthesis;Glycolysis/Gluconeogenesis;Glycolysis/Gluconeogenesis;Purine and Pyrimidine Biosynthesis;Glutamate Metabolism;Glycolysis/Gluconeogenesis;Purine and Pyrimidine Biosynthesis;Purine and Pyrimidine Biosynthesis;Purine and Pyrimidine Biosynthesis;Glycolysis/Gluconeogenesis	0.05;0.05;0.3;0.05;0.05;0.3;0.05;0.05;0.05;0.05	AIRC2;ENO;GAPD;GART;GLNS;PGK;PRAGSr;PRAIS;PRFGS;PYK	2;2;2;2;2;1;2;2;2;1	0.845	0.155	NaN	Purine and Pyrimidine Biosynthesis;Glycolysis/Gluconeogenesis;Glycolysis/Gluconeogenesis;Purine and Pyrimidine Biosynthesis;Glutamate Metabolism;Glycolysis/Gluconeogenesis;Purine and Pyrimidine Biosynthesis;Purine and Pyrimidine Biosynthesis;Purine and Pyrimidine Biosynthesis;Glycolysis/Gluconeogenesis				NaN	NaN
dump_c	0.998223	Nucleotide Salvage Pathway	1	DUTPDP	0	0.481	0.519	0.9367	Nucleotide Salvage Pathway	0.33333;0.33333;0.33333	DTMPK;NDPK4;TMDS	1;2;0	0.113	0.887
dutp_c	0.986187	Oxidative Phosphorylation;Nucleotide Salvage Pathway;Oxidative Phosphorylation;Glycolysis/Gluconeogenesis;Nucleotide Salvage Pathway;Cell Envelope Biosynthesis	0.1;0.25;0.1;0.05;0.25;0.25	ATPS4rpp;NDPK2;PPKr;PYK;RNTR4c2;UAGPT3	2;1;2;2;0;2	0.381	0.619	0.98541	Oxidative Phosphorylation;Nucleotide Salvage Pathway;Oxidative Phosphorylation;Glycolysis/Gluconeogenesis;Nucleotide Salvage Pathway;Cell Envelope Biosynthesis	0.25;0.25;0.25;0.25	DHFR;DTMPK;DUTPDP;TMDS	2;2;0;1	0.381	0.619
dxyl5p_c	0.931056	Cofactor and Prosthetic Group Biosynthesis;Cofactor and Prosthetic Group Biosynthesis;Tyrosine, Tryptophan, and Phenylalanine Metabolism;Methionine Metabolism;Cofactor and Prosthetic Group Biosynthesis;Glutamate Metabolism;Tyrosine, Tryptophan, and Phenylalanine Metabolism;Methionine Metabolism;Tyrosine, Tryptophan, and Phenylalanine Metabolism	0.035179;0.035179;0.035179;0.14908;0.14908;0.14908;0.14908;0.14908;0.14908	ADCL;ADCS;CHORS;CYSTL;DXPS;GLNS;IGPS;SHSL1;TRPS3	1;2;2;1;0;2;2;2;1	0.056	0.944	0.95937	Cofactor and Prosthetic Group Biosynthesis;Cofactor and Prosthetic Group Biosynthesis;Tyrosine, Tryptophan, and Phenylalanine Metabolism;Methionine Metabolism;Cofactor and Prosthetic Group Biosynthesis;Glutamate Metabolism;Tyrosine, Tryptophan, and Phenylalanine Metabolism;Methionine Metabolism;Tyrosine, Tryptophan, and Phenylalanine Metabolism	0.090909;0.090909;0.27273;0.27273;0.27273	ASPCT;CBMKr;CDPMEK;DXPRIi;MEPCT	2;1;2;0;1	0.165	0.835
e4p_c	1.09725	Pentose Phosphate Pathway;Transport, Inner Membrane;Pentose Phosphate Pathway;Glycolysis/Gluconeogenesis;Glycolysis/Gluconeogenesis	0.30689;0.035911;0.30689;0.035911;0.3144	FBA3;GLCptspp;PFK_3;PGI;TPI	0;2;1;1;1	0.953	0.047	1.03498	Pentose Phosphate Pathway;Transport, Inner Membrane;Pentose Phosphate Pathway;Glycolysis/Gluconeogenesis;Glycolysis/Gluconeogenesis	0.25318;0.24372;0.25318;0.24991	GAPD;PFK_3;PGK;TALA	1;1;2;0	0.892	0.108
eig3p_c	1.03459	Glutamate Metabolism;Glutamate Metabolism;Histidine Metabolism;Histidine Metabolism;Histidine Metabolism	0.16667;0.33333;0.16667;0.16667;0.16667	GLNS;GLUDy;IG3PS;PRAMPC;PRMICI	1;2;0;2;1	0.891	0.109	1.09132	Glutamate Metabolism;Glutamate Metabolism;Histidine Metabolism;Histidine Metabolism;Histidine Metabolism	0.25;0.25;0.25;0.25	GLUDy;HISTP;HSTPT;IGPDH	2;2;1;0	0.936	0.064
etoh_c	1.02031	Pyruvate Metabolism;Pyruvate Metabolism	0.5;0.5	ACALD;ALCD2x	1;0	0.812	0.188	1.00698	Pyruvate Metabolism;Pyruvate Metabolism	1	ETOHtex	1	0.755	0.364
f6p_c	1.01362	Glycolysis/Gluconeogenesis;Transport, Inner Membrane;Transport, Outer Membrane Porin;Transport, Outer Membrane;Glycolysis/Gluconeogenesis	0.25;0.25;0.125;0.125;0.25	ENO;GLCptspp;GLCtex_copy1;GLCtex_copy2;PGI	2;1;2;2;0	0.797	0.203	1.05812	Glycolysis/Gluconeogenesis;Transport, Inner Membrane;Transport, Outer Membrane Porin;Transport, Outer Membrane;Glycolysis/Gluconeogenesis	0.069029;0.069029;0.045013;0.28483;0.045013;0.058993;0.28483;0.14326	DHAPT;F6PA;FBA;GAPD;PFK;PFL;PGK;TPI	1;0;1;1;0;2;2;2	0.91	0.09
fad_c	1.05166	Purine and Pyrimidine Biosynthesis;Glycolysis/Gluconeogenesis;Glycolysis/Gluconeogenesis;Glutamate Metabolism;Glycolysis/Gluconeogenesis;Purine and Pyrimidine Biosynthesis;Purine and Pyrimidine Biosynthesis;Glycolysis/Gluconeogenesis	0.049803;0.15663;0.2429;0.051489;0.2429;0.049827;0.049827;0.15663	AIRC2;ENO;GAPD;GLNS;PGK;PRAIS;PRFGS;PYK	2;2;2;2;1;2;2;1	0.909	0.091	1.03026	Purine and Pyrimidine Biosynthesis;Glycolysis/Gluconeogenesis;Glycolysis/Gluconeogenesis;Glutamate Metabolism;Glycolysis/Gluconeogenesis;Purine and Pyrimidine Biosynthesis;Purine and Pyrimidine Biosynthesis;Glycolysis/Gluconeogenesis	0.33333;0.33333;0.33333	FADRx;GAPD;PGK	0;1;2	0.864	0.136
fadh2_c	1.03719	Cofactor and Prosthetic Group Biosynthesis;Glycolysis/Gluconeogenesis;Glycolysis/Gluconeogenesis;Glycolysis/Gluconeogenesis;Glycolysis/Gluconeogenesis	0.25;0.125;0.25;0.25;0.125	FADRx;FBA;GAPD;PGK;TPI	0;2;1;2;2	0.895	0.105	1.0153	Cofactor and Prosthetic Group Biosynthesis;Glycolysis/Gluconeogenesis;Glycolysis/Gluconeogenesis;Glycolysis/Gluconeogenesis;Glycolysis/Gluconeogenesis	0.054777;0.054777;0.054777;0.054777;0.054777;0.054777;0.054777;0.054777;0.054777;0.054777;0.054777;0.054777;0.054777;0.2879	ACACT2r;ACACT3r;ACACT4r;ACACT5r;ACOAD1f;ACOAD2f;ACOAD3f;ACOAD4f;ACOAD5f;HACD2;HACD3;HACD4;HACD5;PFL	1;1;1;1;0;0;0;0;0;2;2;2;2;2	0.795	0.205
fdp_c	1.08453	Transport, Inner Membrane;Glycolysis/Gluconeogenesis;Glycolysis/Gluconeogenesis	0.33333;0.33333;0.33333	GLCptspp;PFK;PGI	2;0;1	0.954	0.046	1.05633	Transport, Inner Membrane;Glycolysis/Gluconeogenesis;Glycolysis/Gluconeogenesis	0.16769;0.33332;0.33332;0.16567	FBA;GAPD;PGK;TPI	0;1;2;1	0.923	0.077
fgam_c	1.06251	Purine and Pyrimidine Biosynthesis;Glycine and Serine Metabolism;Purine and Pyrimidine Biosynthesis;Pyruvate Metabolism;Purine and Pyrimidine Biosynthesis;Glycolysis/Gluconeogenesis	0.096879;0.12902;0.12902;0.25803;0.12902;0.25803	GARFT;GHMT2r;GLUPRT;PFL;PRAGSr;PYK	0;2;2;1;1;2	0.908	0.092	1.01584	Purine and Pyrimidine Biosynthesis;Glycine and Serine Metabolism;Purine and Pyrimidine Biosynthesis;Pyruvate Metabolism;Purine and Pyrimidine Biosynthesis;Glycolysis/Gluconeogenesis	0.064455;0.072664;0.31602;0.064487;0.064487;0.15558;0.15558;0.053368;0.053368	AIRC2;GLNS;GLUDy;PRAIS;PRFGS;PSERT;PSP_L;SDPDS;SDPTA	2;1;2;1;0;1;2;2;1	0.801	0.199
fmn_c	1.01367	Cofactor and Prosthetic Group Biosynthesis;Cofactor and Prosthetic Group Biosynthesis;Cofactor and Prosthetic Group Biosynthesis	0.25;0.5;0.25	RBFK;RBFSa;RBFSb	0;2;1	0.785	0.215	0.977729	Cofactor and Prosthetic Group Biosynthesis;Cofactor and Prosthetic Group Biosynthesis;Cofactor and Prosthetic Group Biosynthesis	0.5;0.26923;0.076923;0.076923;0.076923	FADRx;FMNAT;I2FE2SS;I2FE2SS2;I4FE4SR	1;0;2;2;2	0.282	0.718
for_c	1.03653	Alternate Carbon Metabolism;Glycolysis/Gluconeogenesis;Glycolysis/Gluconeogenesis;Transport, Inner Membrane;Transport, Outer Membrane Porin;Transport, Outer Membrane;Pyruvate Metabolism;Glycolysis/Gluconeogenesis	0.071817;0.26228;0.071817;0.14049;0.076535;0.063958;0.26313;0.049973	DHAPT;ENO;F6PA;GLCptspp;GLCtex_copy1;GLCtex_copy2;PFL;PYK	1;2;2;1;2;2;0;1	0.868	0.132	1.05657	Alternate Carbon Metabolism;Glycolysis/Gluconeogenesis;Glycolysis/Gluconeogenesis;Transport, Inner Membrane;Transport, Outer Membrane Porin;Transport, Outer Membrane;Pyruvate Metabolism;Glycolysis/Gluconeogenesis	0.5;0.5	FORtex;FORtppi	1;0	0.942	0.058
fpram_c	0.973622	Purine and Pyrimidine Biosynthesis;Glutamate Metabolism;Glutamate Metabolism;Purine and Pyrimidine Biosynthesis;Purine and Pyrimidine Biosynthesis;Purine and Pyrimidine Biosynthesis	0.067416;0.19095;0.4723;0.08978;0.08978;0.08978	GARFT;GLNS;GLUDy;GLUPRT;PRAGSr;PRFGS	1;1;2;2;2;0	0.266	0.734	0.996973	Purine and Pyrimidine Biosynthesis;Glutamate Metabolism;Glutamate Metabolism;Purine and Pyrimidine Biosynthesis;Purine and Pyrimidine Biosynthesis;Purine and Pyrimidine Biosynthesis	0.33328;0.33328;0.33344	AIRC2;AIRC3;PRAIS	1;2;0	0.524	0.476
fprica_c	0.974783	Purine and Pyrimidine Biosynthesis;Purine and Pyrimidine Biosynthesis;Glutamate Metabolism;Histidine Metabolism;Purine and Pyrimidine Biosynthesis;Histidine Metabolism	0.26002;0.31501;0.054985;0.054985;0.26002;0.054985	ADSL2r;AICART;GLNS;IG3PS;PRASCSi;PRMICI	1;0;2;1;2;2	0.244	0.756	0.962851	Purine and Pyrimidine Biosynthesis;Purine and Pyrimidine Biosynthesis;Glutamate Metabolism;Histidine Metabolism;Purine and Pyrimidine Biosynthesis;Histidine Metabolism	0.18365;0.18365;0.14968;0.33333;0.14968	ADSL1r;ADSS;GMPS2;IMPC;IMPD	2;1;2;0;1	0.221	0.779
frdp_c	0.996704	Cofactor and Prosthetic Group Biosynthesis;Cofactor and Prosthetic Group Biosynthesis;Cofactor and Prosthetic Group Biosynthesis;Cofactor and Prosthetic Group Biosynthesis	0.14286;0.42857;0.14286;0.28571	DMATT;DMPPS;GRTT;IPDDI	1;2;0;1	0.542	0.458	0.994769	Cofactor and Prosthetic Group Biosynthesis;Cofactor and Prosthetic Group Biosynthesis;Cofactor and Prosthetic Group Biosynthesis;Cofactor and Prosthetic Group Biosynthesis	0.2;0.2;0.2;0.2;0.2	HBZOPT;OCTDPS;OPHBDC;PAPPT3;UDCPDP	1;0;2;2;1	0.505	0.495
fum_c	0.455935	Alanine and Aspartate Metabolism;Purine and Pyrimidine Biosynthesis;Oxidative Phosphorylation	0.15792;0.082191;0.75989	ASPTA;IMPC;SUCDi	2;2;0	0	1	1.19569	Alanine and Aspartate Metabolism;Purine and Pyrimidine Biosynthesis;Oxidative Phosphorylation	0.081468;0.19008;0.19008;0.079017;0.079189;0.19008;0.19008	CS;FRD2;FRD3;FUM;MDH;NADH17pp;NADH18pp	2;0;0;0;1;1;1	0.971	0.029
g3p_c	1.05987	Alternate Carbon Metabolism;Glycolysis/Gluconeogenesis;Glycolysis/Gluconeogenesis;Glycolysis/Gluconeogenesis;Pentose Phosphate Pathway;Transport, Inner Membrane;Glycolysis/Gluconeogenesis;Pentose Phosphate Pathway;Glycolysis/Gluconeogenesis;Pentose Phosphate Pathway;Glycolysis/Gluconeogenesis	0.071603;0.22155;0.071603;0.046691;0.030866;0.14994;0.046691;0.030866;0.14994;0.031649;0.1486	DHAPT;ENO;F6PA;FBA;FBA3;GLCptspp;PFK;PFK_3;PGI;TALA;TPI	1;2;0;0;1;2;1;2;1;0;0	0.914	0.086	1.04189	Alternate Carbon Metabolism;Glycolysis/Gluconeogenesis;Glycolysis/Gluconeogenesis;Glycolysis/Gluconeogenesis;Pentose Phosphate Pathway;Transport, Inner Membrane;Glycolysis/Gluconeogenesis;Pentose Phosphate Pathway;Glycolysis/Gluconeogenesis;Pentose Phosphate Pathway;Glycolysis/Gluconeogenesis	0.33583;0.33583;0.32834	GAPD;PGK;PGM	0;1;2	0.901	0.099
g6p_c	0.986144	Glycolysis/Gluconeogenesis;Transport, Inner Membrane;Transport, Outer Membrane Porin;Transport, Outer Membrane;Glycolysis/Gluconeogenesis	0.25;0.25;0.125;0.125;0.25	ENO;GLCptspp;GLCtex_copy1;GLCtex_copy2;PGM	1;0;1;1;2	0.397	0.603	1.05736	Glycolysis/Gluconeogenesis;Transport, Inner Membrane;Transport, Outer Membrane Porin;Transport, Outer Membrane;Glycolysis/Gluconeogenesis	0.11962;0.11962;0.078004;0.24534;0.078004;0.051567;0.25496;0.052875	DHAPT;F6PA;FBA;GAPD;PFK;PFK_3;PGI;TALA	2;1;2;2;1;2;0;1	0.92	0.08
gam1p_c	0.944885	Cell Envelope Biosynthesis;Glutamate Metabolism;Cell Envelope Biosynthesis;Glycolysis/Gluconeogenesis	0.25;0.25;0.25;0.25	GF6PTA;GLNS;PGAMT;PGI	1;2;0;2	0.129	0.871	0.984035	Cell Envelope Biosynthesis;Glutamate Metabolism;Cell Envelope Biosynthesis;Glycolysis/Gluconeogenesis	0.33333;0.13727;0.09803;0.33333;0.09803	G1PACT;UAGAAT;UAGCVT;UAGDP;UAGPT3	0;2;2;1;2	0.384	0.616
gam6p_c	0.988062	Cell Envelope Biosynthesis;Transport, Inner Membrane;Glutamate Metabolism;Glutamate Metabolism;Glycolysis/Gluconeogenesis	0.2;0.2;0.2;0.2;0.2	GF6PTA;GLCptspp;GLNS;GLUDy;PGI	0;2;1;2;1	0.395	0.605	0.975833	Cell Envelope Biosynthesis;Transport, Inner Membrane;Glutamate Metabolism;Glutamate Metabolism;Glycolysis/Gluconeogenesis	0.33333;0.33333;0.33333	G1PACT;PGAMT;UAGDP	1;0;2	0.27	0.73
gar_c	0.924476	Glycine and Serine Metabolism;Glutamate Metabolism;Purine and Pyrimidine Biosynthesis;Purine and Pyrimidine Biosynthesis;Histidine Metabolism;Glycine and Serine Metabolism;Alternate Carbon Metabolism	0.16683;0.16683;0.16683;0.16683;0.11228;0.16586;0.054553	GHMT2r;GLNS;GLUPRT;PRAGSr;PRPPS;PSP_L;R15BPK	1;2;1;0;2;2;2	0.058	0.942	0.896414	Glycine and Serine Metabolism;Glutamate Metabolism;Purine and Pyrimidine Biosynthesis;Purine and Pyrimidine Biosynthesis;Histidine Metabolism;Glycine and Serine Metabolism;Alternate Carbon Metabolism	0.18772;0.062275;0.25;0.25;0.25	GARFT;GART;GLNS;PRAIS;PRFGS	0;0;2;2;1	0.038	0.962
gcald_c	1.00393	Cofactor and Prosthetic Group Biosynthesis;Cofactor and Prosthetic Group Biosynthesis	0.5;0.5	DHNPA2r;DNTPPA	0;2	0.674	0.326	0.793169	Cofactor and Prosthetic Group Biosynthesis;Cofactor and Prosthetic Group Biosynthesis	0.33333;0.33333;0.33333	GCALDD;GLYCLTt2rpp;GLYCLTtex	0;1;2	0.016	0.984
gdp_c	1.08814	Glycolysis/Gluconeogenesis;Glycolysis/Gluconeogenesis;Glutamate Metabolism;Glycolysis/Gluconeogenesis;Glycolysis/Gluconeogenesis;Oxidative Phosphorylation	0.28079;0.1126;0.052626;0.1126;0.26479;0.17659	ENO;GAPD;GLUDy;PGK;PYK;THD2pp	2;2;2;1;1;2	0.94	0.06	0.970892	Glycolysis/Gluconeogenesis;Glycolysis/Gluconeogenesis;Glutamate Metabolism;Glycolysis/Gluconeogenesis;Glycolysis/Gluconeogenesis;Oxidative Phosphorylation	0.085491;0.34507;0.26025;0.26025;0.048943	ACKr;NDPK1;PGCD;PGK;PYK	1;0;2;1;1	0.232	0.768
gln_L_c	0.887623	Alanine and Aspartate Metabolism;Glutamate Metabolism;Glutamate Metabolism;Citric Acid Cycle;Valine, Leucine, and Isoleucine Metabolism	0.047779;0.33333;0.33333;0.19794;0.087612	ASPTA;GLNS;GLUDy;ICDHyr;VALTA	2;0;1;2;2	0.036	0.964	1.05438	Alanine and Aspartate Metabolism;Glutamate Metabolism;Glutamate Metabolism;Citric Acid Cycle;Valine, Leucine, and Isoleucine Metabolism	0.088034;0.0881;0.44349;0.19019;0.19019	ASPK;ASPTA;GLUDy;PSERT;PSP_L	2;1;2;1;2	0.898	0.102
glu_D_c	0.998523	Glutamate Metabolism;Cell Envelope Biosynthesis;Citric Acid Cycle;Histidine Metabolism	0.25;0.25;0.25;0.25	GLUDy;GLUR;ICDHyr;PRPPS	1;0;2;2	0.577	0.423	1.02388	Glutamate Metabolism;Cell Envelope Biosynthesis;Citric Acid Cycle;Histidine Metabolism	0.33333;0.33333;0.33333	UAAGDS;UAMAGS;UGMDDS	1;0;2	0.862	0.138
glu_L_c	1.02421	Citric Acid Cycle;Oxidative Phosphorylation;Glutamate Metabolism;Citric Acid Cycle;Oxidative Phosphorylation	0.069116;0.090337;0.54621;0.069116;0.22522	ACONTb;ATPS4rpp;GLUDy;ICDHyr;PPKr	2;2;0;1;2	0.83	0.17	0.946737	Citric Acid Cycle;Oxidative Phosphorylation;Glutamate Metabolism;Citric Acid Cycle;Oxidative Phosphorylation	0.094907;0.094907;0.2599;0.094179;0.16074;0.14768;0.14768	ASAD;ASPK;ASPTA;GHMT2r;GLNS;PSERT;PSP_L	2;1;0;2;0;0;1	0.118	0.882
glu1sa_c	1.06025	Purine and Pyrimidine Biosynthesis;Glutamate Metabolism;Cofactor and Prosthetic Group Biosynthesis;Cofactor and Prosthetic Group Biosynthesis	0.25;0.25;0.25;0.25	CTPS2;GLUDy;GLUTRR;GLUTRS	2;2;0;1	0.923	0.077	0.954959	Purine and Pyrimidine Biosynthesis;Glutamate Metabolism;Cofactor and Prosthetic Group Biosynthesis;Cofactor and Prosthetic Group Biosynthesis	0.61538;0.076923;0.30769	G1SAT;HMBS;PPBNGS	0;2;1	0.184	0.816
glu5p_c	0.948205	Cell Envelope Biosynthesis;Glutamate Metabolism;Arginine and Proline Metabolism;Glutamate Metabolism;Purine and Pyrimidine Biosynthesis;Citric Acid Cycle;Glycolysis/Gluconeogenesis;Alternate Carbon Metabolism	0.071312;0.16683;0.16683;0.16683;0.095018;0.16683;0.071312;0.095018	GF6PTA;GLNS;GLU5K;GLUDy;GLUPRT;ICDHyr;PGI;R15BPK	1;2;0;1;1;2;2;2	0.115	0.885	1.00119	Cell Envelope Biosynthesis;Glutamate Metabolism;Arginine and Proline Metabolism;Glutamate Metabolism;Purine and Pyrimidine Biosynthesis;Citric Acid Cycle;Glycolysis/Gluconeogenesis;Alternate Carbon Metabolism	0.5;0.5	G5SD;P5CR	0;2	0.582	0.418
glu5sa_c	1.06555	Purine and Pyrimidine Biosynthesis;Arginine and Proline Metabolism;Arginine and Proline Metabolism;Glutamate Metabolism;Purine and Pyrimidine Biosynthesis	0.18154;0.25;0.25;0.25;0.068456	CTPS2;G5SD;GLU5K;GLUDy;GMPS2	2;0;1;2;2	0.919	0.081	0.953059	Purine and Pyrimidine Biosynthesis;Arginine and Proline Metabolism;Arginine and Proline Metabolism;Glutamate Metabolism;Purine and Pyrimidine Biosynthesis	1	P5CR	1	0.18	0.82
glutrna_c	0.951081	Glutamate Metabolism;Glutamate Metabolism;Cofactor and Prosthetic Group Biosynthesis;Purine and Pyrimidine Biosynthesis;Citric Acid Cycle;Purine and Pyrimidine Biosynthesis	0.066667;0.26667;0.26667;0.066667;0.26667;0.066667	GLNS;GLUDy;GLUTRS;GMPS2;ICDHyr;IMPD	2;1;0;1;2;2	0.141	0.859	1.008	Glutamate Metabolism;Glutamate Metabolism;Cofactor and Prosthetic Group Biosynthesis;Purine and Pyrimidine Biosynthesis;Citric Acid Cycle;Purine and Pyrimidine Biosynthesis	0.4;0.4;0.2	G1SAT;GLUTRR;PPBNGS	1;0;2	0.717	0.283
gly_c	1.01075	Glycine and Serine Metabolism;Glycine and Serine Metabolism;Glycine and Serine Metabolism	0.33333;0.33333;0.33333	GHMT2r;PSERT;PSP_L	0;2;1	0.723	0.277	0.986978	Glycine and Serine Metabolism;Glycine and Serine Metabolism;Glycine and Serine Metabolism	0.2503;0.083034;0.33333;0.33333	GARFT;GART;PRAGSr;PRFGS	1;1;0;2	0.412	0.588
glyc3p_c	1.04837	Glycolysis/Gluconeogenesis;Alternate Carbon Metabolism;Glycolysis/Gluconeogenesis	0.33333;0.33333;0.33333	FBA;G3PD2;PFK	1;0;2	0.896	0.104	0.9899	Glycolysis/Gluconeogenesis;Alternate Carbon Metabolism;Glycolysis/Gluconeogenesis	0.19671;0.23186;0.098357;0.11593;0.098357;0.11593;0.065572;0.077286	AACPS3;AACPS4;AGPAT160;AGPAT161;DASYN160;DASYN161;G3PAT160;G3PAT161	1;1;1;1;2;2;0;0	0.445	0.555
glyclt_c	0.688233	Cofactor and Prosthetic Group Biosynthesis;Folate Metabolism	0.5;0.5	DHNPA2r;GCALDD	1;0	0.009	0.991	1.0013	Cofactor and Prosthetic Group Biosynthesis;Folate Metabolism	0.5;0.5	GLYCLTt2rpp;GLYCLTtex	0;1	0.583	0.417
gmp_c	0.99004	Glutamate Metabolism;Glutamate Metabolism;Purine and Pyrimidine Biosynthesis;Purine and Pyrimidine Biosynthesis;Purine and Pyrimidine Biosynthesis	0.125;0.5;0.125;0.125;0.125	GLNS;GLUDy;GMPS2;IMPC;IMPD	1;2;0;2;1	0.43	0.57	0.953937	Glutamate Metabolism;Glutamate Metabolism;Purine and Pyrimidine Biosynthesis;Purine and Pyrimidine Biosynthesis;Purine and Pyrimidine Biosynthesis	0.24771;0.24771;0.47712;0.02746	GK1;NDPK1;PPKr;RNTR2c2	0;1;2;2	0.168	0.832
grdp_c	1.00265	Cofactor and Prosthetic Group Biosynthesis;Cofactor and Prosthetic Group Biosynthesis;Cofactor and Prosthetic Group Biosynthesis;Cofactor and Prosthetic Group Biosynthesis	0.16667;0.33333;0.16667;0.33333	DMATT;DMPPS;IPDDI;MECDPDH5	0;1;1;2	0.652	0.348	0.971803	Cofactor and Prosthetic Group Biosynthesis;Cofactor and Prosthetic Group Biosynthesis;Cofactor and Prosthetic Group Biosynthesis;Cofactor and Prosthetic Group Biosynthesis	0.38398;0.30801;0.30801	GRTT;HBZOPT;OCTDPS	0;2;1	0.256	0.744
gthox_c	0.980593	Unassigned	1	GRXR	0	0.254	0.746	1.01651	Unassigned	1	GTHOr	0	0.793	0.208
gthrd_c	1.01651	Cofactor and Prosthetic Group Biosynthesis	1	GTHOr	0	0.799	0.202	0.980593	Cofactor and Prosthetic Group Biosynthesis	1	GRXR	0	0.246	0.755
gtp_c	1.0303	Glycolysis/Gluconeogenesis;Glycolysis/Gluconeogenesis;Glutamate Metabolism;Nucleotide Salvage Pathway;Glycolysis/Gluconeogenesis;Glycolysis/Gluconeogenesis	0.14621;0.26827;0.049652;0.12139;0.26827;0.14621	ENO;GAPD;GLNS;NDPK1;PGK;PYK	2;2;2;0;1;1	0.874	0.126	1.08935	Glycolysis/Gluconeogenesis;Glycolysis/Gluconeogenesis;Glutamate Metabolism;Nucleotide Salvage Pathway;Glycolysis/Gluconeogenesis;Glycolysis/Gluconeogenesis	0.10442;0.04285;0.046378;0.13707;0.13707;0.040465;0.14012;0.086387;0.17731;0.04745;0.040465	ACKr;ADK1;ADK3;FORtex;FORtppi;FRD3;PFL;PPKr;PYK;R15BPK;SUCOAS	1;2;0;2;1;2;2;1;1;2;2	0.928	0.072
h2mb4p_c	0.991964	Cofactor and Prosthetic Group Biosynthesis;Cofactor and Prosthetic Group Biosynthesis;Cofactor and Prosthetic Group Biosynthesis	0.33333;0.33333;0.33333	CDPMEK;MECDPDH5;MECDPS	2;0;1	0.442	0.558	0.997673	Cofactor and Prosthetic Group Biosynthesis;Cofactor and Prosthetic Group Biosynthesis;Cofactor and Prosthetic Group Biosynthesis	0.052661;0.45255;0.052661;0.39989;0.042243	DMATT;DMPPS;GRTT;IPDDI;OCTDPS	1;0;2;1;2	0.523	0.477
hco3_c	0.917612	Unassigned	1	HCO3E	0	0.094	0.907	1.02967	Unassigned	0.33333;0.33333;0.33333	AIRC2;AIRC3;PRASCSi	0;1;2	0.876	0.124
hcys_L_c	1.0141	Cysteine Metabolism;Methionine Metabolism;Methionine Metabolism;Methionine Metabolism	0.25;0.25;0.25;0.25	CYSS;CYSTL;HSST;SHSL1	2;0;2;1	0.788	0.212	0.965169	Cysteine Metabolism;Methionine Metabolism;Methionine Metabolism;Methionine Metabolism	1	METS	0	0.184	0.818
hdca_c	0.989587	Membrane Lipid Metabolism;Membrane Lipid Metabolism;Cell Envelope Biosynthesis	0.33333;0.33333;0.33333	ACOAD7f;ECOAH7;FACOAE160	1;2;0	0.387	0.613	0.990845	Membrane Lipid Metabolism;Membrane Lipid Metabolism;Cell Envelope Biosynthesis	0.375;0.0625;0.1875;0.0625;0.1875;0.125	AACPS3;ACPPAT160;AGPAT160;APG3PAT160;DASYN160;G3PAT160	0;1;1;2;2;1	0.424	0.576
hdcap_c	0.995616	Cell Envelope Biosynthesis;Glycerophospholipid Metabolism;Cell Envelope Biosynthesis	0.33333;0.33333;0.33333	AACPS3;ACPPAT160;FACOAE160	1;0;2	0.497	0.503	0.991675	Cell Envelope Biosynthesis;Glycerophospholipid Metabolism;Cell Envelope Biosynthesis	0.25;0.25;0.25;0.25	AACPS3;AGPAT160;APG3PAT160;DASYN160	2;1;0;2	0.458	0.542
hdcea_c	0.987393	Membrane Lipid Metabolism;Membrane Lipid Metabolism;Cell Envelope Biosynthesis	0.33333;0.33333;0.33333	CTECOAI7;ECOAH7;FACOAE161	1;2;0	0.405	0.595	0.990845	Membrane Lipid Metabolism;Membrane Lipid Metabolism;Cell Envelope Biosynthesis	0.375;0.0625;0.1875;0.0625;0.1875;0.125	AACPS4;ACPPAT161;AGPAT161;APG3PAT161;DASYN161;G3PAT161	0;1;1;2;2;1	0.452	0.548
hdceap_c	0.995616	Cell Envelope Biosynthesis;Glycerophospholipid Metabolism;Cell Envelope Biosynthesis	0.33333;0.33333;0.33333	AACPS4;ACPPAT161;FACOAE161	1;0;2	0.493	0.507	0.991675	Cell Envelope Biosynthesis;Glycerophospholipid Metabolism;Cell Envelope Biosynthesis	0.25;0.25;0.25;0.25	AACPS4;AGPAT161;APG3PAT161;DASYN161	2;1;0;2	0.461	0.539
hdcoa_c	0.981806	Membrane Lipid Metabolism;Membrane Lipid Metabolism;Membrane Lipid Metabolism	0.33333;0.33333;0.33333	CTECOAI7;ECOAH7;HACD7	0;1;2	0.326	0.674	0.964115	Membrane Lipid Metabolism;Membrane Lipid Metabolism;Membrane Lipid Metabolism	0.28571;0.047619;0.047619;0.14286;0.28571;0.095238;0.047619;0.047619	AACPS4;ACCOAL;ACPPAT161;AGPAT161;FACOAE161;G3PAT161;PPCSCT;THDPS	1;1;2;2;0;2;2;2	0.184	0.816
hdd2coa_c	0.981456	Membrane Lipid Metabolism;Membrane Lipid Metabolism;Membrane Lipid Metabolism	0.33333;0.33333;0.33333	ACACT7r;ECOAH7;HACD7	2;0;1	0.32	0.68	0.882445	Membrane Lipid Metabolism;Membrane Lipid Metabolism;Membrane Lipid Metabolism	0.11475;0.13525;0.1573;0.11475;0.13525;0.11475;0.13525;0.0927	AACPS3;AACPS4;ACCOAL;ACOAD7f;CTECOAI7;FACOAE160;FACOAE161;SUCOAS	2;2;2;0;0;1;1;2	0.008	0.992
hdeACP_c	0.992648	Cell Envelope Biosynthesis;Cell Envelope Biosynthesis;Cell Envelope Biosynthesis;Cell Envelope Biosynthesis;Membrane Lipid Metabolism;Cell Envelope Biosynthesis;Alternate Carbon Metabolism;Membrane Lipid Metabolism	0.055556;0.055556;0.22222;0.055556;0.22222;0.22222;0.11111;0.055556	3OAR140;3OAS140;AACPS4;AACPS7;CTECOAI7;FACOAE161;G3PD2;MCOATA	2;1;0;2;2;1;2;2	0.497	0.503	0.935079	Cell Envelope Biosynthesis;Cell Envelope Biosynthesis;Cell Envelope Biosynthesis;Cell Envelope Biosynthesis;Membrane Lipid Metabolism;Cell Envelope Biosynthesis;Alternate Carbon Metabolism;Membrane Lipid Metabolism	0.12213;0.12213;0.12213;0.039345;0.11803;0.039345;0.11803;0.078689;0.12213;0.11803	3OAS140;AACPS7;ACCOAL;ACPPAT161;AGPAT161;APG3PAT161;DASYN161;G3PAT161;MCOATA;PSSA161	2;1;2;0;0;1;1;0;1;2	0.065	0.935
his_L_c	1.08264	Histidine Metabolism;Histidine Metabolism;Histidine Metabolism	0.33333;0.33333;0.33333	HISTD;HISTP;HSTPT	0;1;2	0.959	0.041	NaN	Histidine Metabolism;Histidine Metabolism;Histidine Metabolism				NaN	NaN
hisp_c	1.02746	Glutamate Metabolism;Glutamate Metabolism;Histidine Metabolism;Histidine Metabolism;Histidine Metabolism;Histidine Metabolism;Threonine and Lysine Metabolism	0.125;0.25;0.125;0.125;0.125;0.125;0.125	GLNS;GLUDy;HSTPT;IG3PS;IGPDH;PRMICI;SDPTA	2;1;0;1;1;2;2	0.856	0.144	1.0915	Glutamate Metabolism;Glutamate Metabolism;Histidine Metabolism;Histidine Metabolism;Histidine Metabolism;Histidine Metabolism;Threonine and Lysine Metabolism	0.5;0.5	HISTD;HISTP	1;0	0.951	0.049
histd_c	1.05431	Glutamate Metabolism;Purine and Pyrimidine Biosynthesis;Histidine Metabolism;Histidine Metabolism;Histidine Metabolism;Histidine Metabolism	0.16667;0.16667;0.16667;0.16667;0.16667;0.16667	GLUDy;GLUPRT;HISTP;HSTPT;IG3PS;IGPDH	2;2;0;1;2;2	0.912	0.088	1.09167	Glutamate Metabolism;Purine and Pyrimidine Biosynthesis;Histidine Metabolism;Histidine Metabolism;Histidine Metabolism;Histidine Metabolism	1	HISTD	0	0.947	0.055
hmbil_c	0.954959	Cofactor and Prosthetic Group Biosynthesis;Cofactor and Prosthetic Group Biosynthesis;Cofactor and Prosthetic Group Biosynthesis	0.61538;0.076923;0.30769	G1SAT;HMBS;PPBNGS	2;0;1	0.158	0.842	0.990677	Cofactor and Prosthetic Group Biosynthesis;Cofactor and Prosthetic Group Biosynthesis;Cofactor and Prosthetic Group Biosynthesis	0.16667;0.16667;0.16667;0.33333;0.16667	CPPPGO;SHCHD2;UPP3MT;UPP3S;UPPDC1	2;2;1;0;1	0.442	0.558
hom_L_c	1.02552	Threonine and Lysine Metabolism;Threonine and Lysine Metabolism;Threonine and Lysine Metabolism	0.33333;0.33333;0.33333	ASAD;ASPK;HSDy	1;2;0	0.852	0.148	0.986036	Threonine and Lysine Metabolism;Threonine and Lysine Metabolism;Threonine and Lysine Metabolism	0.071635;0.071635;0.2533;0.071635;0.071635;0.071635;0.13522;0.2533	ACCOAL;CYSTL;HSK;HSST;PPCSCT;SHSL1;THRD_L;THRS	1;2;0;0;2;1;2;1	0.387	0.613
hx2coa_c	0.981456	Membrane Lipid Metabolism;Membrane Lipid Metabolism;Membrane Lipid Metabolism	0.33333;0.33333;0.33333	ACACT2r;ECOAH2;HACD2	2;0;1	0.324	0.676	0.98489	Membrane Lipid Metabolism;Membrane Lipid Metabolism;Membrane Lipid Metabolism	0.33333;0.33333;0.33333	ACACT3r;ACOAD2f;HACD3	1;0;2	0.347	0.653
hxcoa_c	0.984	Membrane Lipid Metabolism;Membrane Lipid Metabolism;Membrane Lipid Metabolism	0.33333;0.33333;0.33333	ACOAD2f;ECOAH2;HACD2	0;1;2	0.368	0.632	0.981456	Membrane Lipid Metabolism;Membrane Lipid Metabolism;Membrane Lipid Metabolism	0.33333;0.33333;0.33333	ACACT3r;ECOAH3;HACD3	0;2;1	0.34	0.66
iasp_c	0.961237	Cofactor and Prosthetic Group Biosynthesis;Alanine and Aspartate Metabolism;Glutamate Metabolism;Purine and Pyrimidine Biosynthesis;Citric Acid Cycle	0.14286;0.14286;0.28571;0.28571;0.14286	ASPO6;ASPTA;GLUDy;GLUPRT;MDH	0;1;2;2;2	0.191	0.809	1.02944	Cofactor and Prosthetic Group Biosynthesis;Alanine and Aspartate Metabolism;Glutamate Metabolism;Purine and Pyrimidine Biosynthesis;Citric Acid Cycle	0.33333;0.33333;0.33333	NNATr;NNDPR;QULNS	2;1;0	0.861	0.139
icit_c	0.684883	Citric Acid Cycle;Citric Acid Cycle;Citric Acid Cycle	0.33333;0.33333;0.33333	ACONTa;ACONTb;CS	1;0;2	0	1	0.986254	Citric Acid Cycle;Citric Acid Cycle;Citric Acid Cycle	0.039542;0.044222;0.21755;0.083764;0.07036;0.36128;0.14374;0.039542	ACGS;ASPCT;ASPTA;CBMKr;GLNS;GLUDy;ICDHyr;OCBT	2;2;2;1;2;1;0;2	0.392	0.608
ile_L_c	0.987928	Valine, Leucine, and Isoleucine Metabolism;Glutamate Metabolism;Glutamate Metabolism;Purine and Pyrimidine Biosynthesis;Valine, Leucine, and Isoleucine Metabolism;Purine and Pyrimidine Biosynthesis;Valine, Leucine, and Isoleucine Metabolism	0.18182;0.090909;0.18182;0.090909;0.18182;0.090909;0.18182	DHAD2;GLNS;GLUDy;GMPS2;ILETA;IMPD;KARA2	1;2;1;1;0;2;2	0.415	0.585	NaN	Valine, Leucine, and Isoleucine Metabolism;Glutamate Metabolism;Glutamate Metabolism;Purine and Pyrimidine Biosynthesis;Valine, Leucine, and Isoleucine Metabolism;Purine and Pyrimidine Biosynthesis;Valine, Leucine, and Isoleucine Metabolism				NaN	NaN
imacp_c	0.967201	Glutamate Metabolism;Histidine Metabolism;Histidine Metabolism;Histidine Metabolism	0.25;0.25;0.25;0.25	GLNS;IG3PS;IGPDH;PRMICI	2;1;0;2	0.243	0.757	1.07188	Glutamate Metabolism;Histidine Metabolism;Histidine Metabolism;Histidine Metabolism	0.375;0.125;0.125;0.125;0.067762;0.18224	GLUDy;HISTD;HISTP;HSTPT;PSERT;TYRTA	1;2;1;0;2;2	0.92	0.08
imp_c	0.958653	Purine and Pyrimidine Biosynthesis;Purine and Pyrimidine Biosynthesis;Histidine Metabolism;Purine and Pyrimidine Biosynthesis	0.27515;0.33333;0.058184;0.33333	ADSL2r;AICART;IG3PS;IMPC	2;1;2;0	0.172	0.828	1.04387	Purine and Pyrimidine Biosynthesis;Purine and Pyrimidine Biosynthesis;Histidine Metabolism;Purine and Pyrimidine Biosynthesis	0.13774;0.13774;0.13774;0.13774;0.11226;0.11226;0.11226;0.11226	ADSL1r;ADSS;ASPTA;FRD2;GK1;GLNS;GMPS2;IMPD	1;0;2;2;2;2;1;0	0.888	0.112
indole_c	0.963851	Tyrosine, Tryptophan, and Phenylalanine Metabolism;Tyrosine, Tryptophan, and Phenylalanine Metabolism;Tyrosine, Tryptophan, and Phenylalanine Metabolism	0.33333;0.33333;0.33333	IGPS;PRAIi;TRPS3	1;2;0	0.181	0.819	0.998406	Tyrosine, Tryptophan, and Phenylalanine Metabolism;Tyrosine, Tryptophan, and Phenylalanine Metabolism;Tyrosine, Tryptophan, and Phenylalanine Metabolism	1	TRPAS2	0	0.472	0.528
ipdp_c	1.00394	Cofactor and Prosthetic Group Biosynthesis;Cofactor and Prosthetic Group Biosynthesis;Cofactor and Prosthetic Group Biosynthesis	0.33333;0.33333;0.33333	DMPPS;IPDDI;MECDPDH5	1;0;2	0.634	0.366	0.995676	Cofactor and Prosthetic Group Biosynthesis;Cofactor and Prosthetic Group Biosynthesis;Cofactor and Prosthetic Group Biosynthesis	0.16637;0.16637;0.13345;0.13345;0.13345;0.13345;0.13345	DMATT;GRTT;HBZOPT;OCTDPS;OPHBDC;PAPPT3;UDCPDP	0;0;1;0;2;2;1	0.574	0.426
kdo_c	1.02657	Alternate Carbon Metabolism;Glycolysis/Gluconeogenesis;Lipopolysaccharide Biosynthesis / Recycling;Lipopolysaccharide Biosynthesis / Recycling	0.2;0.4;0.2;0.2	A5PISO;ENO;KDOPP;KDOPS	2;2;0;1	0.868	0.132	0.963309	Alternate Carbon Metabolism;Glycolysis/Gluconeogenesis;Lipopolysaccharide Biosynthesis / Recycling;Lipopolysaccharide Biosynthesis / Recycling	0.28571;0.14286;0.28571;0.14286;0.14286	CYTK1;K2L4Aabcpp;KDOCT2;MOAT;MOAT2	2;2;0;1;1	0.206	0.794
kdo2lipid4_c	0.977326	Lipopolysaccharide Biosynthesis / Recycling;Lipopolysaccharide Biosynthesis / Recycling;Lipopolysaccharide Biosynthesis / Recycling;Lipopolysaccharide Biosynthesis / Recycling;Lipopolysaccharide Biosynthesis / Recycling	0.28571;0.28571;0.14286;0.14286;0.14286	KDOCT2;KDOPP;MOAT;MOAT2;TDSK	1;2;1;0;2	0.292	0.708	0.99534	Lipopolysaccharide Biosynthesis / Recycling;Lipopolysaccharide Biosynthesis / Recycling;Lipopolysaccharide Biosynthesis / Recycling;Lipopolysaccharide Biosynthesis / Recycling;Lipopolysaccharide Biosynthesis / Recycling	0.5;0.5	K2L4Aabcpp;K2L4Aabctex	0;1	0.476	0.524
kdo8p_c	1.01248	Alternate Carbon Metabolism;Glycolysis/Gluconeogenesis;Lipopolysaccharide Biosynthesis / Recycling;Glycolysis/Gluconeogenesis;Pentose Phosphate Pathway	0.2;0.2;0.2;0.2;0.2	A5PISO;ENO;KDOPS;PGM;RPE	1;1;0;2;2	0.765	0.235	0.976308	Alternate Carbon Metabolism;Glycolysis/Gluconeogenesis;Lipopolysaccharide Biosynthesis / Recycling;Glycolysis/Gluconeogenesis;Pentose Phosphate Pathway	0.33333;0.33333;0.16667;0.16667	KDOCT2;KDOPP;MOAT;MOAT2	1;0;2;2	0.297	0.703
kdolipid4_c	0.957782	Lipopolysaccharide Biosynthesis / Recycling;Lipopolysaccharide Biosynthesis / Recycling;Lipopolysaccharide Biosynthesis / Recycling;Lipopolysaccharide Biosynthesis / Recycling;Lipopolysaccharide Biosynthesis / Recycling	0.2;0.2;0.2;0.2;0.2	KDOCT2;KDOPP;LPADSS;MOAT;TDSK	1;2;2;0;1	0.167	0.833	0.941924	Lipopolysaccharide Biosynthesis / Recycling;Lipopolysaccharide Biosynthesis / Recycling;Lipopolysaccharide Biosynthesis / Recycling;Lipopolysaccharide Biosynthesis / Recycling;Lipopolysaccharide Biosynthesis / Recycling	0.2;0.2;0.2;0.2;0.2	CYTK1;K2L4Aabcpp;K2L4Aabctex;MOAT2;NDPK3	1;1;2;0;2	0.097	0.903
leu_L_c	1.00275	Glutamate Metabolism;Glutamate Metabolism;Purine and Pyrimidine Biosynthesis;Purine and Pyrimidine Biosynthesis;Valine, Leucine, and Isoleucine Metabolism;Valine, Leucine, and Isoleucine Metabolism	0.066667;0.26667;0.066667;0.066667;0.26667;0.26667	GLNS;GLUDy;GMPS2;IMPD;IPMD;LEUTAi	2;1;1;2;2;0	0.635	0.365	NaN	Glutamate Metabolism;Glutamate Metabolism;Purine and Pyrimidine Biosynthesis;Purine and Pyrimidine Biosynthesis;Valine, Leucine, and Isoleucine Metabolism;Valine, Leucine, and Isoleucine Metabolism				NaN	NaN
lipidA_c	0.96193	Lipopolysaccharide Biosynthesis / Recycling;Lipopolysaccharide Biosynthesis / Recycling;Lipopolysaccharide Biosynthesis / Recycling;Lipopolysaccharide Biosynthesis / Recycling	0.2;0.2;0.4;0.2	LPADSS;TDSK;U23GAAT;USHD	1;0;2;2	0.181	0.819	0.91991	Lipopolysaccharide Biosynthesis / Recycling;Lipopolysaccharide Biosynthesis / Recycling;Lipopolysaccharide Biosynthesis / Recycling;Lipopolysaccharide Biosynthesis / Recycling	0.28571;0.14286;0.14286;0.14286;0.28571	CYTK1;K2L4Aabcpp;MOAT;MOAT2;NDPK3	1;2;0;1;2	0.063	0.937
lipidAds_c	0.985963	Cell Envelope Biosynthesis;Lipopolysaccharide Biosynthesis / Recycling;Lipopolysaccharide Biosynthesis / Recycling;Lipopolysaccharide Biosynthesis / Recycling;Lipopolysaccharide Biosynthesis / Recycling	0.4;0.1;0.2;0.2;0.1	3OAR140;LPADSS;U23GAAT;UHGADA;USHD	2;0;1;2;1	0.401	0.599	0.959695	Cell Envelope Biosynthesis;Lipopolysaccharide Biosynthesis / Recycling;Lipopolysaccharide Biosynthesis / Recycling;Lipopolysaccharide Biosynthesis / Recycling;Lipopolysaccharide Biosynthesis / Recycling	0.4;0.2;0.2;0.2	CYTK1;MOAT;MOAT2;TDSK	2;1;2;0	0.176	0.824
lipidX_c	0.995323	Cell Envelope Biosynthesis;Lipopolysaccharide Biosynthesis / Recycling;Lipopolysaccharide Biosynthesis / Recycling;Lipopolysaccharide Biosynthesis / Recycling	0.5;0.16667;0.16667;0.16667	3OAR140;U23GAAT;UHGADA;USHD	2;1;2;0	0.517	0.483	0.936943	Cell Envelope Biosynthesis;Lipopolysaccharide Biosynthesis / Recycling;Lipopolysaccharide Biosynthesis / Recycling;Lipopolysaccharide Biosynthesis / Recycling	0.33333;0.33333;0.33333	LPADSS;MOAT;TDSK	0;2;1	0.123	0.877
lys_L_c	0.975444	Threonine and Lysine Metabolism;Threonine and Lysine Metabolism;Threonine and Lysine Metabolism	0.33333;0.33333;0.33333	DAPDC;DAPE;SDPDS	0;1;2	0.281	0.719	NaN	Threonine and Lysine Metabolism;Threonine and Lysine Metabolism;Threonine and Lysine Metabolism				NaN	NaN
mal_L_c	0.964151	Purine and Pyrimidine Biosynthesis;Purine and Pyrimidine Biosynthesis;Purine and Pyrimidine Biosynthesis;Arginine and Proline Metabolism;Arginine and Proline Metabolism;Glycolysis/Gluconeogenesis;Citric Acid Cycle;Purine and Pyrimidine Biosynthesis	0.071649;0.10734;0.071649;0.070872;0.070872;0.25041;0.24986;0.10734	ADSL1r;ADSL2r;ADSS;ARGSL;ARGSS;ENO;FUM;PRASCSi	1;1;2;1;2;2;0;2	0.182	0.818	0.937266	Purine and Pyrimidine Biosynthesis;Purine and Pyrimidine Biosynthesis;Purine and Pyrimidine Biosynthesis;Arginine and Proline Metabolism;Arginine and Proline Metabolism;Glycolysis/Gluconeogenesis;Citric Acid Cycle;Purine and Pyrimidine Biosynthesis	0.20411;0.2653;0.2653;0.2653	ASPK;ASPTA;GLUDy;MDH	2;1;2;0	0.124	0.876
malACP_c	0.981628	Cell Envelope Biosynthesis;Cell Envelope Biosynthesis;Cell Envelope Biosynthesis;Membrane Lipid Metabolism;Glycerophospholipid Metabolism;Glycerophospholipid Metabolism;Alternate Carbon Metabolism;Unassigned;Membrane Lipid Metabolism;Lipopolysaccharide Biosynthesis / Recycling;Lipopolysaccharide Biosynthesis / Recycling;Cell Envelope Biosynthesis;Lipopolysaccharide Biosynthesis / Recycling	0.098705;0.053957;0.14345;0.098705;0.071726;0.039928;0.098705;0.098705;0.098705;0.049353;0.049353;0.049353;0.049353	3OAR140;AACPS3;AACPS4;ACCOAC;AGPAT161;G3PAT161;G3PD2;HCO3E;MCOATA;U23GAAT;UAGAAT;UAGDP;UHGADA	2;2;2;1;1;1;2;2;0;1;1;2;2	0.305	0.695	0.992737	Cell Envelope Biosynthesis;Cell Envelope Biosynthesis;Cell Envelope Biosynthesis;Membrane Lipid Metabolism;Glycerophospholipid Metabolism;Glycerophospholipid Metabolism;Alternate Carbon Metabolism;Unassigned;Membrane Lipid Metabolism;Lipopolysaccharide Biosynthesis / Recycling;Lipopolysaccharide Biosynthesis / Recycling;Cell Envelope Biosynthesis;Lipopolysaccharide Biosynthesis / Recycling	0.25;0.25;0.25;0.125;0.125	3OAR140;3OAS140;AACPS7;U23GAAT;UAGAAT	1;0;1;2;2	0.487	0.513
malcoa_c	0.958918	Membrane Lipid Metabolism;Unassigned	0.5;0.5	ACCOAC;HCO3E	0;1	0.182	0.818	0.992274	Membrane Lipid Metabolism;Unassigned	0.25;0.25;0.25;0.25	3OAR140;3OAS140;AACPS7;MCOATA	2;1;2;0	0.472	0.528
mdhdhf_c	0.999374	Methionine Metabolism;Methionine Metabolism	0.5;0.5	AHCYSNS;RHCCE	2;1	0.543	0.457	NaN	Methionine Metabolism;Methionine Metabolism				NaN	NaN
met_L_c	1.00636	Methionine Metabolism;Glutamate Metabolism;Purine and Pyrimidine Biosynthesis;Methionine Metabolism;Tyrosine, Tryptophan, and Phenylalanine Metabolism;Methionine Metabolism;Tyrosine, Tryptophan, and Phenylalanine Metabolism	0.12815;0.25685;0.12833;0.12852;0.115;0.12815;0.115	CYSTL;GLUDy;GLUPRT;METS;PPND;SHSL1;TYRTA	1;2;2;0;2;2;1	0.728	0.272	1.06819	Methionine Metabolism;Glutamate Metabolism;Purine and Pyrimidine Biosynthesis;Methionine Metabolism;Tyrosine, Tryptophan, and Phenylalanine Metabolism;Methionine Metabolism;Tyrosine, Tryptophan, and Phenylalanine Metabolism	1	METAT	0	0.93	0.07
methf_c	0.994911	Purine and Pyrimidine Biosynthesis;Purine and Pyrimidine Biosynthesis;Glycine and Serine Metabolism;Methionine Metabolism;Folate Metabolism;Glycine and Serine Metabolism	0.10368;0.096397;0.25191;0.044207;0.25191;0.25191	AICART;GARFT;GHMT2r;METS;MTHFD;PSP_L	2;2;1;2;0;2	0.526	0.474	0.989495	Purine and Pyrimidine Biosynthesis;Purine and Pyrimidine Biosynthesis;Glycine and Serine Metabolism;Methionine Metabolism;Folate Metabolism;Glycine and Serine Metabolism	0.15129;0.093822;0.2646;0.15129;0.24518;0.093822	AICART;GARFT;GHMT2r;IMPC;MTHFC;PRFGS	1;1;2;2;0;2	0.423	0.577
mlthf_c	0.992872	Purine and Pyrimidine Biosynthesis;Purine and Pyrimidine Biosynthesis;Purine and Pyrimidine Biosynthesis;Glycine and Serine Metabolism;Folate Metabolism;Purine and Pyrimidine Biosynthesis;Glycine and Serine Metabolism;Glycine and Serine Metabolism	0.076747;0.092976;0.057658;0.18173;0.15063;0.076785;0.18173;0.18173	ADSL2r;AICART;GARFT;GHMT2r;MTHFC;PRAGSr;PSERT;PSP_L	2;1;1;0;2;2;2;1	0.489	0.511	0.982591	Purine and Pyrimidine Biosynthesis;Purine and Pyrimidine Biosynthesis;Purine and Pyrimidine Biosynthesis;Glycine and Serine Metabolism;Folate Metabolism;Purine and Pyrimidine Biosynthesis;Glycine and Serine Metabolism;Glycine and Serine Metabolism	0.18416;0.11421;0.052374;0.29844;0.29844;0.052374	AICART;GARFT;METS;MTHFC;MTHFD;MTHFR2	2;2;1;1;0;0	0.374	0.626
moadamp_c	0.986855	Cofactor and Prosthetic Group Biosynthesis;Cofactor and Prosthetic Group Biosynthesis;Inorganic Ion Transport and Metabolism;Cofactor and Prosthetic Group Biosynthesis;Cofactor and Prosthetic Group Biosynthesis;Cofactor and Prosthetic Group Biosynthesis	0.090909;0.18182;0.090909;0.090909;0.18182;0.36364	BMOCOS;CPMPS;CU2tpp;MOCOS;MPTS;MPTSS	2;2;2;2;1;0	0.378	0.622	0.980785	Cofactor and Prosthetic Group Biosynthesis;Cofactor and Prosthetic Group Biosynthesis;Inorganic Ion Transport and Metabolism;Cofactor and Prosthetic Group Biosynthesis;Cofactor and Prosthetic Group Biosynthesis;Cofactor and Prosthetic Group Biosynthesis	0.25;0.25;0.125;0.125;0.25	ADK3;MOADSUx;MPTAT;MPTS;PPKr	1;0;2;1;2	0.325	0.675
moadcoo_c	0.965236	Cofactor and Prosthetic Group Biosynthesis;Cofactor and Prosthetic Group Biosynthesis;Cofactor and Prosthetic Group Biosynthesis;Cofactor and Prosthetic Group Biosynthesis;Cofactor and Prosthetic Group Biosynthesis;Cofactor and Prosthetic Group Biosynthesis	0.083333;0.16667;0.33333;0.083333;0.16667;0.16667	BMOCOS;CPMPS;MOADSUx;MOCOS;MPTAT;MPTS	1;1;1;1;2;0	0.202	0.798	0.980212	Cofactor and Prosthetic Group Biosynthesis;Cofactor and Prosthetic Group Biosynthesis;Cofactor and Prosthetic Group Biosynthesis;Cofactor and Prosthetic Group Biosynthesis;Cofactor and Prosthetic Group Biosynthesis;Cofactor and Prosthetic Group Biosynthesis	0.33333;0.33333;0.33333	ADK3;MOADSUx;MPTSS	2;1;0	0.343	0.657
moadcosh_c	0.963286	Cofactor and Prosthetic Group Biosynthesis;Cofactor and Prosthetic Group Biosynthesis	0.5;0.5	MOADSUx;MPTSS	0;1	0.223	0.777	0.992968	Cofactor and Prosthetic Group Biosynthesis;Cofactor and Prosthetic Group Biosynthesis	0.1;0.1;0.2;0.2;0.4	BMOCOS;MOCOS;MPTAT;MPTS;MPTSS	2;2;1;0;1	0.47	0.53
moco_c	0.988856	Cofactor and Prosthetic Group Biosynthesis;Cofactor and Prosthetic Group Biosynthesis;Cofactor and Prosthetic Group Biosynthesis	0.33333;0.33333;0.33333	MOCOS;MPTAT;MPTS	0;1;2	0.394	0.606	1.00216	Cofactor and Prosthetic Group Biosynthesis;Cofactor and Prosthetic Group Biosynthesis;Cofactor and Prosthetic Group Biosynthesis	0.14286;0.14286;0.14286;0.14286;0.14286;0.28571	BMOCOS;BMOGDS1;BMOGDS2;MPTAT;MPTS;MPTSS	0;1;2;2;1;2	0.639	0.361
mpt_c	0.973259	Cofactor and Prosthetic Group Biosynthesis;Cofactor and Prosthetic Group Biosynthesis;Transport, Outer Membrane Porin;Inorganic Ion Transport and Metabolism;Cofactor and Prosthetic Group Biosynthesis;Cofactor and Prosthetic Group Biosynthesis;Cofactor and Prosthetic Group Biosynthesis;Cofactor and Prosthetic Group Biosynthesis	0.0625;0.125;0.0625;0.0625;0.25;0.0625;0.125;0.25	BMOCOS;CPMPS;CU2tex;CU2tpp;MOADSUx;MOCOS;MPTS;MPTSS	1;1;2;1;1;1;0;2	0.244	0.756	1.01563	Cofactor and Prosthetic Group Biosynthesis;Cofactor and Prosthetic Group Biosynthesis;Transport, Outer Membrane Porin;Inorganic Ion Transport and Metabolism;Cofactor and Prosthetic Group Biosynthesis;Cofactor and Prosthetic Group Biosynthesis;Cofactor and Prosthetic Group Biosynthesis;Cofactor and Prosthetic Group Biosynthesis	0.2;0.2;0.2;0.4	BMOCOS;BMOGDS1;MOCOS;MPTAT	1;2;1;0	0.798	0.202
mptamp_c	0.970079	Cofactor and Prosthetic Group Biosynthesis;Inorganic Ion Transport and Metabolism;Cofactor and Prosthetic Group Biosynthesis;Cofactor and Prosthetic Group Biosynthesis;Cofactor and Prosthetic Group Biosynthesis	0.16667;0.16667;0.33333;0.16667;0.16667	CPMPS;CU2tpp;MOADSUx;MPTAT;MPTS	2;2;2;0;1	0.237	0.763	0.993343	Cofactor and Prosthetic Group Biosynthesis;Inorganic Ion Transport and Metabolism;Cofactor and Prosthetic Group Biosynthesis;Cofactor and Prosthetic Group Biosynthesis;Cofactor and Prosthetic Group Biosynthesis	0.1;0.1;0.1;0.1;0.2;0.4	BMOCOS;BMOGDS1;BMOGDS2;MOCOS;MPTS;MPTSS	0;1;2;0;1;2	0.477	0.523
mql8_c	0.891727	Oxidative Phosphorylation	1	NADH17pp	0	0.078	0.923	1.03488	Oxidative Phosphorylation	0.5;0.5	FRD2;SUCDi	0;1	0.901	0.099
mqn8_c	1.03488	Citric Acid Cycle;Oxidative Phosphorylation	0.5;0.5	FRD2;SUCDi	0;1	0.879	0.121	0.891727	Citric Acid Cycle;Oxidative Phosphorylation	1	NADH17pp	0	0.07	0.933
mththf_c	0.999634	Methionine Metabolism	1	RHCCE	2	0.544	0.456	NaN	Methionine Metabolism				NaN	NaN
nad_c	1.05325	Pyruvate Metabolism;Pyruvate Metabolism;Pyruvate Metabolism;Oxidative Phosphorylation;Alternate Carbon Metabolism;Glycolysis/Gluconeogenesis;Transport, Inner Membrane;Pyruvate Metabolism;Glycolysis/Gluconeogenesis;Pyruvate Metabolism	0.070845;0.10181;0.070845;0.047096;0.055243;0.19123;0.11569;0.18246;0.062959;0.10181	ACALD;ACKr;ALCD2x;CYTBO3_4pp;DHAPT;ENO;GLCptspp;PFL;PGK;PTAr	0;1;0;1;2;2;2;1;1;2	0.906	0.094	1.06468	Pyruvate Metabolism;Pyruvate Metabolism;Pyruvate Metabolism;Oxidative Phosphorylation;Alternate Carbon Metabolism;Glycolysis/Gluconeogenesis;Transport, Inner Membrane;Pyruvate Metabolism;Glycolysis/Gluconeogenesis;Pyruvate Metabolism	0.050822;0.055206;0.055206;0.24595;0.055573;0.24595;0.24046;0.050822	ACKr;FORtex;FORtppi;GAPD;PFL;PGK;PGM;PTAr	1;2;1;0;2;1;2;1	0.913	0.087
nadh_c	1.06653	Pyruvate Metabolism;Alternate Carbon Metabolism;Glycolysis/Gluconeogenesis;Glycolysis/Gluconeogenesis;Glycolysis/Gluconeogenesis;Transport, Inner Membrane;Transport, Outer Membrane Porin;Transport, Outer Membrane;Pyruvate Metabolism;Glycolysis/Gluconeogenesis;Glycolysis/Gluconeogenesis;Pyruvate Metabolism;Glycolysis/Gluconeogenesis	0.057453;0.034594;0.12089;0.034594;0.14576;0.072828;0.035983;0.036845;0.11218;0.072828;0.14576;0.057453;0.072828	ACKr;DHAPT;ENO;F6PA;GAPD;GLCptspp;GLCtex_copy1;GLCtex_copy2;PFL;PGI;PGK;PTAr;TPI	2;1;2;1;0;1;2;2;2;2;1;1;1	0.919	0.081	0.975191	Pyruvate Metabolism;Alternate Carbon Metabolism;Glycolysis/Gluconeogenesis;Glycolysis/Gluconeogenesis;Glycolysis/Gluconeogenesis;Transport, Inner Membrane;Transport, Outer Membrane Porin;Transport, Outer Membrane;Pyruvate Metabolism;Glycolysis/Gluconeogenesis;Glycolysis/Gluconeogenesis;Pyruvate Metabolism;Glycolysis/Gluconeogenesis	0.13511;0.13511;0.087884;0.13511;0.18806;0.05859;0.1887;0.071432	ACALD;ALCD2x;CYTBO3_4pp;ETOHtex;FORtppi;NADH16pp;PFL;THD2pp	0;0;1;2;2;0;1;0	0.248	0.752
nadp_c	1.05333	Pyruvate Metabolism;Pyruvate Metabolism;Alternate Carbon Metabolism;Glycolysis/Gluconeogenesis;Glycolysis/Gluconeogenesis;Pentose Phosphate Pathway;Glycolysis/Gluconeogenesis;Transport, Inner Membrane;Glutamate Metabolism;Pentose Phosphate Pathway;Pyruvate Metabolism;Glycolysis/Gluconeogenesis;Pentose Phosphate Pathway;Glycolysis/Gluconeogenesis	0.059549;0.059549;0.041514;0.1184;0.041514;0.032704;0.15568;0.05564;0.06104;0.032704;0.075975;0.15568;0.032704;0.07735	ACALD;ALCD2x;DHAPT;ENO;F6PA;FBA3;GAPD;GLCptspp;GLUDy;PFK_3;PFL;PGK;TALA;TPI	1;1;1;2;2;1;2;2;0;2;2;1;2;2	0.901	0.099	1.02373	Pyruvate Metabolism;Pyruvate Metabolism;Alternate Carbon Metabolism;Glycolysis/Gluconeogenesis;Glycolysis/Gluconeogenesis;Pentose Phosphate Pathway;Glycolysis/Gluconeogenesis;Transport, Inner Membrane;Glutamate Metabolism;Pentose Phosphate Pathway;Pyruvate Metabolism;Glycolysis/Gluconeogenesis;Pentose Phosphate Pathway;Glycolysis/Gluconeogenesis	0.30093;0.13523;0.30093;0.047215;0.050832;0.16488	GAPD;NADH16pp;PGK;PPKr;PYK;THD2pp	1;2;2;2;2;0	0.824	0.176
nadph_c	1.02333	Alternate Carbon Metabolism;Glycolysis/Gluconeogenesis;Glycolysis/Gluconeogenesis;Oxidative Phosphorylation;Glycolysis/Gluconeogenesis;Oxidative Phosphorylation;Glycolysis/Gluconeogenesis	0.11255;0.11255;0.2251;0.095588;0.2251;0.11655;0.11255	DHAPT;F6PA;GAPD;NADH16pp;PGK;THD2pp;TPI	2;2;1;2;2;0;2	0.832	0.168	1.11497	Alternate Carbon Metabolism;Glycolysis/Gluconeogenesis;Glycolysis/Gluconeogenesis;Oxidative Phosphorylation;Glycolysis/Gluconeogenesis;Oxidative Phosphorylation;Glycolysis/Gluconeogenesis	0.11093;0.32196;0.20737;0.11216;0.24759	ASPTA;GLUDy;PFL;PPC;PYK	1;0;2;1;2	0.95	0.05
nicrnt_c	1.01418	Cofactor and Prosthetic Group Biosynthesis;Glycolysis/Gluconeogenesis;Cofactor and Prosthetic Group Biosynthesis;Cofactor and Prosthetic Group Biosynthesis;Alternate Carbon Metabolism;Pentose Phosphate Pathway	0.16667;0.16667;0.16667;0.16667;0.16667;0.16667	ASPO6;FBA;NNDPR;QULNS;R15BPK;TKT1	2;2;0;1;1;2	0.797	0.203	1.02252	Cofactor and Prosthetic Group Biosynthesis;Glycolysis/Gluconeogenesis;Cofactor and Prosthetic Group Biosynthesis;Cofactor and Prosthetic Group Biosynthesis;Alternate Carbon Metabolism;Pentose Phosphate Pathway	0.089346;0.45533;0.45533	NADK;NADS1;NNATr	2;1;0	0.821	0.179
oaa_c	0.996367	Purine and Pyrimidine Biosynthesis;Glycolysis/Gluconeogenesis;Citric Acid Cycle;Citric Acid Cycle;Glycolysis/Gluconeogenesis;Anaplerotic Reactions	0.033182;0.29647;0.077238;0.077406;0.29647;0.21923	ADSL2r;ENO;FUM;MDH;PGM;PPC	2;1;1;0;2;0	0.535	0.465	1.05065	Purine and Pyrimidine Biosynthesis;Glycolysis/Gluconeogenesis;Citric Acid Cycle;Citric Acid Cycle;Glycolysis/Gluconeogenesis;Anaplerotic Reactions	0.041155;0.041155;0.040921;0.040921;0.11206;0.041155;0.18346;0.045228;0.12326;0.18773;0.14296	ACONTa;ACONTb;ASAD;ASPK;ASPTA;CS;FORtppi;GLNS;GLUDy;PFL;PTAr	1;2;2;1;0;0;2;2;1;1;2	0.907	0.093
oc2coa_c	0.981456	Membrane Lipid Metabolism;Membrane Lipid Metabolism;Membrane Lipid Metabolism	0.33333;0.33333;0.33333	ACACT3r;ECOAH3;HACD3	2;0;1	0.331	0.669	0.98489	Membrane Lipid Metabolism;Membrane Lipid Metabolism;Membrane Lipid Metabolism	0.33333;0.33333;0.33333	ACACT4r;ACOAD3f;HACD4	1;0;2	0.338	0.662
occoa_c	0.984	Membrane Lipid Metabolism;Membrane Lipid Metabolism;Membrane Lipid Metabolism	0.33333;0.33333;0.33333	ACOAD3f;ECOAH3;HACD3	0;1;2	0.356	0.644	0.981456	Membrane Lipid Metabolism;Membrane Lipid Metabolism;Membrane Lipid Metabolism	0.33333;0.33333;0.33333	ACACT4r;ECOAH4;HACD4	0;2;1	0.359	0.641
octdp_c	0.997724	Cofactor and Prosthetic Group Biosynthesis;Cofactor and Prosthetic Group Biosynthesis;Cofactor and Prosthetic Group Biosynthesis;Cofactor and Prosthetic Group Biosynthesis;Cofactor and Prosthetic Group Biosynthesis	0.055556;0.44444;0.055556;0.38889;0.055556	DMATT;DMPPS;GRTT;IPDDI;OCTDPS	2;2;1;1;0	0.545	0.455	0.965631	Cofactor and Prosthetic Group Biosynthesis;Cofactor and Prosthetic Group Biosynthesis;Cofactor and Prosthetic Group Biosynthesis;Cofactor and Prosthetic Group Biosynthesis;Cofactor and Prosthetic Group Biosynthesis	0.33333;0.33333;0.33333	HBZOPT;OPHBDC;OPHHX	0;1;2	0.19	0.81
ohpb_c	0.952752	Cofactor and Prosthetic Group Biosynthesis;Cofactor and Prosthetic Group Biosynthesis;Pentose Phosphate Pathway	0.33333;0.33333;0.33333	E4PD;PERD;TKT2	1;0;2	0.152	0.848	1.06268	Cofactor and Prosthetic Group Biosynthesis;Cofactor and Prosthetic Group Biosynthesis;Pentose Phosphate Pathway	0.4;0.2;0.2;0.2	GLUDy;OHPBAT;PDX5PS;VALTA	1;0;1;2	0.935	0.065
orn_c	1.02239	Arginine and Proline Metabolism;Arginine and Proline Metabolism;Arginine and Proline Metabolism;Purine and Pyrimidine Biosynthesis;Glutamate Metabolism;Purine and Pyrimidine Biosynthesis	0.14852;0.14852;0.14852;0.080599;0.35148;0.12237	ACODA;ACOTA;AGPR;CTPS2;GLUDy;GMPS2	0;1;2;2;2;2	0.852	0.148	1.00196	Arginine and Proline Metabolism;Arginine and Proline Metabolism;Arginine and Proline Metabolism;Purine and Pyrimidine Biosynthesis;Glutamate Metabolism;Purine and Pyrimidine Biosynthesis	0.33333;0.33333;0.33333	ARGSL;ARGSS;OCBT	2;1;0	0.582	0.418
orot_c	1.03811	Purine and Pyrimidine Biosynthesis;Purine and Pyrimidine Biosynthesis;Purine and Pyrimidine Biosynthesis	0.33333;0.33333;0.33333	ASPCT;DHORD2;DHORTS	2;0;1	0.902	0.098	0.940726	Purine and Pyrimidine Biosynthesis;Purine and Pyrimidine Biosynthesis;Purine and Pyrimidine Biosynthesis	0.33333;0.33333;0.33333	OMPDC;ORPT;UMPK	1;0;2	0.116	0.884
orot5p_c	1.02907	Purine and Pyrimidine Biosynthesis;Purine and Pyrimidine Biosynthesis;Purine and Pyrimidine Biosynthesis;Alternate Carbon Metabolism	0.25;0.25;0.25;0.25	DHORD2;DHORTS;ORPT;R15BPK	1;2;0;1	0.874	0.126	0.878976	Purine and Pyrimidine Biosynthesis;Purine and Pyrimidine Biosynthesis;Purine and Pyrimidine Biosynthesis;Alternate Carbon Metabolism	0.33333;0.33333;0.33333	NDPK2;OMPDC;UMPK	2;0;1	0.031	0.969
pa160_c	0.982393	Cell Envelope Biosynthesis;Glycerophospholipid Metabolism;Glycerophospholipid Metabolism;Glycerophospholipid Metabolism;Glycerophospholipid Metabolism;Cell Envelope Biosynthesis;Glycerophospholipid Metabolism;Glycerophospholipid Metabolism;Alternate Carbon Metabolism	0.20639;0.034398;0.10319;0.081085;0.034398;0.20639;0.068795;0.081085;0.18428	AACPS3;ACPPAT160;AGPAT160;AGPAT161;APG3PAT160;FACOAE160;G3PAT160;G3PAT161;G3PD2	1;2;0;2;1;2;1;2;2	0.331	0.669	1.023	Cell Envelope Biosynthesis;Glycerophospholipid Metabolism;Glycerophospholipid Metabolism;Glycerophospholipid Metabolism;Glycerophospholipid Metabolism;Cell Envelope Biosynthesis;Glycerophospholipid Metabolism;Glycerophospholipid Metabolism;Alternate Carbon Metabolism	0.25;0.25;0.25;0.25	CYTK1;DASYN160;PSD160;PSSA160	2;0;2;1	0.852	0.148
pa161_c	0.983904	Cell Envelope Biosynthesis;Cell Envelope Biosynthesis;Glycerophospholipid Metabolism;Glycerophospholipid Metabolism;Glycerophospholipid Metabolism;Glycerophospholipid Metabolism;Cell Envelope Biosynthesis;Glycerophospholipid Metabolism;Glycerophospholipid Metabolism;Alternate Carbon Metabolism	0.045895;0.21131;0.035219;0.059762;0.10566;0.035219;0.21131;0.059762;0.070438;0.16542	3OAS140;AACPS4;ACPPAT161;AGPAT160;AGPAT161;APG3PAT161;FACOAE161;G3PAT160;G3PAT161;G3PD2	2;1;2;2;0;1;2;2;1;2	0.347	0.653	1.023	Cell Envelope Biosynthesis;Cell Envelope Biosynthesis;Glycerophospholipid Metabolism;Glycerophospholipid Metabolism;Glycerophospholipid Metabolism;Glycerophospholipid Metabolism;Cell Envelope Biosynthesis;Glycerophospholipid Metabolism;Glycerophospholipid Metabolism;Alternate Carbon Metabolism	0.25;0.25;0.25;0.25	CYTK1;DASYN161;PSD161;PSSA161	2;0;2;1	0.861	0.139
palmACP_c	0.99411	Cell Envelope Biosynthesis;Cell Envelope Biosynthesis;Cell Envelope Biosynthesis;Cell Envelope Biosynthesis;Membrane Lipid Metabolism;Cell Envelope Biosynthesis;Alternate Carbon Metabolism;Membrane Lipid Metabolism	0.055556;0.055556;0.22222;0.055556;0.22222;0.22222;0.11111;0.055556	3OAR140;3OAS140;AACPS3;AACPS7;ACOAD7f;FACOAE160;G3PD2;MCOATA	2;1;0;2;2;1;2;2	0.518	0.482	0.930608	Cell Envelope Biosynthesis;Cell Envelope Biosynthesis;Cell Envelope Biosynthesis;Cell Envelope Biosynthesis;Membrane Lipid Metabolism;Cell Envelope Biosynthesis;Alternate Carbon Metabolism;Membrane Lipid Metabolism	0.1307;0.042107;0.1307;0.1307;0.042107;0.10717;0.10717;0.071449;0.1307;0.10717	3OAS140;AACPS4;AACPS7;ACCOAL;ACPPAT161;AGPAT160;DASYN160;G3PAT160;MCOATA;PSSA160	2;1;1;2;2;0;1;0;1;2	0.056	0.944
pan4p_c	1.02154	Cysteine Metabolism;Cofactor and Prosthetic Group Biosynthesis;Cofactor and Prosthetic Group Biosynthesis;Cofactor and Prosthetic Group Biosynthesis	0.25;0.25;0.25;0.25	CYSS;PNTK;PPCDC;PPNCL2	2;2;0;1	0.851	0.149	0.867266	Cysteine Metabolism;Cofactor and Prosthetic Group Biosynthesis;Cofactor and Prosthetic Group Biosynthesis;Cofactor and Prosthetic Group Biosynthesis	0.33333;0.33333;0.33333	ACCOAL;DPCOAK;PTPATi	2;1;0	0.028	0.972
pant_R_c	1.01418	Valine, Leucine, and Isoleucine Metabolism;Cofactor and Prosthetic Group Biosynthesis;Cofactor and Prosthetic Group Biosynthesis	0.33333;0.33333;0.33333	DHAD1;DPR;MOHMT	2;0;1	0.781	0.219	1.05362	Valine, Leucine, and Isoleucine Metabolism;Cofactor and Prosthetic Group Biosynthesis;Cofactor and Prosthetic Group Biosynthesis	0.33333;0.33333;0.33333	PANTS;PNTK;PPNCL2	0;1;2	0.924	0.076
pap_c	0.973863	Cysteine Metabolism;Cysteine Metabolism;Cysteine Metabolism;Cysteine Metabolism	0.33333;0.2;0.13333;0.33333	ADSK;PAPSR;PAPSR2;SADT2	1;0;0;2	0.241	0.759	0.995255	Cysteine Metabolism;Cysteine Metabolism;Cysteine Metabolism;Cysteine Metabolism	1	BPNT	0	0.408	0.593
paps_c	0.98386	Cysteine Metabolism;Oxidative Phosphorylation;Oxidative Phosphorylation;Cysteine Metabolism	0.25;0.25;0.25;0.25	ADSK;ATPS4rpp;PPKr;SADT2	0;2;2;1	0.36	0.64	0.987251	Cysteine Metabolism;Oxidative Phosphorylation;Oxidative Phosphorylation;Cysteine Metabolism	0.5;0.3;0.2	BPNT;PAPSR;PAPSR2	1;0;0	0.377	0.623
pdx5p_c	1.05714	Alternate Carbon Metabolism;Cofactor and Prosthetic Group Biosynthesis;Glycolysis/Gluconeogenesis;Glutamate Metabolism;Cofactor and Prosthetic Group Biosynthesis;Cofactor and Prosthetic Group Biosynthesis;Cofactor and Prosthetic Group Biosynthesis;Purine and Pyrimidine Biosynthesis;Glycolysis/Gluconeogenesis;Glycolysis/Gluconeogenesis	0.04;0.08;0.04;0.08;0.08;0.08;0.08;0.24;0.24;0.04	DHAPT;DXPS;F6PA;GLUDy;OHPBAT;PDX5PS;PERD;PRFGS;PYK;TPI	2;1;2;2;1;0;2;2;2;2	0.899	0.101	NaN	Alternate Carbon Metabolism;Cofactor and Prosthetic Group Biosynthesis;Glycolysis/Gluconeogenesis;Glutamate Metabolism;Cofactor and Prosthetic Group Biosynthesis;Cofactor and Prosthetic Group Biosynthesis;Cofactor and Prosthetic Group Biosynthesis;Purine and Pyrimidine Biosynthesis;Glycolysis/Gluconeogenesis;Glycolysis/Gluconeogenesis				NaN	NaN
pe160_c	1.03325	Glycerophospholipid Metabolism;Glycerophospholipid Metabolism;Glycine and Serine Metabolism;Glycerophospholipid Metabolism	0.25258;0.25258;0.24227;0.25258	DASYN160;PSD160;PSP_L;PSSA160	2;0;2;1	0.89	0.11	1.00149	Glycerophospholipid Metabolism;Glycerophospholipid Metabolism;Glycine and Serine Metabolism;Glycerophospholipid Metabolism	1	PE160abcpp	0	0.575	0.448
pe161_c	1.03319	Glycerophospholipid Metabolism;Glycerophospholipid Metabolism;Glycine and Serine Metabolism;Glycerophospholipid Metabolism	0.25218;0.25218;0.24346;0.25218	DASYN161;PSD161;PSP_L;PSSA161	2;0;2;1	0.9	0.1	1.00149	Glycerophospholipid Metabolism;Glycerophospholipid Metabolism;Glycine and Serine Metabolism;Glycerophospholipid Metabolism	1	PE161abcpp	0	0.599	0.421
pep_c	1.05127	Glycolysis/Gluconeogenesis;Glycolysis/Gluconeogenesis;Glycolysis/Gluconeogenesis	0.33333;0.33333;0.33333	ENO;PGK;PGM	0;2;1	0.933	0.067	1.07833	Glycolysis/Gluconeogenesis;Glycolysis/Gluconeogenesis;Glycolysis/Gluconeogenesis	0.054599;0.054599;0.1997;0.13055;0.11637;0.035603;0.20004;0.11637;0.037992;0.054171	DHAPT;F6PA;FORtppi;GAPD;GLCptspp;PFK;PFL;PGI;PYK;TPI	0;2;2;2;0;2;1;1;0;1	0.92	0.08
phe_L_c	0.95695	Tyrosine, Tryptophan, and Phenylalanine Metabolism;Tyrosine, Tryptophan, and Phenylalanine Metabolism;Glutamate Metabolism;Glutamate Metabolism;Purine and Pyrimidine Biosynthesis;Purine and Pyrimidine Biosynthesis;Tyrosine, Tryptophan, and Phenylalanine Metabolism;Tyrosine, Tryptophan, and Phenylalanine Metabolism	0.15385;0.15385;0.076923;0.15385;0.076923;0.076923;0.15385;0.15385	CHORM;CHORS;GLNS;GLUDy;GMPS2;IMPD;PHETA1;PPNDH	2;2;2;1;1;2;0;1	0.135	0.865	NaN	Tyrosine, Tryptophan, and Phenylalanine Metabolism;Tyrosine, Tryptophan, and Phenylalanine Metabolism;Glutamate Metabolism;Glutamate Metabolism;Purine and Pyrimidine Biosynthesis;Purine and Pyrimidine Biosynthesis;Tyrosine, Tryptophan, and Phenylalanine Metabolism;Tyrosine, Tryptophan, and Phenylalanine Metabolism				NaN	NaN
pheme_c	0.628683	Cofactor and Prosthetic Group Biosynthesis;Cofactor and Prosthetic Group Biosynthesis;Cofactor and Prosthetic Group Biosynthesis;Oxidative Phosphorylation	0.16667;0.16667;0.16667;0.5	CPPPGO;FCLT;PPPGO3;SUCDi	2;0;1;2	0	1	NaN	Cofactor and Prosthetic Group Biosynthesis;Cofactor and Prosthetic Group Biosynthesis;Cofactor and Prosthetic Group Biosynthesis;Oxidative Phosphorylation				NaN	NaN
phom_c	1.0181	Threonine and Lysine Metabolism;Threonine and Lysine Metabolism;Threonine and Lysine Metabolism	0.33333;0.33333;0.33333	ASAD;HSDy;HSK	2;1;0	0.788	0.212	0.982597	Threonine and Lysine Metabolism;Threonine and Lysine Metabolism;Threonine and Lysine Metabolism	0.25819;0.25819;0.48363	ACHBS;THRD_L;THRS	2;1;0	0.345	0.655
phpyr_c	0.951388	Tyrosine, Tryptophan, and Phenylalanine Metabolism;Tyrosine, Tryptophan, and Phenylalanine Metabolism;Tyrosine, Tryptophan, and Phenylalanine Metabolism	0.33333;0.33333;0.33333	CHORM;CHORS;PPNDH	1;2;0	0.153	0.847	1.06055	Tyrosine, Tryptophan, and Phenylalanine Metabolism;Tyrosine, Tryptophan, and Phenylalanine Metabolism;Tyrosine, Tryptophan, and Phenylalanine Metabolism	0.5;0.5	GLUDy;PHETA1	1;0	0.927	0.073
phthr_c	1.05569	Cofactor and Prosthetic Group Biosynthesis;Glutamate Metabolism;Valine, Leucine, and Isoleucine Metabolism;Cofactor and Prosthetic Group Biosynthesis;Cofactor and Prosthetic Group Biosynthesis	0.125;0.375;0.25;0.125;0.125	E4PD;GLUDy;ILETA;OHPBAT;PERD	2;1;2;0;1	0.92	0.08	1.01295	Cofactor and Prosthetic Group Biosynthesis;Glutamate Metabolism;Valine, Leucine, and Isoleucine Metabolism;Cofactor and Prosthetic Group Biosynthesis;Cofactor and Prosthetic Group Biosynthesis	1	PDX5PS	0	0.769	0.232
pmtcoa_c	0.984	Membrane Lipid Metabolism;Membrane Lipid Metabolism;Membrane Lipid Metabolism	0.33333;0.33333;0.33333	ACOAD7f;ECOAH7;HACD7	0;1;2	0.349	0.651	0.964115	Membrane Lipid Metabolism;Membrane Lipid Metabolism;Membrane Lipid Metabolism	0.28571;0.047619;0.047619;0.14286;0.28571;0.095238;0.047619;0.047619	AACPS3;ACCOAL;ACPPAT160;AGPAT160;FACOAE160;G3PAT160;PPCSCT;THDPS	1;1;2;2;0;2;2;2	0.181	0.819
pnto_R_c	1.01913	Cofactor and Prosthetic Group Biosynthesis;Alanine and Aspartate Metabolism;Cofactor and Prosthetic Group Biosynthesis;Cofactor and Prosthetic Group Biosynthesis;Cofactor and Prosthetic Group Biosynthesis	0.2;0.2;0.2;0.2;0.2	ASP1DC;ASPTA;DPR;MOHMT;PANTS	1;2;1;2;0	0.836	0.164	1.01073	Cofactor and Prosthetic Group Biosynthesis;Alanine and Aspartate Metabolism;Cofactor and Prosthetic Group Biosynthesis;Cofactor and Prosthetic Group Biosynthesis;Cofactor and Prosthetic Group Biosynthesis	0.25;0.25;0.25;0.25	CYTK1;PNTK;PPCDC;PPNCL2	2;0;2;1	0.758	0.242
ppa_c	0.995262	Cysteine Metabolism;Citric Acid Cycle;Methionine Metabolism;Oxidative Phosphorylation;Alternate Carbon Metabolism;Methionine Metabolism;Oxidative Phosphorylation	0.17734;0.088541;0.17734;0.088541;0.20159;0.17734;0.089312	CYSS;FRD2;HSST;NADH17pp;PPCSCT;SHSL1;SUCDi	2;1;2;2;0;1;2	0.53	0.47	0.510453	Cysteine Metabolism;Citric Acid Cycle;Methionine Metabolism;Oxidative Phosphorylation;Alternate Carbon Metabolism;Methionine Metabolism;Oxidative Phosphorylation	1	ACCOAL	0	0.003	0.997
ppbng_c	1.008	Cofactor and Prosthetic Group Biosynthesis;Cofactor and Prosthetic Group Biosynthesis;Cofactor and Prosthetic Group Biosynthesis	0.4;0.4;0.2	G1SAT;GLUTRR;PPBNGS	1;2;0	0.719	0.281	0.991333	Cofactor and Prosthetic Group Biosynthesis;Cofactor and Prosthetic Group Biosynthesis;Cofactor and Prosthetic Group Biosynthesis	0.33333;0.16667;0.33333;0.16667	HMBS;UPP3MT;UPP3S;UPPDC1	0;2;1;2	0.446	0.554
ppcoa_c	0.855363	Alternate Carbon Metabolism;Membrane Lipid Metabolism;Membrane Lipid Metabolism;Membrane Lipid Metabolism;Cell Envelope Biosynthesis;Cell Envelope Biosynthesis;Cell Envelope Biosynthesis;Threonine and Lysine Metabolism;Methionine Metabolism;Citric Acid Cycle	0.19211;0.085456;0.055767;0.050888;0.085456;0.055767;0.050888;0.14122;0.14122;0.14122	ACCOAL;ACOAD5f;ACOAD7f;CTECOAI7;FACOAE120;FACOAE160;FACOAE161;HSDy;HSST;SUCOAS	0;2;2;2;1;1;1;2;1;2	0.002	0.998	1.00216	Alternate Carbon Metabolism;Membrane Lipid Metabolism;Membrane Lipid Metabolism;Membrane Lipid Metabolism;Cell Envelope Biosynthesis;Cell Envelope Biosynthesis;Cell Envelope Biosynthesis;Threonine and Lysine Metabolism;Methionine Metabolism;Citric Acid Cycle	0.29324;0.33333;0.040094;0.29324;0.040094	HSST;PPCSCT;SDPTA;SHSL1;THDPS	1;0;2;2;1	0.638	0.362
pphn_c	0.981127	Tyrosine, Tryptophan, and Phenylalanine Metabolism;Tyrosine, Tryptophan, and Phenylalanine Metabolism;Tyrosine, Tryptophan, and Phenylalanine Metabolism	0.33333;0.33333;0.33333	CHORM;CHORS;PSCVT	0;1;2	0.336	0.664	1.0319	Tyrosine, Tryptophan, and Phenylalanine Metabolism;Tyrosine, Tryptophan, and Phenylalanine Metabolism;Tyrosine, Tryptophan, and Phenylalanine Metabolism	0.15557;0.15557;0.3777;0.089128;0.066447;0.089128;0.066447	ASPCT;CBMKr;GLUDy;PHETA1;PPND;PPNDH;TYRTA	2;1;2;1;0;0;1	0.87	0.13
ppp9_c	0.852944	Purine and Pyrimidine Biosynthesis;Purine and Pyrimidine Biosynthesis;Cofactor and Prosthetic Group Biosynthesis;Cofactor and Prosthetic Group Biosynthesis;Threonine and Lysine Metabolism;Oxidative Phosphorylation;Cofactor and Prosthetic Group Biosynthesis	0.21429;0.21429;0.071429;0.071429;0.14286;0.21429;0.071429	ADSL1r;ADSS;CPPPGO;PPPGO3;SDPDS;SUCDi;UPPDC1	1;2;1;0;2;1;2	0.007	0.993	0.889731	Purine and Pyrimidine Biosynthesis;Purine and Pyrimidine Biosynthesis;Cofactor and Prosthetic Group Biosynthesis;Cofactor and Prosthetic Group Biosynthesis;Threonine and Lysine Metabolism;Oxidative Phosphorylation;Cofactor and Prosthetic Group Biosynthesis	1	FCLT	0	0.062	0.938
pppg9_c	0.989888	Cofactor and Prosthetic Group Biosynthesis;Cofactor and Prosthetic Group Biosynthesis;Cofactor and Prosthetic Group Biosynthesis	0.33333;0.33333;0.33333	CPPPGO;UPP3S;UPPDC1	0;2;1	0.406	0.594	0.554202	Cofactor and Prosthetic Group Biosynthesis;Cofactor and Prosthetic Group Biosynthesis;Cofactor and Prosthetic Group Biosynthesis	0.2;0.2;0.6	FCLT;PPPGO3;SUCDi	1;0;1	0	1
pram_c	0.948854	Glutamate Metabolism;Glutamate Metabolism;Purine and Pyrimidine Biosynthesis;Alternate Carbon Metabolism	0.2;0.4;0.2;0.2	GLNS;GLUDy;GLUPRT;R15BPK	1;2;0;1	0.165	0.835	0.986978	Glutamate Metabolism;Glutamate Metabolism;Purine and Pyrimidine Biosynthesis;Alternate Carbon Metabolism	0.2503;0.083034;0.33333;0.33333	GARFT;GART;PRAGSr;PRFGS	1;1;0;2	0.393	0.607
pran_c	0.901841	Tyrosine, Tryptophan, and Phenylalanine Metabolism;Tyrosine, Tryptophan, and Phenylalanine Metabolism;Tyrosine, Tryptophan, and Phenylalanine Metabolism;Glutamate Metabolism;Alternate Carbon Metabolism	0.2;0.2;0.2;0.2;0.2	ANPRT;ANS;CHORS;GLNS;R15BPK	0;1;2;2;1	0.053	0.947	0.963851	Tyrosine, Tryptophan, and Phenylalanine Metabolism;Tyrosine, Tryptophan, and Phenylalanine Metabolism;Tyrosine, Tryptophan, and Phenylalanine Metabolism;Glutamate Metabolism;Alternate Carbon Metabolism	0.33333;0.33333;0.33333	IGPS;PRAIi;TRPS3	1;0;2	0.192	0.808
prbamp_c	1.08854	Histidine Metabolism;Histidine Metabolism;Histidine Metabolism	0.33333;0.33333;0.33333	ATPPRT;PRATPP;PRPPS	1;0;2	0.955	0.045	1.11063	Histidine Metabolism;Histidine Metabolism;Histidine Metabolism	0.33333;0.33333;0.33333	IG3PS;PRAMPC;PRMICI	2;0;1	0.961	0.039
prbatp_c	1.0124	Histidine Metabolism;Alternate Carbon Metabolism	0.5;0.5	ATPPRT;R15BPK	0;1	0.778	0.222	1.14845	Histidine Metabolism;Alternate Carbon Metabolism	0.33333;0.33333;0.33333	PRAMPC;PRATPP;PRMICI	1;0;2	0.961	0.039
prfp_c	1.14166	Histidine Metabolism;Histidine Metabolism;Histidine Metabolism	0.33333;0.33333;0.33333	ATPPRT;PRAMPC;PRATPP	2;0;1	0.955	0.045	0.982232	Histidine Metabolism;Histidine Metabolism;Histidine Metabolism	0.16667;0.16667;0.16667;0.16667;0.16667;0.16667	AICART;GLNS;HSTPT;IG3PS;IGPDH;PRMICI	2;2;2;1;2;0	0.343	0.657
prlp_c	1.14845	Histidine Metabolism;Histidine Metabolism;Histidine Metabolism	0.33333;0.33333;0.33333	PRAMPC;PRATPP;PRMICI	1;2;0	0.96	0.04	0.988603	Histidine Metabolism;Histidine Metabolism;Histidine Metabolism	0.10969;0.29748;0.073837;0.2595;0.2595	GLNS;GLUDy;GMPS2;PSERT;PSP_L	1;2;2;1;2	0.425	0.575
pro_L_c	1.00119	Arginine and Proline Metabolism;Arginine and Proline Metabolism	0.5;0.5	G5SD;P5CR	2;0	0.588	0.412	0.908023	Arginine and Proline Metabolism;Arginine and Proline Metabolism	1	PROt2rpp	0	0.083	0.918
prpp_c	0.989594	Alternate Carbon Metabolism;Histidine Metabolism;Alternate Carbon Metabolism;Pentose Phosphate Pathway;Pentose Phosphate Pathway;Pentose Phosphate Pathway;Pentose Phosphate Pathway	0.18193;0.086942;0.18193;0.22356;0.21209;0.056779;0.056779	PPM;PRPPS;R15BPK;RPE;RPI;TALA;TKT1	2;0;0;2;1;2;1	0.45	0.55	0.986408	Alternate Carbon Metabolism;Histidine Metabolism;Alternate Carbon Metabolism;Pentose Phosphate Pathway;Pentose Phosphate Pathway;Pentose Phosphate Pathway;Pentose Phosphate Pathway	0.095669;0.11591;0.11605;0.29423;0.054565;0.054565;0.054565;0.10722;0.10722	ASPK;ASPTA;GLNS;GLUDy;GLUPRT;PRAGSr;PRFGS;PSERT;PSP_L	2;1;1;2;0;1;2;1;2	0.394	0.606
ps160_c	0.999833	Glycerophospholipid Metabolism;Glycerophospholipid Metabolism;Glycine and Serine Metabolism;Glycine and Serine Metabolism;Glycerophospholipid Metabolism	0.2;0.2;0.2;0.2;0.2	AGPAT160;DASYN160;PSERT;PSP_L;PSSA160	2;1;2;1;0	0.58	0.42	1.04186	Glycerophospholipid Metabolism;Glycerophospholipid Metabolism;Glycine and Serine Metabolism;Glycine and Serine Metabolism;Glycerophospholipid Metabolism	0.4186;0.5814	PE160abcpp;PSD160	1;0	0.891	0.109
ps161_c	0.999833	Glycerophospholipid Metabolism;Glycerophospholipid Metabolism;Glycine and Serine Metabolism;Glycine and Serine Metabolism;Glycerophospholipid Metabolism	0.2;0.2;0.2;0.2;0.2	AGPAT161;DASYN161;PSERT;PSP_L;PSSA161	2;1;2;1;0	0.602	0.398	1.05574	Glycerophospholipid Metabolism;Glycerophospholipid Metabolism;Glycine and Serine Metabolism;Glycine and Serine Metabolism;Glycerophospholipid Metabolism	0.21875;0.78125	PE161abcpp;PSD161	1;0	0.926	0.075
pser_L_c	1.02838	Alanine and Aspartate Metabolism;Glutamate Metabolism;Glutamate Metabolism;Glycine and Serine Metabolism;Glycolysis/Gluconeogenesis;Glycine and Serine Metabolism;Alternate Carbon Metabolism	0.13478;0.043953;0.29475;0.15997;0.15997;0.15997;0.046605	ASPTA;GLNS;GLUDy;PGCD;PGK;PSERT;R15BPK	2;2;1;1;2;0;2	0.868	0.132	1.00167	Alanine and Aspartate Metabolism;Glutamate Metabolism;Glutamate Metabolism;Glycine and Serine Metabolism;Glycolysis/Gluconeogenesis;Glycine and Serine Metabolism;Alternate Carbon Metabolism	0.067568;0.28919;0.12219;0.45348;0.067568	CYSS;GHMT2r;PRAGSr;PSP_L;SERAT	2;1;2;0;1	0.66	0.34
pydx5p_c	0.992019	Cofactor and Prosthetic Group Biosynthesis;Cofactor and Prosthetic Group Biosynthesis;Cofactor and Prosthetic Group Biosynthesis	0.5;0.25;0.25	DXPS;OHPBAT;PDX5PS	2;2;1	0.432	0.568	NaN	Cofactor and Prosthetic Group Biosynthesis;Cofactor and Prosthetic Group Biosynthesis;Cofactor and Prosthetic Group Biosynthesis				NaN	NaN
pyr_c	1.02739	Alternate Carbon Metabolism;Glycolysis/Gluconeogenesis;Glycolysis/Gluconeogenesis;Transport, Inner Membrane;Transport, Outer Membrane Porin;Transport, Outer Membrane;Glycolysis/Gluconeogenesis;Glycolysis/Gluconeogenesis;Glycolysis/Gluconeogenesis	0.059698;0.22867;0.059698;0.12724;0.06362;0.06362;0.12724;0.22867;0.041541	DHAPT;ENO;F6PA;GLCptspp;GLCtex_copy1;GLCtex_copy2;PGI;PGM;PYK	0;1;1;0;1;1;2;2;0	0.841	0.159	1.09797	Alternate Carbon Metabolism;Glycolysis/Gluconeogenesis;Glycolysis/Gluconeogenesis;Transport, Inner Membrane;Transport, Outer Membrane Porin;Transport, Outer Membrane;Glycolysis/Gluconeogenesis;Glycolysis/Gluconeogenesis;Glycolysis/Gluconeogenesis	0.072159;0.11896;0.072159;0.20581;0.20581;0.20616;0.11896	ACALD;ACKr;ALCD2x;FORtex;FORtppi;PFL;PTAr	1;2;2;2;1;0;1	0.933	0.067
q8_c	0.326731	Oxidative Phosphorylation	1	CYTBO3_4pp	0	0.002	0.999	0.96897	Oxidative Phosphorylation	0.30316;0.12831;0.30316;0.044785;0.064159;0.15643	GAPD;NADH16pp;PGK;PPKr;SUCDi;THD2pp	1;0;2;2;0;2	0.237	0.763
q8h2_c	0.989991	Alternate Carbon Metabolism;Glycolysis/Gluconeogenesis;Glycolysis/Gluconeogenesis;Oxidative Phosphorylation;Glycolysis/Gluconeogenesis;Oxidative Phosphorylation;Oxidative Phosphorylation;Glycolysis/Gluconeogenesis	0.10753;0.10753;0.21503;0.091602;0.21503;0.045804;0.10996;0.10752	DHAPT;F6PA;GAPD;NADH16pp;PGK;SUCDi;THD2pp;TPI	2;2;1;0;2;0;2;2	0.448	0.552	0.326731	Alternate Carbon Metabolism;Glycolysis/Gluconeogenesis;Glycolysis/Gluconeogenesis;Oxidative Phosphorylation;Glycolysis/Gluconeogenesis;Oxidative Phosphorylation;Oxidative Phosphorylation;Glycolysis/Gluconeogenesis	1	CYTBO3_4pp	0	0.003	0.997
quln_c	1.03641	Cofactor and Prosthetic Group Biosynthesis;Alanine and Aspartate Metabolism;Alternate Carbon Metabolism;Glycolysis/Gluconeogenesis;Glycolysis/Gluconeogenesis;Cofactor and Prosthetic Group Biosynthesis	0.16667;0.16667;0.16667;0.16667;0.16667;0.16667	ASPO6;ASPTA;DHAPT;ENO;F6PA;QULNS	1;2;1;2;2;0	0.895	0.105	1.02503	Cofactor and Prosthetic Group Biosynthesis;Alanine and Aspartate Metabolism;Alternate Carbon Metabolism;Glycolysis/Gluconeogenesis;Glycolysis/Gluconeogenesis;Cofactor and Prosthetic Group Biosynthesis	0.33333;0.33333;0.33333	NADS1;NNATr;NNDPR	2;1;0	0.85	0.15
r15bp_c	0.98789	Alternate Carbon Metabolism;Pentose Phosphate Pathway;Pentose Phosphate Pathway	0.5;0.34369;0.15631	PPM;RPI;TKT1	1;2;2	0.372	0.628	0.929638	Alternate Carbon Metabolism;Pentose Phosphate Pathway;Pentose Phosphate Pathway	0.12495;0.10533;0.10533;0.14304;0.14304;0.10533;0.27296	ACGS;GLNS;GLUPRT;OMPDC;ORPT;PRAGSr;R15BPK	2;2;1;2;1;2;0	0.06	0.94
r1p_c	0.979647	Alternate Carbon Metabolism;Pentose Phosphate Pathway;Pentose Phosphate Pathway;Pentose Phosphate Pathway;Pentose Phosphate Pathway	0.33333;0.22923;0.22923;0.1041;0.1041	PPM;RPE;RPI;TALA;TKT1	0;2;1;2;1	0.328	0.672	0.978936	Alternate Carbon Metabolism;Pentose Phosphate Pathway;Pentose Phosphate Pathway;Pentose Phosphate Pathway;Pentose Phosphate Pathway	0.1411;0.1411;0.091586;0.37062;0.25559	ATPS4rpp;GLUPRT;ORPT;PPKr;R15BPK	2;2;2;2;1	0.283	0.717
r5p_c	1.00465	Glycolysis/Gluconeogenesis;Glycolysis/Gluconeogenesis;Glycolysis/Gluconeogenesis;Pentose Phosphate Pathway;Pentose Phosphate Pathway;Pentose Phosphate Pathway;Pentose Phosphate Pathway;Pentose Phosphate Pathway	0.033169;0.033169;0.28688;0.17331;0.17331;0.12685;0.046455;0.12685	FBA;PFK;PGI;RPE;RPI;TALA;TKT1;TKT2	1;2;2;1;0;1;0;2	0.673	0.327	0.927418	Glycolysis/Gluconeogenesis;Glycolysis/Gluconeogenesis;Glycolysis/Gluconeogenesis;Pentose Phosphate Pathway;Pentose Phosphate Pathway;Pentose Phosphate Pathway;Pentose Phosphate Pathway;Pentose Phosphate Pathway	0.12552;0.12552;0.092632;0.092632;0.17695;0.12552;0.084474;0.17676	GLNS;GLUPRT;OMPDC;ORPT;PPM;PRAGSr;PRPPS;R15BPK	2;1;2;1;0;2;0;2	0.055	0.945
rhcys_c	0.999114	Methionine Metabolism	1	AHCYSNS	0	0.529	0.472	1.011	Methionine Metabolism	0.33333;0.33333;0.33333	METAT;METS;RHCCE	2;1;0	0.722	0.278
ribflv_c	1.12631	Cofactor and Prosthetic Group Biosynthesis;Cofactor and Prosthetic Group Biosynthesis;Cofactor and Prosthetic Group Biosynthesis	0.4;0.4;0.2	DB4PS;RBFSa;RBFSb	2;1;0	0.958	0.042	1.01579	Cofactor and Prosthetic Group Biosynthesis;Cofactor and Prosthetic Group Biosynthesis;Cofactor and Prosthetic Group Biosynthesis	0.33333;0.33333;0.33333	FADRx;FMNAT;RBFK	2;1;0	0.802	0.198
ru5p_D_c	0.99618	Glycolysis/Gluconeogenesis;Pentose Phosphate Pathway;Pentose Phosphate Pathway;Pentose Phosphate Pathway;Pentose Phosphate Pathway	0.36364;0.21743;0.2015;0.055292;0.16214	PGI;RPE;TALA;TKT1;TKT2	2;0;2;1;1	0.544	0.456	1.00751	Glycolysis/Gluconeogenesis;Pentose Phosphate Pathway;Pentose Phosphate Pathway;Pentose Phosphate Pathway;Pentose Phosphate Pathway	0.14256;0.25305;0.17567;0.42872	ORPT;PPM;PRPPS;RPI	2;1;1;0	0.715	0.285
s17bp_c	1.05272	Pentose Phosphate Pathway;Glycolysis/Gluconeogenesis;Pentose Phosphate Pathway	0.32797;0.34405;0.32797	PFK_3;PGI;TALA	0;2;1	0.94	0.06	1.02356	Pentose Phosphate Pathway;Glycolysis/Gluconeogenesis;Pentose Phosphate Pathway	0.20662;0.39403;0.19649;0.20286	FBA3;GAPD;TALA;TPI	0;2;1;1	0.835	0.165
s7p_c	1.03263	Pentose Phosphate Pathway;Transport, Inner Membrane;Glycolysis/Gluconeogenesis;Pentose Phosphate Pathway;Glycolysis/Gluconeogenesis	0.18549;0.21451;0.21451;0.2;0.18549	FBA3;GLCptspp;PGI;TALA;TPI	1;2;1;0;2	0.874	0.126	1.09981	Pentose Phosphate Pathway;Transport, Inner Membrane;Glycolysis/Gluconeogenesis;Pentose Phosphate Pathway;Glycolysis/Gluconeogenesis	0.33536;0.33536;0.32927	FBA3;PFK_3;TPI	1;0;2	0.953	0.047
scl_c	0.991466	Cofactor and Prosthetic Group Biosynthesis;Cofactor and Prosthetic Group Biosynthesis;Cofactor and Prosthetic Group Biosynthesis	0.33333;0.33333;0.33333	SHCHD2;UPP3MT;UPP3S	0;1;2	0.421	0.579	1.00819	Cofactor and Prosthetic Group Biosynthesis;Cofactor and Prosthetic Group Biosynthesis;Cofactor and Prosthetic Group Biosynthesis	1	SHCHF	0	0.749	0.251
ser_L_c	1.03266	Glutamate Metabolism;Glycine and Serine Metabolism;Glycine and Serine Metabolism;Glycine and Serine Metabolism	0.25;0.25;0.25;0.25	GLUDy;PGCD;PSERT;PSP_L	2;2;1;0	0.874	0.126	1.00351	Glutamate Metabolism;Glycine and Serine Metabolism;Glycine and Serine Metabolism;Glycine and Serine Metabolism	0.10586;0.14375;0.45309;0.19144;0.10586	CYSS;GARFT;GHMT2r;PRAGSr;SERAT	1;2;0;1;0	0.661	0.339
sheme_c	1.00271	Cofactor and Prosthetic Group Biosynthesis;Cofactor and Prosthetic Group Biosynthesis;Cofactor and Prosthetic Group Biosynthesis	0.33333;0.33333;0.33333	SHCHD2;SHCHF;UPP3MT	1;0;2	0.638	0.362	NaN	Cofactor and Prosthetic Group Biosynthesis;Cofactor and Prosthetic Group Biosynthesis;Cofactor and Prosthetic Group Biosynthesis				NaN	NaN
skm_c	1.06251	Tyrosine, Tryptophan, and Phenylalanine Metabolism;Tyrosine, Tryptophan, and Phenylalanine Metabolism;Tyrosine, Tryptophan, and Phenylalanine Metabolism	0.33333;0.33333;0.33333	DHQS;DHQTi;SHK3Dr	2;1;0	0.934	0.066	1.00224	Tyrosine, Tryptophan, and Phenylalanine Metabolism;Tyrosine, Tryptophan, and Phenylalanine Metabolism;Tyrosine, Tryptophan, and Phenylalanine Metabolism	0.33333;0.33333;0.33333	CHORS;PSCVT;SHKK	2;1;0	0.627	0.373
skm5p_c	1.05624	Tyrosine, Tryptophan, and Phenylalanine Metabolism;Tyrosine, Tryptophan, and Phenylalanine Metabolism;Tyrosine, Tryptophan, and Phenylalanine Metabolism	0.33333;0.33333;0.33333	DHQTi;SHK3Dr;SHKK	2;1;0	0.927	0.073	0.980822	Tyrosine, Tryptophan, and Phenylalanine Metabolism;Tyrosine, Tryptophan, and Phenylalanine Metabolism;Tyrosine, Tryptophan, and Phenylalanine Metabolism	0.049755;0.28306;0.33359;0.33359	ANS;CHORM;CHORS;PSCVT	2;2;1;0	0.337	0.663
sl26da_c	0.956367	Alanine and Aspartate Metabolism;Threonine and Lysine Metabolism;Glutamate Metabolism;Glutamate Metabolism;Purine and Pyrimidine Biosynthesis;Purine and Pyrimidine Biosynthesis;Threonine and Lysine Metabolism;Citric Acid Cycle;Threonine and Lysine Metabolism	0.15675;0.094596;0.094596;0.25134;0.06215;0.06215;0.094596;0.089229;0.094596	ASPTA;DHDPRy;GLNS;GLUDy;GMPS2;IMPD;SDPTA;SUCOAS;THDPS	2;2;2;1;1;2;0;2;1	0.118	0.882	0.916159	Alanine and Aspartate Metabolism;Threonine and Lysine Metabolism;Glutamate Metabolism;Glutamate Metabolism;Purine and Pyrimidine Biosynthesis;Purine and Pyrimidine Biosynthesis;Threonine and Lysine Metabolism;Citric Acid Cycle;Threonine and Lysine Metabolism	0.087393;0.17142;0.1853;0.076881;0.087393;0.1853;0.097905;0.10842	ACCOAL;DAPDC;DAPE;HSST;PPCSCT;SDPDS;SUCOAS;THDPS	2;2;1;2;1;0;1;2	0.038	0.962
sl2a6o_c	0.939346	Alternate Carbon Metabolism;Threonine and Lysine Metabolism;Threonine and Lysine Metabolism;Alternate Carbon Metabolism;Threonine and Lysine Metabolism;Citric Acid Cycle;Threonine and Lysine Metabolism	0.086196;0.18276;0.18276;0.086196;0.18276;0.096564;0.18276	ACCOAL;DHDPRy;DHDPS;PPCSCT;SDPDS;SUCOAS;THDPS	2;1;2;1;2;1;0	0.08	0.92	0.972484	Alternate Carbon Metabolism;Threonine and Lysine Metabolism;Threonine and Lysine Metabolism;Alternate Carbon Metabolism;Threonine and Lysine Metabolism;Citric Acid Cycle;Threonine and Lysine Metabolism	0.13421;0.16831;0.033797;0.16831;0.16831;0.16831;0.15876	ACGS;DAPE;GLNS;GLUDy;SDPDS;SDPTA;SUCOAS	2;2;2;1;1;0;2	0.257	0.743
succ_c	1.31137	Citric Acid Cycle;Citric Acid Cycle;Glutamate Metabolism;Oxidative Phosphorylation;Oxidative Phosphorylation	0.22438;0.22438;0.10247;0.22438;0.22438	FRD2;FRD3;GLUDy;NADH17pp;NADH18pp	0;0;2;1;1	0.976	0.024	0.418106	Citric Acid Cycle;Citric Acid Cycle;Glutamate Metabolism;Oxidative Phosphorylation;Oxidative Phosphorylation	0.1468;0.1468;0.70639	FUM;MDH;SUCDi	1;2;0	0	1
succoa_c	0.960264	Alternate Carbon Metabolism;Membrane Lipid Metabolism;Purine and Pyrimidine Biosynthesis;Membrane Lipid Metabolism;Cysteine Metabolism;Cell Envelope Biosynthesis;Cell Envelope Biosynthesis;Citric Acid Cycle;Oxidative Phosphorylation;Alternate Carbon Metabolism;Threonine and Lysine Metabolism;Threonine and Lysine Metabolism;Methionine Metabolism;Citric Acid Cycle	0.068489;0.049962;0.061155;0.058888;0.097033;0.049962;0.058888;0.073379;0.073379;0.068489;0.071574;0.071574;0.060251;0.13698	ACCOAL;ACOAD7f;ADSL1r;CTECOAI7;CYSS;FACOAE160;FACOAE161;FRD3;NADH18pp;PPCSCT;SDPDS;SDPTA;SHSL1;SUCOAS	1;2;2;2;2;1;1;1;2;0;1;2;1;0	0.117	0.883	0.907129	Alternate Carbon Metabolism;Membrane Lipid Metabolism;Purine and Pyrimidine Biosynthesis;Membrane Lipid Metabolism;Cysteine Metabolism;Cell Envelope Biosynthesis;Cell Envelope Biosynthesis;Citric Acid Cycle;Oxidative Phosphorylation;Alternate Carbon Metabolism;Threonine and Lysine Metabolism;Threonine and Lysine Metabolism;Methionine Metabolism;Citric Acid Cycle	0.055187;0.048549;0.28257;0.048549;0.11701;0.11701;0.048549;0.16556;0.11701	ACCOAL;CYSTL;GLUDy;HSST;SDPDS;SDPTA;SHSL1;SUCDi;THDPS	1;2;2;0;2;1;1;2;0	0.041	0.959
suchms_c	1.0467	Alternate Carbon Metabolism;Threonine and Lysine Metabolism;Cell Envelope Biosynthesis;Cell Envelope Biosynthesis;Cell Envelope Biosynthesis;Citric Acid Cycle;Threonine and Lysine Metabolism;Methionine Metabolism;Alternate Carbon Metabolism	0.12506;0.12506;0.063236;0.064183;0.12223;0.12506;0.12506;0.12506;0.12506	ACCOAL;ASAD;FACOAE120;FACOAE160;FACOAE161;FRD2;HSDy;HSST;PPCSCT	2;2;2;2;2;2;1;0;1	0.891	0.109	0.903072	Alternate Carbon Metabolism;Threonine and Lysine Metabolism;Cell Envelope Biosynthesis;Cell Envelope Biosynthesis;Cell Envelope Biosynthesis;Citric Acid Cycle;Threonine and Lysine Metabolism;Methionine Metabolism;Alternate Carbon Metabolism	0.12111;0.22861;0.12111;0.12111;0.12111;0.12111;0.12111;0.044729	ACCOAL;ACHBS;CYSTL;METS;PPCSCT;SHSL1;THDPS;TRPAS2	2;2;1;2;1;0;2;2	0.024	0.976
td2coa_c	0.981456	Membrane Lipid Metabolism;Membrane Lipid Metabolism;Membrane Lipid Metabolism	0.33333;0.33333;0.33333	ACACT6r;ECOAH6;HACD6	2;0;1	0.346	0.654	0.98489	Membrane Lipid Metabolism;Membrane Lipid Metabolism;Membrane Lipid Metabolism	0.33333;0.33333;0.33333	ACACT7r;ACOAD6f;HACD7	1;0;2	0.376	0.624
tdcoa_c	0.984	Membrane Lipid Metabolism;Membrane Lipid Metabolism;Membrane Lipid Metabolism	0.33333;0.33333;0.33333	ACOAD6f;ECOAH6;HACD6	0;1;2	0.375	0.625	0.981456	Membrane Lipid Metabolism;Membrane Lipid Metabolism;Membrane Lipid Metabolism	0.33333;0.33333;0.33333	ACACT7r;ECOAH7;HACD7	0;2;1	0.343	0.657
thdp_c	1.05028	Threonine and Lysine Metabolism;Methionine Metabolism;Threonine and Lysine Metabolism;Threonine and Lysine Metabolism;Glycolysis/Gluconeogenesis	0.26012;0.10793;0.26012;0.26012;0.11171	ASAD;CYSTL;DHDPRy;DHDPS;PYK	2;2;0;1;2	0.902	0.098	1.00069	Threonine and Lysine Metabolism;Methionine Metabolism;Threonine and Lysine Metabolism;Threonine and Lysine Metabolism;Glycolysis/Gluconeogenesis	0.33652;0.16826;0.16826;0.15871;0.16826	GLUDy;SDPDS;SDPTA;SUCOAS;THDPS	2;2;1;1;0	0.632	0.368
thf_c	1.01547	Purine and Pyrimidine Biosynthesis;Purine and Pyrimidine Biosynthesis;Valine, Leucine, and Isoleucine Metabolism;Purine and Pyrimidine Biosynthesis;Glutamate Metabolism;Glutamate Metabolism;Purine and Pyrimidine Biosynthesis;Valine, Leucine, and Isoleucine Metabolism;Folate Metabolism;Folate Metabolism;Purine and Pyrimidine Biosynthesis;Purine and Pyrimidine Biosynthesis;Purine and Pyrimidine Bio…	0.043077;0.052187;0.084063;0.032363;0.079365;0.082625;0.032363;0.084063;0.08455;0.08455;0.032363;0.043077;0.032363;0.18723;0.045758	ADSL2r;AICART;DHAD1;GARFT;GLNS;GLUDy;GLUPRT;KARA1;MTHFC;MTHFD;PRAGSr;PRASCSi;PRFGS;PYK;VALTA	1;0;1;0;2;2;2;2;1;2;1;2;2;2;2	0.773	0.227	1.00021	Purine and Pyrimidine Biosynthesis;Purine and Pyrimidine Biosynthesis;Valine, Leucine, and Isoleucine Metabolism;Purine and Pyrimidine Biosynthesis;Glutamate Metabolism;Glutamate Metabolism;Purine and Pyrimidine Biosynthesis;Valine, Leucine, and Isoleucine Metabolism;Folate Metabolism;Folate Metabolism;Purine and Pyrimidine Biosynthesis;Purine and Pyrimidine Biosynthesis;Purine and Pyrimidine Bio…	0.30996;0.25699;0.25699;0.045099;0.13096	GHMT2r;MTHFC;MTHFD;MTHFR2;PRAGSr	0;2;1;1;1	0.622	0.378
thmmp_c	0.922938	Cofactor and Prosthetic Group Biosynthesis;Cofactor and Prosthetic Group Biosynthesis;Cofactor and Prosthetic Group Biosynthesis;Cofactor and Prosthetic Group Biosynthesis;Cofactor and Prosthetic Group Biosynthesis;Cofactor and Prosthetic Group Biosynthesis	0.14286;0.28571;0.14286;0.14286;0.14286;0.14286	AMPMS2;DXPS;PMPK;THZPSN3;TMPPP;TYRL	2;2;1;1;0;2	0.053	0.947	0.988122	Cofactor and Prosthetic Group Biosynthesis;Cofactor and Prosthetic Group Biosynthesis;Cofactor and Prosthetic Group Biosynthesis;Cofactor and Prosthetic Group Biosynthesis;Cofactor and Prosthetic Group Biosynthesis;Cofactor and Prosthetic Group Biosynthesis	1	TMPK	0	0.322	0.678
thmpp_c	0.937592	Cofactor and Prosthetic Group Biosynthesis;Cofactor and Prosthetic Group Biosynthesis;Cofactor and Prosthetic Group Biosynthesis;Cofactor and Prosthetic Group Biosynthesis	0.25;0.25;0.25;0.25	PMPK;THZPSN3;TMPK;TMPPP	2;2;0;1	0.092	0.908	NaN	Cofactor and Prosthetic Group Biosynthesis;Cofactor and Prosthetic Group Biosynthesis;Cofactor and Prosthetic Group Biosynthesis;Cofactor and Prosthetic Group Biosynthesis				NaN	NaN
thr_L_c	1.00871	Threonine and Lysine Metabolism;Threonine and Lysine Metabolism;Threonine and Lysine Metabolism	0.33333;0.33333;0.33333	HSDy;HSK;THRS	2;1;0	0.739	0.261	0.947974	Threonine and Lysine Metabolism;Threonine and Lysine Metabolism;Threonine and Lysine Metabolism	0.33333;0.33333;0.33333	ACHBS;KARA2;THRD_L	1;2;0	0.154	0.846
trp_L_c	0.983364	Methionine Metabolism;Tyrosine, Tryptophan, and Phenylalanine Metabolism;Methionine Metabolism;Tyrosine, Tryptophan, and Phenylalanine Metabolism;Tyrosine, Tryptophan, and Phenylalanine Metabolism	0.2;0.2;0.2;0.2;0.2	CYSTL;IGPS;SHSL1;TRPAS2;TRPS3	1;2;2;0;1	0.384	0.616	NaN	Methionine Metabolism;Tyrosine, Tryptophan, and Phenylalanine Metabolism;Methionine Metabolism;Tyrosine, Tryptophan, and Phenylalanine Metabolism;Tyrosine, Tryptophan, and Phenylalanine Metabolism				NaN	NaN
tyr_L_c	0.982157	Tyrosine, Tryptophan, and Phenylalanine Metabolism;Tyrosine, Tryptophan, and Phenylalanine Metabolism;Glutamate Metabolism;Glutamate Metabolism;Purine and Pyrimidine Biosynthesis;Purine and Pyrimidine Biosynthesis;Tyrosine, Tryptophan, and Phenylalanine Metabolism;Tyrosine, Tryptophan, and Phenylalanine Metabolism	0.17391;0.17391;0.043478;0.17391;0.043478;0.043478;0.17391;0.17391	CHORM;CHORS;GLNS;GLUDy;GMPS2;IMPD;PPND;TYRTA	2;2;2;1;1;2;1;0	0.347	0.653	0.955546	Tyrosine, Tryptophan, and Phenylalanine Metabolism;Tyrosine, Tryptophan, and Phenylalanine Metabolism;Glutamate Metabolism;Glutamate Metabolism;Purine and Pyrimidine Biosynthesis;Purine and Pyrimidine Biosynthesis;Tyrosine, Tryptophan, and Phenylalanine Metabolism;Tyrosine, Tryptophan, and Phenylalanine Metabolism	0.14286;0.14286;0.14286;0.14286;0.14286;0.14286;0.14286	5DOAN;CBMKr;METAT;PUNP1;THZPSN3;TMPPP;TYRL	1;2;1;2;1;2;1	0.127	0.873
u23ga_c	0.997537	Cell Envelope Biosynthesis;Cell Envelope Biosynthesis;Lipopolysaccharide Biosynthesis / Recycling;Lipopolysaccharide Biosynthesis / Recycling;Lipopolysaccharide Biosynthesis / Recycling	0.28571;0.28571;0.14286;0.14286;0.14286	3OAR140;3OAS140;U23GAAT;UAGAAT;UHGADA	1;2;0;2;1	0.52	0.48	0.911934	Cell Envelope Biosynthesis;Cell Envelope Biosynthesis;Lipopolysaccharide Biosynthesis / Recycling;Lipopolysaccharide Biosynthesis / Recycling;Lipopolysaccharide Biosynthesis / Recycling	0.14286;0.14286;0.28571;0.14286;0.14286;0.14286	LPADSS;MOAT;NDPK2;TDSK;UMPK;USHD	0;2;2;1;1;0	0.039	0.961
u3aga_c	0.987215	Cell Envelope Biosynthesis;Cell Envelope Biosynthesis;Cell Envelope Biosynthesis;Lipopolysaccharide Biosynthesis / Recycling;Cell Envelope Biosynthesis	0.2;0.2;0.2;0.2;0.2	3OAR140;3OAS140;G1PACT;UAGAAT;UAGDP	1;2;2;0;1	0.416	0.584	0.992974	Cell Envelope Biosynthesis;Cell Envelope Biosynthesis;Cell Envelope Biosynthesis;Lipopolysaccharide Biosynthesis / Recycling;Cell Envelope Biosynthesis	0.15385;0.38462;0.076923;0.15385;0.15385;0.076923	AACPS3;ACtex;LPADSS;U23GAAT;UHGADA;USHD	2;2;2;1;0;2	0.484	0.516
u3hga_c	0.996689	Cell Envelope Biosynthesis;Lipopolysaccharide Biosynthesis / Recycling;Cell Envelope Biosynthesis;Lipopolysaccharide Biosynthesis / Recycling	0.25;0.25;0.25;0.25	3OAR140;UAGAAT;UAGDP;UHGADA	2;1;2;0	0.529	0.471	0.916828	Cell Envelope Biosynthesis;Lipopolysaccharide Biosynthesis / Recycling;Cell Envelope Biosynthesis;Lipopolysaccharide Biosynthesis / Recycling	0.14337;0.043323;0.051062;0.14337;0.14337;0.043323;0.051062;0.039626;0.14337;0.039626;0.079251;0.039626;0.039626	3OAS140;AACPS3;AACPS4;AACPS7;ACCOAL;ACPPAT160;ACPPAT161;LPADSS;MCOATA;TDSK;U23GAAT;UMPK;USHD	2;1;1;1;2;2;2;1;1;2;0;2;1	0.025	0.975
uaagmda_c	1.01447	Cell Envelope Biosynthesis;Cell Envelope Biosynthesis;Cell Envelope Biosynthesis;Cell Envelope Biosynthesis;Cell Envelope Biosynthesis;Cell Envelope Biosynthesis	0.16667;0.16667;0.16667;0.16667;0.16667;0.16667	G1PACT;PAPPT3;UAGDP;UAGPT3;UDCPDP;UGMDDS	2;1;1;0;2;2	0.819	0.181	1.02359	Cell Envelope Biosynthesis;Cell Envelope Biosynthesis;Cell Envelope Biosynthesis;Cell Envelope Biosynthesis;Cell Envelope Biosynthesis;Cell Envelope Biosynthesis	0.14286;0.14286;0.14286;0.28571;0.28571	DALAt2pp;MCTP1App;MPTG;PAPPT3;UDCPDP	2;1;0;2;1	0.849	0.151
uaccg_c	1.00425	Glycolysis/Gluconeogenesis;Cell Envelope Biosynthesis;Glycolysis/Gluconeogenesis;Cell Envelope Biosynthesis;Cell Envelope Biosynthesis	0.2;0.2;0.2;0.2;0.2	ENO;G1PACT;PGM;UAGCVT;UAGDP	1;2;2;0;1	0.671	0.329	1.00214	Glycolysis/Gluconeogenesis;Cell Envelope Biosynthesis;Glycolysis/Gluconeogenesis;Cell Envelope Biosynthesis;Cell Envelope Biosynthesis	0.33333;0.33333;0.33333	UAMAGS;UAMAS;UAPGR	2;1;0	0.634	0.366
uacgam_c	0.975833	Cell Envelope Biosynthesis;Cell Envelope Biosynthesis;Cell Envelope Biosynthesis	0.33333;0.33333;0.33333	G1PACT;PGAMT;UAGDP	1;2;0	0.272	0.728	0.944907	Cell Envelope Biosynthesis;Cell Envelope Biosynthesis;Cell Envelope Biosynthesis	0.13726;0.13726;0.13726;0.13726;0.068631;0.068631;0.049011;0.049011;0.049011;0.049011;0.049011;0.068631	3OAS140;AACPS7;MCOATA;SUCOAS;U23GAAT;UAGAAT;UAGCVT;UAGPT3;UAMAS;UAPGR;UDCPDP;UHGADA	2;1;1;2;2;0;0;0;2;1;2;1	0.071	0.929
uagmda_c	1.044	Cell Envelope Biosynthesis;Murein Biosynthesis;Cell Envelope Biosynthesis;Cell Envelope Biosynthesis;Cell Envelope Biosynthesis;Cell Envelope Biosynthesis	0.18185;0.090745;0.18185;0.18185;0.18185;0.18185	ALAALAr;MPTG;PAPPT3;UAAGDS;UDCPDP;UGMDDS	2;2;0;2;1;1	0.882	0.118	1.02167	Cell Envelope Biosynthesis;Murein Biosynthesis;Cell Envelope Biosynthesis;Cell Envelope Biosynthesis;Cell Envelope Biosynthesis;Cell Envelope Biosynthesis	0.16667;0.16667;0.33333;0.33333	MCTP1App;MPTG;UAGPT3;UDCPDP	2;1;0;2	0.84	0.16
uama_c	1.04194	Cysteine Metabolism;Glutamate Metabolism;Purine and Pyrimidine Biosynthesis;Glycolysis/Gluconeogenesis;Cell Envelope Biosynthesis;Cell Envelope Biosynthesis;Cell Envelope Biosynthesis;Valine, Leucine, and Isoleucine Metabolism;Valine, Leucine, and Isoleucine Metabolism	0.18237;0.08813;0.08813;0.18237;0.094245;0.094245;0.094245;0.08813;0.08813	CYSS;GLUDy;PRFGS;PYK;UAGCVT;UAMAS;UAPGR;VALTA;VPAMTr	2;2;2;2;2;0;1;2;1	0.885	0.115	1.02388	Cysteine Metabolism;Glutamate Metabolism;Purine and Pyrimidine Biosynthesis;Glycolysis/Gluconeogenesis;Cell Envelope Biosynthesis;Cell Envelope Biosynthesis;Cell Envelope Biosynthesis;Valine, Leucine, and Isoleucine Metabolism;Valine, Leucine, and Isoleucine Metabolism	0.33333;0.33333;0.33333	UAAGDS;UAMAGS;UGMDDS	1;0;2	0.88	0.12
uamag_c	0.995546	Alanine and Aspartate Metabolism;Glutamate Metabolism;Purine and Pyrimidine Biosynthesis;Cell Envelope Biosynthesis;Cell Envelope Biosynthesis;Cell Envelope Biosynthesis;Cell Envelope Biosynthesis	0.14286;0.14286;0.14286;0.14286;0.14286;0.14286;0.14286	ALATA_L;GLUDy;GLUPRT;GLUR;UAMAGS;UAMAS;UAPGR	2;2;2;1;0;1;2	0.558	0.442	1.02749	Alanine and Aspartate Metabolism;Glutamate Metabolism;Purine and Pyrimidine Biosynthesis;Cell Envelope Biosynthesis;Cell Envelope Biosynthesis;Cell Envelope Biosynthesis;Cell Envelope Biosynthesis	0.33333;0.33333;0.33333	PAPPT3;UAAGDS;UGMDDS	2;0;1	0.85	0.15
uamr_c	1.00052	Glycolysis/Gluconeogenesis;Cell Envelope Biosynthesis;Cell Envelope Biosynthesis;Cell Envelope Biosynthesis	0.25;0.25;0.25;0.25	ENO;UAGCVT;UAGDP;UAPGR	2;1;2;0	0.632	0.368	1.01573	Glycolysis/Gluconeogenesis;Cell Envelope Biosynthesis;Cell Envelope Biosynthesis;Cell Envelope Biosynthesis	0.33333;0.33333;0.33333	UAAGDS;UAMAGS;UAMAS	2;1;0	0.799	0.201
udcpdp_c	1.00305	Murein Biosynthesis;Cell Envelope Biosynthesis;Cell Envelope Biosynthesis;Cell Envelope Biosynthesis	0.11328;0.22655;0.43362;0.22655	MPTG;PAPPT3;UAGDP;UAGPT3	0;2;2;1	0.656	0.344	1.01913	Murein Biosynthesis;Cell Envelope Biosynthesis;Cell Envelope Biosynthesis;Cell Envelope Biosynthesis	0.25;0.25;0.25;0.25	PAPPT3;UAGPT3;UDCPDP;UMPK	1;2;0;2	0.828	0.172
udcpp_c	1.02108	Murein Biosynthesis;Cell Envelope Biosynthesis;Cell Envelope Biosynthesis	0.19984;0.39968;0.40048	MPTG;UAGPT3;UDCPDP	1;2;0	0.82	0.18	0.936152	Murein Biosynthesis;Cell Envelope Biosynthesis;Cell Envelope Biosynthesis	0.090909;0.36364;0.18182;0.18182;0.18182	MPTG;NDPK2;PAPPT3;UAGPT3;UMPK	2;2;0;1;1	0.087	0.913
udp_c	1.05123	Unassigned;Glycolysis/Gluconeogenesis;Glycolysis/Gluconeogenesis;Purine and Pyrimidine Biosynthesis;Purine and Pyrimidine Biosynthesis;Glycolysis/Gluconeogenesis;Oxidative Phosphorylation;Glycolysis/Gluconeogenesis;Alternate Carbon Metabolism;Nucleotide Salvage Pathway	0.064075;0.18442;0.10713;0.064075;0.064075;0.10713;0.069457;0.18442;0.081982;0.073226	CBMKr;ENO;GAPD;OMPDC;ORPT;PGK;PPKr;PYK;R15BPK;UMPK	2;2;2;1;2;1;1;1;2;0	0.856	0.144	0.991757	Unassigned;Glycolysis/Gluconeogenesis;Glycolysis/Gluconeogenesis;Purine and Pyrimidine Biosynthesis;Purine and Pyrimidine Biosynthesis;Glycolysis/Gluconeogenesis;Oxidative Phosphorylation;Glycolysis/Gluconeogenesis;Alternate Carbon Metabolism;Nucleotide Salvage Pathway	0.26463;0.043793;0.037509;0.037509;0.066157;0.044752;0.057388;0.063096;0.15204;0.12189;0.11124	ACKr;ADK1;ASPK;ASPTA;ATPS4rpp;CBMKr;CTPS2;GLNS;NDPK2;PPKr;PYK	1;2;2;2;1;2;1;2;0;1;1	0.519	0.481
ugmd_c	1.02034	Threonine and Lysine Metabolism;Cell Envelope Biosynthesis;Threonine and Lysine Metabolism;Cell Envelope Biosynthesis;Cell Envelope Biosynthesis;Cell Envelope Biosynthesis	0.16667;0.16667;0.16667;0.16667;0.16667;0.16667	DAPE;GLUR;SDPDS;UAAGDS;UAMAGS;UAMAS	1;2;2;0;1;2	0.853	0.147	1.01415	Threonine and Lysine Metabolism;Cell Envelope Biosynthesis;Threonine and Lysine Metabolism;Cell Envelope Biosynthesis;Cell Envelope Biosynthesis;Cell Envelope Biosynthesis	0.25;0.25;0.25;0.25	PAPPT3;UAGPT3;UGMDDS;UMPK	1;2;0;2	0.796	0.204
ugmda_c	1.02571	Cell Envelope Biosynthesis;Alanine and Aspartate Metabolism;Transport, Inner Membrane;Threonine and Lysine Metabolism;Cell Envelope Biosynthesis;Cell Envelope Biosynthesis;Cell Envelope Biosynthesis	0.14286;0.21429;0.071429;0.14286;0.14286;0.14286;0.14286	ALAALAr;ALAR;DALAt2pp;DAPE;UAAGDS;UAMAGS;UGMDDS	1;2;2;2;1;2;0	0.867	0.133	0.936152	Cell Envelope Biosynthesis;Alanine and Aspartate Metabolism;Transport, Inner Membrane;Threonine and Lysine Metabolism;Cell Envelope Biosynthesis;Cell Envelope Biosynthesis;Cell Envelope Biosynthesis	0.090909;0.36364;0.18182;0.18182;0.18182	MPTG;NDPK2;PAPPT3;UAGPT3;UMPK	2;2;0;1;1	0.106	0.894
ump_c	1.001	Cell Envelope Biosynthesis;Purine and Pyrimidine Biosynthesis;Purine and Pyrimidine Biosynthesis;Purine and Pyrimidine Biosynthesis;Histidine Metabolism	0.043158;0.2446;0.2446;0.2446;0.22305	3OAR140;DHORD2;OMPDC;ORPT;PRPPS	2;2;0;1;2	0.627	0.373	0.957981	Cell Envelope Biosynthesis;Purine and Pyrimidine Biosynthesis;Purine and Pyrimidine Biosynthesis;Purine and Pyrimidine Biosynthesis;Histidine Metabolism	0.073292;0.087565;0.20622;0.42671;0.20622	ATPS4rpp;CTPS2;NDPK2;PPKr;UMPK	2;2;1;2;0	0.156	0.844
uppg3_c	0.991505	Cofactor and Prosthetic Group Biosynthesis;Cofactor and Prosthetic Group Biosynthesis;Cofactor and Prosthetic Group Biosynthesis	0.16667;0.66667;0.16667	HMBS;PPBNGS;UPP3S	1;2;0	0.441	0.559	1.00018	Cofactor and Prosthetic Group Biosynthesis;Cofactor and Prosthetic Group Biosynthesis;Cofactor and Prosthetic Group Biosynthesis	0.16667;0.16667;0.16667;0.16667;0.16667;0.16667	CPPPGO;PPPGO3;SHCHD2;SHCHF;UPP3MT;UPPDC1	1;2;1;2;0;0	0.619	0.381
utp_c	1.03608	Purine and Pyrimidine Biosynthesis;Glycolysis/Gluconeogenesis;Glycolysis/Gluconeogenesis;Glutamate Metabolism;Nucleotide Salvage Pathway;Glycolysis/Gluconeogenesis;Purine and Pyrimidine Biosynthesis;Purine and Pyrimidine Biosynthesis;Glycolysis/Gluconeogenesis;Nucleotide Salvage Pathway	0.042326;0.10898;0.26839;0.042347;0.040178;0.26839;0.042347;0.042347;0.10898;0.035715	AIRC2;ENO;GAPD;GLNS;NDPK2;PGK;PRAIS;PRFGS;PYK;UMPK	2;2;2;2;0;1;2;2;1;1	0.887	0.113	1.02898	Purine and Pyrimidine Biosynthesis;Glycolysis/Gluconeogenesis;Glycolysis/Gluconeogenesis;Glutamate Metabolism;Nucleotide Salvage Pathway;Glycolysis/Gluconeogenesis;Purine and Pyrimidine Biosynthesis;Purine and Pyrimidine Biosynthesis;Glycolysis/Gluconeogenesis;Nucleotide Salvage Pathway	0.19786;0.15557;0.056188;0.11635;0.11635;0.056378;0.11635;0.11635;0.068617	ACKr;GLUDy;NDPK1;PGCD;PGK;PPKr;PSERT;PSP_L;UMPK	1;2;2;2;1;1;1;2;2	0.841	0.159
val_L_c	0.987928	Valine, Leucine, and Isoleucine Metabolism;Glutamate Metabolism;Glutamate Metabolism;Purine and Pyrimidine Biosynthesis;Purine and Pyrimidine Biosynthesis;Valine, Leucine, and Isoleucine Metabolism;Valine, Leucine, and Isoleucine Metabolism	0.18182;0.090909;0.18182;0.090909;0.090909;0.18182;0.18182	DHAD1;GLNS;GLUDy;GMPS2;IMPD;KARA1;VALTA	1;2;1;1;2;2;0	0.429	0.571	0.998513	Valine, Leucine, and Isoleucine Metabolism;Glutamate Metabolism;Glutamate Metabolism;Purine and Pyrimidine Biosynthesis;Purine and Pyrimidine Biosynthesis;Valine, Leucine, and Isoleucine Metabolism;Valine, Leucine, and Isoleucine Metabolism	0.04988;0.09976;0.20859;0.20859;0.11114;0.11114;0.2109	ALAALAr;ALAR;IPPMIb;IPPS;UAMAGS;UAMAS;VPAMTr	2;1;2;1;2;1;0	0.558	0.442
xmp_c	0.962723	Purine and Pyrimidine Biosynthesis;Purine and Pyrimidine Biosynthesis;Purine and Pyrimidine Biosynthesis	0.33333;0.33333;0.33333	AICART;IMPC;IMPD	2;1;0	0.219	0.781	0.98223	Purine and Pyrimidine Biosynthesis;Purine and Pyrimidine Biosynthesis;Purine and Pyrimidine Biosynthesis	0.038838;0.059751;0.073687;0.27164;0.059751;0.085193;0.20557;0.20557	ASPTA;GK1;GLNS;GLUDy;GMPS2;NDPK1;PSERT;PSP_L	1;1;1;2;0;2;1;2	0.346	0.654
xu5p_D_c	1.00819	Glycolysis/Gluconeogenesis;Transport, Inner Membrane;Glycolysis/Gluconeogenesis;Glycolysis/Gluconeogenesis;Pentose Phosphate Pathway;Pentose Phosphate Pathway;Pentose Phosphate Pathway	0.033203;0.30672;0.033203;0.30672;0.13676;0.046637;0.13676	FBA;GLCptspp;PFK;PGI;TALA;TKT1;TKT2	1;2;2;1;1;0;0	0.764	0.236	1.0043	Glycolysis/Gluconeogenesis;Transport, Inner Membrane;Glycolysis/Gluconeogenesis;Glycolysis/Gluconeogenesis;Pentose Phosphate Pathway;Pentose Phosphate Pathway;Pentose Phosphate Pathway	0.28104;0.046397;0.34514;0.32743	PPM;PRPPS;RPE;RPI	2;2;0;1	0.699	0.301
ac_e	1.03655	Pyruvate Metabolism;Transport, Outer Membrane Porin	0.49621;0.50379	ACKr;ACtex	2;0	0.879	0.121	NaN	Pyruvate Metabolism;Transport, Outer Membrane Porin				NaN	NaN
ca2_e	NaN	[]				NaN	NaN	1.04855	[]	0.5;0.5	CA2tex;CAt6pp	0;1	0.914	0.086
cl_e	NaN	[]				NaN	NaN	1.00656	[]	0.33333;0.66667	CLt3_2pp;CLtex	1;0	0.675	0.325
co2_e	NaN	[]				NaN	NaN	NaN	[]				NaN	NaN
cobalt2_e	NaN	[]				NaN	NaN	1.01016	[]	0.5;0.5	COBALT2tex;COBALT2tpp	0;1	0.734	0.266
cu2_e	NaN	[]				NaN	NaN	1.00796	[]	0.42659;0.42659;0.14681	CU2tex;CU2tpp;MPTS	0;1;2	0.714	0.286
etoh_e	0.959328	Pyruvate Metabolism;Transport, Outer Membrane Porin	0.5;0.5	ALCD2x;ETOHtex	2;0	0.175	0.826	NaN	Pyruvate Metabolism;Transport, Outer Membrane Porin				NaN	NaN
for_e	1.0675	Transport, Outer Membrane Porin;Transport, Inner Membrane;Pyruvate Metabolism	0.33334;0.33334;0.33333	FORtex;FORtppi;PFL	0;1;2	0.934	0.066	NaN	Transport, Outer Membrane Porin;Transport, Inner Membrane;Pyruvate Metabolism				NaN	NaN
glc_D_e	NaN	[]				NaN	NaN	1.01712	[]	0.25524;0.12762;0.12762;0.23427;0.25524	GLCptspp;GLCtex_copy1;GLCtex_copy2;PFL;PGI	1;0;0;2;2	0.798	0.202
glyclt_e	0.793169	Folate Metabolism;Transport, Inner Membrane;Transport, Outer Membrane Porin	0.33333;0.33333;0.33333	GCALDD;GLYCLTt2rpp;GLYCLTtex	2;1;0	0.013	0.987	NaN	Folate Metabolism;Transport, Inner Membrane;Transport, Outer Membrane Porin				NaN	NaN
kdo2lipid4_e	0.980507	Transport, Inner Membrane;Lipopolysaccharide Biosynthesis / Recycling;Lipopolysaccharide Biosynthesis / Recycling	0.33333;0.33333;0.33333	K2L4Aabcpp;K2L4Aabctex;MOAT2	1;0;2	0.319	0.681	NaN	Transport, Inner Membrane;Lipopolysaccharide Biosynthesis / Recycling;Lipopolysaccharide Biosynthesis / Recycling				NaN	NaN
ac_p	1.22414	Pyruvate Metabolism;Pyruvate Metabolism	0.5;0.5	ACKr;PTAr	1;2	0.974	0.026	1.00698	Pyruvate Metabolism;Pyruvate Metabolism	1	ACtex	0	0.741	0.391
ala_D_p	1.0103	Murein Biosynthesis;Murein Biosynthesis;Cell Envelope Biosynthesis	0.25;0.25;0.5	MCTP1App;MPTG;UAGPT3	0;1;2	0.74	0.26	1.02689	Murein Biosynthesis;Murein Biosynthesis;Cell Envelope Biosynthesis	0.25;0.5;0.25	ALAALAr;DALAt2pp;UGMDDS	1;0;2	0.85	0.15
ca2_p	1.00698	Transport, Outer Membrane Porin	1	CA2tex	0	0.755	0.397	1.09011	Transport, Outer Membrane Porin	1	CAt6pp	0	0.951	0.049
cl_p	1.00698	Transport, Outer Membrane Porin	1	CLtex	0	0.769	0.346	1.00572	Transport, Outer Membrane Porin	1	CLt3_2pp	0	0.621	0.379
co2_p	1.00698	Transport, Outer Membrane Porin	1	CO2tex	0	0.767	0.356	NaN	Transport, Outer Membrane Porin				NaN	NaN
cobalt2_p	1.00698	Transport, Outer Membrane Porin	1	COBALT2tex	0	0.752	0.375	1.01333	Transport, Outer Membrane Porin	1	COBALT2tpp	0	0.808	0.192
cu2_p	1.00698	Transport, Outer Membrane Porin	1	CU2tex	0	0.774	0.362	1.00803	Transport, Outer Membrane Porin	0.42077;0.14481;0.14481;0.28961	CU2tpp;MPTAT;MPTS;MPTSS	0;2;1;2	0.729	0.271
etoh_p	1.02031	Pyruvate Metabolism;Pyruvate Metabolism	0.5;0.5	ACALD;ALCD2x	2;1	0.815	0.185	1.00698	Pyruvate Metabolism;Pyruvate Metabolism	1	ETOHtex	0	0.741	0.39
for_p	1.08231	Alternate Carbon Metabolism;Transport, Inner Membrane;Transport, Inner Membrane;Pyruvate Metabolism;Glycolysis/Gluconeogenesis	0.074689;0.3337;0.19445;0.33369;0.063482	DHAPT;FORtppi;GLCptspp;PFL;PYK	2;0;2;1;2	0.944	0.056	1.00698	Alternate Carbon Metabolism;Transport, Inner Membrane;Transport, Inner Membrane;Pyruvate Metabolism;Glycolysis/Gluconeogenesis	1	FORtex	0	0.757	0.374
glc_D_p	0.852936	Transport, Outer Membrane Porin;Transport, Outer Membrane	0.5;0.5	GLCtex_copy1;GLCtex_copy2	0;0	0.045	0.956	1.06931	Transport, Outer Membrane Porin;Transport, Outer Membrane	0.09316;0.18168;0.19856;0.043867;0.060748;0.18225;0.19856;0.041178	F6PA;FORtppi;GLCptspp;GLUDy;PFK;PFL;PGI;TALA	2;2;0;2;2;1;1;2	0.921	0.079
glyclt_p	0.790697	Cofactor and Prosthetic Group Biosynthesis;Folate Metabolism;Transport, Inner Membrane	0.33333;0.33333;0.33333	DHNPA2r;GCALDD;GLYCLTt2rpp	2;1;0	0.013	0.987	1.00698	Cofactor and Prosthetic Group Biosynthesis;Folate Metabolism;Transport, Inner Membrane	1	GLYCLTtex	0	0.753	0.374
kdo2lipid4_p	0.96596	Transport, Inner Membrane;Lipopolysaccharide Biosynthesis / Recycling;Lipopolysaccharide Biosynthesis / Recycling;Lipopolysaccharide Biosynthesis / Recycling	0.2;0.4;0.2;0.2	K2L4Aabcpp;KDOCT2;MOAT;MOAT2	0;2;2;1	0.23	0.77	0.989192	Transport, Inner Membrane;Lipopolysaccharide Biosynthesis / Recycling;Lipopolysaccharide Biosynthesis / Recycling;Lipopolysaccharide Biosynthesis / Recycling	1	K2L4Aabctex	0	0.31	0.694
murein5p5p_p	1.00263	Murein Biosynthesis;Cell Envelope Biosynthesis;Cell Envelope Biosynthesis;Cell Envelope Biosynthesis	0.11111;0.22222;0.44444;0.22222	MPTG;PAPPT3;UAGDP;UAGPT3	0;2;2;1	0.626	0.374	1.02651	Murein Biosynthesis;Cell Envelope Biosynthesis;Cell Envelope Biosynthesis;Cell Envelope Biosynthesis	0.2;0.4;0.4	ALAALAr;DALAt2pp;MCTP1App	2;1;0	0.868	0.132
murein5px4p_p	1.0103	Murein Biosynthesis;Murein Biosynthesis;Cell Envelope Biosynthesis	0.25;0.25;0.5	MCTP1App;MPTG;UAGPT3	0;1;2	0.71	0.29	NaN	Murein Biosynthesis;Murein Biosynthesis;Cell Envelope Biosynthesis				NaN	NaN
pe160_p	1.03058	Transport, Inner Membrane;Glycerophospholipid Metabolism;Glycerophospholipid Metabolism	0.33333;0.33333;0.33333	PE160abcpp;PSD160;PSSA160	0;1;2	0.87	0.13	NaN	Transport, Inner Membrane;Glycerophospholipid Metabolism;Glycerophospholipid Metabolism				NaN	NaN
pe161_p	1.03058	Transport, Inner Membrane;Glycerophospholipid Metabolism;Glycerophospholipid Metabolism	0.33333;0.33333;0.33333	PE161abcpp;PSD161;PSSA161	0;1;2	0.876	0.124	NaN	Transport, Inner Membrane;Glycerophospholipid Metabolism;Glycerophospholipid Metabolism				NaN	NaN
pro_L_p	0.930541	Arginine and Proline Metabolism;Transport, Inner Membrane	0.5;0.5	P5CR;PROt2rpp	1;0	0.114	0.886	0.869421	Arginine and Proline Metabolism;Transport, Inner Membrane	1	PROt4pp	0	0.069	0.931
ser_L_p	0.98222	Glycine and Serine Metabolism;Glycine and Serine Metabolism;Transport, Inner Membrane	0.33333;0.33333;0.33333	PSERT;PSP_L;SERt2rpp	2;1;0	0.343	0.657	1.36004	Glycine and Serine Metabolism;Glycine and Serine Metabolism;Transport, Inner Membrane	0.33333;0.33333;0.33333	GHMT2r;PRAGSr;SERt4pp	1;2;0	0.979	0.021

## Sheet: Anaerobic - subSystem Analysis
subSystem	Score
Pyruvate Metabolism	1.90976
No Subsystem	0.742254
Transport, Inner Membrane	0.729612
Transport, Outer Membrane Porin	0.711081
Transport, Outer Membrane	0.355185
Alternate Carbon Metabolism	0.322522
Inorganic Ion Transport and Metabolism	0.136795
Glycerophospholipid Metabolism	0.0957267
Methionine Metabolism	0.063182
Glycolysis/Gluconeogenesis	0.0575445
Pentose Phosphate Pathway	0.0571264
Murein Biosynthesis	0.0228725
Alanine and Aspartate Metabolism	0.015928
Histidine Metabolism	-0.003922
Anaplerotic Reactions	-0.00995078
Cell Envelope Biosynthesis	-0.0349554
Lipopolysaccharide Biosynthesis / Recycling	-0.0404521
Tyrosine, Tryptophan, and Phenylalanine Metabolism	-0.0449625
Intracellular demand	-0.0549958
Valine, Leucine, and Isoleucine Metabolism	-0.0688823
Extracellular exchange	-0.0968541
Cysteine Metabolism	-0.106917
Purine and Pyrimidine Biosynthesis	-0.117962
Cofactor and Prosthetic Group Biosynthesis	-0.124756
Glycine and Serine Metabolism	-0.138437
Glutamate Metabolism	-0.142827
Nucleotide Salvage Pathway	-0.16884
Membrane Lipid Metabolism	-0.197076
Folate Metabolism	-0.306251
Arginine and Proline Metabolism	-0.33143
Threonine and Lysine Metabolism	-0.371612
Unassigned	-0.39001
Oxidative Phosphorylation	-1.26081
Citric Acid Cycle	-2.00873

## Sheet: Trp - Full Table
metNames	aggregate scores	Aggregate pathway	pRxn_distances	Production_Paths	pValLowProd	pValHighProd	Production_paths_weightings	Production_Scores	Consumption_Paths	cons_pVal_Low	cons_pVal_High	Consumption_paths_weightings	Consumption_Scores
indole_c	33.31	IGPS;PRAIi;TRPS3;TRPAS2	1;2;0;0	IGPS;PRAIi;TRPS3	0.003	0.997	0.33333;0.33333;0.33333	0.50999	TRPAS2	0.999	0.001	1	32.8
3ophb_c	22.1323	CHORS;CHRPL;GRTT;HBZOPT;IPDDI;IPDPS;OCTDPS;OPHBDC	2;1;2;0;2;2;1;0	CHORS;CHRPL;GRTT;HBZOPT;IPDDI;IPDPS;OCTDPS	0.279	0.721	0.090909;0.090909;0.090909;0.090909;0.22666;0.31879;0.090909	0.979009	OPHBDC	0.997	0.003	1	21.1533
mql8_c	16.5094	GLYCLTt2rpp;GLYCLTtex;GLYCTO3;NADH17pp;NO3R2pp	1;2;0;0;0	GLYCLTt2rpp;GLYCLTtex;GLYCTO3;NADH17pp	0.624	0.376	0.30188;0.30188;0.25332;0.14293	1.18735	NO3R2pp	0.996	0.006	1	15.3221
mqn8_c	16.3458	NO3R2pp;MALS;MDH;NADH17pp	0;1;2;0	NO3R2pp	0.989	0.013	1	15.3221	MALS;MDH;NADH17pp	0.513	0.487	0.075565;0.43771;0.48672	1.02371
q8h2_c	16.3225	AKGDH;CS;FUM;GLYCK;GLYCK2;GLYCLTt2rpp;GLYCLTtex;GLYCTO2;ICDHyr;MDH;NADH16pp;NADH17pp;PDH;PYK;SUCDi;SUCOAS;TRSARr;NO3R1pp	1;2;2;2;2;1;2;0;2;1;0;2;1;2;0;1;2;0	AKGDH;CS;FUM;GLYCK;GLYCK2;GLYCLTt2rpp;GLYCLTtex;GLYCTO2;ICDHyr;MDH;NADH16pp;NADH17pp;PDH;PYK;SUCDi;SUCOAS;TRSARr	0.146	0.854	'0.047948;0.050787;0.049135;0.032961;0.053798;0.11483;0.11483;0.07752;0.03621;0.056975;0.035528;0.05437;0.059381;0.058902;0.05780...' <Preview truncated at 128 characters>	1.00041	NO3R1pp	0.998	0.002	1	15.3221
q8_c	16.2924	NO3R1pp;AKGDH;ATPS4rpp;CS;FUM;ICDHyr;MDH;NADH16pp;NADH17pp;PDH;SUCDi;SUCOAS	0;1;2;2;1;2;1;0;2;1;0;2	NO3R1pp	0.994	0.006	1	15.3221	AKGDH;ATPS4rpp;CS;FUM;ICDHyr;MDH;NADH16pp;NADH17pp;PDH;SUCDi;SUCOAS	0.195	0.805	0.051669;0.23828;0.047493;0.15189;0.048291;0.087383;0.11711;0.071417;0.059547;0.075257;0.051669	0.970327
indole_p	15.104	INDOLEt2pp;INDOLEt2rpp;TRPAS2;TRPt2rpp;INDOLEtex	0;0;1;2;0	INDOLEt2pp;INDOLEt2rpp;TRPAS2;TRPt2rpp	0.998	0.002	0.16667;0.16667;0.33333;0.33333	14.2509	INDOLEtex	0.337	0.779	1	0.853105
23dhmb_c	15.0941	ACLS;KARA1;PYK;TRPAS2;DHAD1;GLUDy;IPPMIb;IPPS;VALTA	1;0;2;2;0;2;2;1;1	ACLS;KARA1;PYK;TRPAS2	0.997	0.003	0.26158;0.26158;0.065811;0.41103	14.072	DHAD1;GLUDy;IPPMIb;IPPS;VALTA	0.397	0.603	0.3206;0.17449;0.16521;0.16521;0.17449	1.02218
trp_L_e	13.9591	;TRPAS2;TRPt2rpp;TRPtex	;2;1;0	[]	NaN	NaN	[]	NaN	TRPAS2;TRPt2rpp;TRPtex	0.996	0.004	0.32439;0.33781;0.33781	13.9591
octdp_c	12.2044	HBZOPT;OPHBDC;DMATT;GRTT;OCTDPS;UDCPDP;UDCPDPS	0;1;2;1;0;2;1	HBZOPT;OPHBDC	0.995	0.005	0.5;0.5	10.9022	DMATT;GRTT;OCTDPS;UDCPDP;UDCPDPS	0.658	0.342	0.090909;0.090909;0.33333;0.24242;0.24242	1.30219
thdp_c	12.1773	ASAD;CYSTL;DHDPRy;DHDPS;TRPAS2;GLUDy;SDPDS;SDPTA;SUCOAS;THDPS	2;2;0;1;2;2;2;1;1;0	ASAD;CYSTL;DHDPRy;DHDPS;TRPAS2	0.997	0.003	0.2;0.082981;0.2;0.2;0.31702	11.1229	GLUDy;SDPDS;SDPTA;SUCOAS;THDPS	0.445	0.555	0.33652;0.16826;0.16826;0.15871;0.16826	1.05443
trp_L_p	12.1588	TRPtex;ACHBS;ALATA_L;DHDPS;INDOLEt2pp;INDOLEt2rpp;TRPAS2;TRPt2rpp	0;2;2;2;2;2;1;0	TRPtex	0.33	0.793	1	0.853105	ACHBS;ALATA_L;DHDPS;INDOLEt2pp;INDOLEt2rpp;TRPAS2;TRPt2rpp	0.998	0.002	0.054121;0.098447;0.069102;0.12796;0.12796;0.25591;0.2665	11.3057
4hbz_c	11.8196	HBZOPT;OPHBDC;ACHBS;CHORM;CHRPL;PHETA1;PPNDH;PPS	0;1;2;1;0;2;2;2	HBZOPT;OPHBDC	0.993	0.007	0.5;0.5	10.9022	ACHBS;CHORM;CHRPL;PHETA1;PPNDH;PPS	0.168	0.832	0.16667;0.16667;0.16667;0.16667;0.16667;0.16667	0.917374
2ohph_c	11.8014	OHPHM;OMBZLM;HBZOPT;OPHBDC	0;2;2;1	OHPHM;OMBZLM	0.293	0.707	0.5;0.5	0.899221	HBZOPT;OPHBDC	0.996	0.004	0.5;0.5	10.9022
trp_L_c	11.6528	TRPt2rpp;TRPtex;ALATA_L;DHDPRy;DHDPS;GLUDy;INDOLEt2pp;INDOLEt2rpp;INDOLEtex;IPPS;TRPAS2;VALTA	0;1;1;2;1;2;1;1;2;2;0;2	TRPt2rpp;TRPtex	0.961	0.039	0.5;0.5	4.91291	ALATA_L;DHDPRy;DHDPS;GLUDy;INDOLEt2pp;INDOLEt2rpp;INDOLEtex;IPPS;TRPAS2;VALTA	0.998	0.002	0.069235;0.044751;0.044751;0.17998;0.089988;0.089988;0.17998;0.059023;0.17998;0.062336	6.73994
indole_e	11.5444	INDOLEt2pp;INDOLEt2rpp;INDOLEtex;TRPAS2;	1;1;0;2;	INDOLEt2pp;INDOLEt2rpp;INDOLEtex;TRPAS2	0.998	0.002	0.16667;0.16667;0.33333;0.33333	11.5444	[]	NaN	NaN	[]	NaN
pheme_c	10.6673	PHEMEabcpp;CPPPGO2;FCLT;FRD2;PPPGO3	0;2;0;2;1	PHEMEabcpp	0.986	0.014	1	9.29292	CPPPGO2;FCLT;FRD2;PPPGO3	0.732	0.268	0.16667;0.16667;0.5;0.16667	1.37437
g3p_c	10.6071	G3PD2;GLYK;TPI;GAPD;PGK;PGM	1;2;0;0;1;2	G3PD2;GLYK;TPI	0.999	0.001	0.33324;0.33324;0.33352	9.50568	GAPD;PGK;PGM	0.556	0.444	0.33633;0.33633;0.32734	1.10139
dhap_c	10.583	G3PD2;GLYCtpp;GLYK;GAPD;PGK;TPI	0;2;1;1;2;0	G3PD2;GLYCtpp;GLYK	0.995	0.005	0.33324;0.33352;0.33324	9.56068	GAPD;PGK;TPI	0.505	0.495	0.33084;0.33084;0.33832	1.02236
glyc3p_c	10.5808	GLYCtex;GLYCtpp;GLYK;F6PA;G3PD2;GAPD;TPI	2;1;0;2;0;2;1	GLYCtex;GLYCtpp;GLYK	0.995	0.005	0.33333;0.33333;0.33333	9.5142	F6PA;G3PD2;GAPD;TPI	0.527	0.473	0.11725;0.34387;0.19511;0.34377	1.06663
glyc_c	10.5523	GLYCtex;GLYCtpp;G3PD2;GLYK;TPI	1;0;1;0;2	GLYCtex;GLYCtpp	0.564	0.436	0.5;0.5	1.03412	G3PD2;GLYK;TPI	0.993	0.007	0.333;0.33373;0.33327	9.51814
glyc_p	10.3822	GLYCtex;G3PD2;GLYCtpp;GLYK	0;2;0;1	GLYCtex	0.358	0.789	1	0.853105	G3PD2;GLYCtpp;GLYK	0.993	0.007	0.33124;0.33679;0.33197	9.52905
23dhdp_c	9.95997	ASAD;ASPK;DHDPS;ENO;PYK;TRPAS2;TRPt2rpp;DHDPRy;SDPTA;SUCOAS;THDPS	1;2;0;2;1;1;2;0;2;2;1	ASAD;ASPK;DHDPS;ENO;PYK;TRPAS2;TRPt2rpp	0.993	0.007	0.13727;0.13727;0.053638;0.13727;0.13727;0.19864;0.19864	8.93228	DHDPRy;SDPTA;SUCOAS;THDPS	0.459	0.541	0.2536;0.2536;0.23921;0.2536	1.0277
3mob_c	9.51172	ACLS;DHAD1;DHAPT;ENO;F6PA;KARA1;TRPAS2;TRPt2rpp;GLUDy;IPPMIa;IPPMIb;IPPS;VALTA	2;0;1;2;2;1;1;2;1;2;1;0;0	ACLS;DHAD1;DHAPT;ENO;F6PA;KARA1;TRPAS2;TRPt2rpp	0.996	0.004	0.11835;0.11835;0.08845;0.08845;0.08845;0.11835;0.18596;0.19366	8.51456	GLUDy;IPPMIa;IPPMIb;IPPS;VALTA	0.351	0.649	0.20679;0.19556;0.19556;0.19556;0.20654	0.997156
3ig3p_c	9.4874	ANPRT;IGPS;PRAIi;GAPD;PGK;TRPAS2;TRPS3	2;0;1;1;2;1;0	ANPRT;IGPS;PRAIi	0.002	0.998	0.33333;0.33333;0.33333	0.434051	GAPD;PGK;TRPAS2;TRPS3	0.994	0.006	0.24361;0.24361;0.25639;0.25639	9.05335
2cpr5p_c	9.43872	ANPRT;ANS;PRAIi;PRPPS;F6PA;IGPS;TKT2;TRPAS2;TRPS3	1;2;0;2;2;0;2;2;1	ANPRT;ANS;PRAIi;PRPPS	0.001	0.999	0.25;0.25;0.25;0.25	0.563355	F6PA;IGPS;TKT2;TRPAS2;TRPS3	0.996	0.004	0.12027;0.25316;0.12027;0.25316;0.25316	8.87537
glyc_e	9.43294	;GLYCtex;GLYCtpp;GLYK	;0;1;2	[]	NaN	NaN	[]	NaN	GLYCtex;GLYCtpp;GLYK	0.993	0.007	0.33493;0.33493;0.33014	9.43294
nad_c	9.22163	ATPS4rpp;GLYCtpp;GLYK;NADH16pp;NADH17pp;NO3R1pp;NO3R2pp;SUCDi;CO2tex;DHAPT;G3PD2;GAPD;GLUDy;GLYCDx;GLYK;NO3R2pp;PDH;PGK;PGM;TPI	1;2;1;0;0;1;1;2;2;1;1;0;2;0;2;2;0;1;2;2	ATPS4rpp;GLYCtpp;GLYK;NADH16pp;NADH17pp;NO3R1pp;NO3R2pp;SUCDi	0.989	0.011	0.33583;0.050612;0.050612;0.13701;0.143;0.1106;0.12119;0.051158	5.58688	CO2tex;DHAPT;G3PD2;GAPD;GLUDy;GLYCDx;GLYK;NO3R2pp;PDH;PGK;PGM;TPI	0.982	0.018	0.12444;0.055592;0.052103;0.11157;0.052467;0.073358;0.052956;0.084836;0.059957;0.11157;0.10103;0.12011	3.63475
adp_c	9.11958	ACONTb;AKGDH;FUM;ICDHyr;MDH;NADH17pp;NO3R1pp;NO3R2pp;ATPS4rpp;CS;FUM;MDH;NADH16pp;NADH17pp;NO3R1pp;PDH;SUCDi	2;1;2;1;1;1;2;2;0;2;2;2;2;2;2;1;1	ACONTb;AKGDH;FUM;ICDHyr;MDH;NADH17pp;NO3R1pp;NO3R2pp	0.989	0.011	0.098272;0.088226;0.094076;0.098272;0.090355;0.17421;0.17825;0.17834	6.09156	ATPS4rpp;CS;FUM;MDH;NADH16pp;NADH17pp;NO3R1pp;PDH;SUCDi	0.957	0.043	0.28219;0.044548;0.1419;0.074288;0.087286;0.1144;0.14278;0.056509;0.056091	3.02802
frdp_c	8.94095	HBZOPT;OCTDPS;OPHBDC;DMATT;GRTT;IPDDI;PAPPT3;UDCPDP;UDCPDPS	1;0;2;1;0;2;2;1;0	HBZOPT;OCTDPS;OPHBDC	0.99	0.01	0.33333;0.33333;0.33333	7.62192	DMATT;GRTT;IPDDI;PAPPT3;UDCPDP;UDCPDPS	0.645	0.355	0.090909;0.090909;0.090909;0.24242;0.24242;0.24242	1.31904
ala_L_c	8.26407	ALATA_L;ENO;GF6PTA;GLCptspp;GLCtex_copy2;GLNS;GLUDy;ICDHyr;PGI;TRPAS2;TRPt2rpp;VALTA;ALAALAr;ALAR;UAAGDS;UAMAGS;UAMAS;UGMDDS	0;2;1;1;2;2;1;2;2;1;2;1;1;0;2;1;0;2	ALATA_L;ENO;GF6PTA;GLCptspp;GLCtex_copy2;GLNS;GLUDy;ICDHyr;PGI;TRPAS2;TRPt2rpp;VALTA	0.994	0.006	0.15855;0.028316;0.028316;0.028316;0.028316;0.028383;0.18943;0.18943;0.028316;0.13104;0.13104;0.03054	6.30998	ALAALAr;ALAR;UAAGDS;UAMAGS;UAMAS;UGMDDS	0.856	0.144	0.15385;0.23077;0.15385;0.15385;0.15385;0.15385	1.95409
ala_D_c	8.05729	ALAR;ALATA_L;CTPS2;GLUDy;TRPAS2;VALTA;VPAMTr;ALAALAr;PAPPT3;UGMDDS	0;1;2;2;2;2;1;0;2;1	ALAR;ALATA_L;CTPS2;GLUDy;TRPAS2;VALTA;VPAMTr	0.997	0.003	0.098876;0.16041;0.098876;0.29663;0.17165;0.13622;0.037343	6.93492	ALAALAr;PAPPT3;UGMDDS	0.604	0.396	0.33333;0.33333;0.33333	1.12237
alac_S_c	7.69327	ACLS;CYSTL;DHAPT;ENO;F6PA;SHSL1;TRPAS2;TRPt2rpp;DHAD1;IPPS;KARA1;VALTA	0;1;1;2;2;2;1;2;1;2;0;2	ACLS;CYSTL;DHAPT;ENO;F6PA;SHSL1;TRPAS2;TRPt2rpp	0.995	0.005	0.16858;0.029677;0.15749;0.16849;0.15749;0.029677;0.13882;0.14978	6.69201	DHAD1;IPPS;KARA1;VALTA	0.391	0.609	0.33341;0.17181;0.33341;0.16137	1.00126
1hdec9eg3p_c	7.66583	3OAS140;AACPS4;ACPPAT161;APG3PAT161;FACOAE161;G3PAT161;GLYCtpp;GLYK;AACPS4;AGPAT161;DASYN161;PSSA161	2;1;1;0;2;0;2;1;1;0;1;2	3OAS140;AACPS4;ACPPAT161;APG3PAT161;FACOAE161;G3PAT161;GLYCtpp;GLYK	0.99	0.01	0.056188;0.17696;0.058988;0.058988;0.17696;0.11798;0.17696;0.17696	6.61725	AACPS4;AGPAT161;DASYN161;PSSA161	0.43	0.57	0.25;0.25;0.25;0.25	1.04858
ipdp_c	7.64377	DMATT;GRTT;HBZOPT;IPDDI;OCTDPS;OPHBDC;PAPPT3;UDCPDP;UDCPDPS	0;0;1;0;0;2;2;1;0	DMATT;GRTT;HBZOPT;IPDDI;OCTDPS;OPHBDC	0.99	0.01	0.071429;0.071429;0.2619;0.071429;0.2619;0.2619	6.20005	PAPPT3;UDCPDP;UDCPDPS	0.756	0.244	0.33333;0.33333;0.33333	1.44372
gcald_c	7.40898	DHNPA2r;DNTPPA;GCALDD;GLYCTO3;MALS;NO3R2pp	0;2;0;1;2;2	DHNPA2r;DNTPPA	0.032	0.968	0.5;0.5	0.594288	GCALDD;GLYCTO3;MALS;NO3R2pp	0.985	0.015	0.2;0.2;0.2;0.4	6.81469
1hdecg3p_c	7.40201	3OAS140;AACPS3;ACPPAT160;APG3PAT160;FACOAE160;G3PAT160;GLYCtpp;GLYK;AACPS3;AGPAT160;DASYN160;PSSA160	2;1;1;0;2;0;2;1;1;0;1;2	3OAS140;AACPS3;ACPPAT160;APG3PAT160;FACOAE160;G3PAT160;GLYCtpp;GLYK	0.997	0.003	0.103;0.16819;0.056062;0.056062;0.16819;0.11212;0.16819;0.16819	6.35343	AACPS3;AGPAT160;DASYN160;PSSA160	0.472	0.528	0.25;0.25;0.25;0.25	1.04858
nadph_c	7.39263	ACALD;ALCD2x;G3PD2;GLYCtpp;GLYK;PGK;PYK;FLDR2;GAPD;GLUDy;PFL;PGK;POR5;PYK	2;2;0;2;1;2;2;0;2;0;2;2;1;2	ACALD;ALCD2x;G3PD2;GLYCtpp;GLYK;PGK;PYK	0.987	0.013	0.072013;0.072013;0.19493;0.19493;0.19493;0.097237;0.17393	6.0139	FLDR2;GAPD;GLUDy;PFL;PGK;POR5;PYK	0.688	0.312	0.23751;0.062777;0.039297;0.29189;0.062777;0.23749;0.068255	1.37874
nadh_c	7.34973	'ACONTb;AKGDH;ATPS4rpp;CS;FUM;ICDHyr;L_LACD2;L_LACD3;L_LACt2rpp;MDH;NO3R1pp;NO3R2pp;PDH;SUCDi;SUCOAS;ATPS4rpp;L_LACD3;NADH16pp;NA...' <Preview truncated at 128 characters>	2;0;2;1;1;1;1;1;2;0;2;2;0;2;1;2;2;0;0;1;1;2;2	ACONTb;AKGDH;ATPS4rpp;CS;FUM;ICDHyr;L_LACD2;L_LACD3;L_LACt2rpp;MDH;NO3R1pp;NO3R2pp;PDH;SUCDi;SUCOAS	0.983	0.017	'0.063506;0.049515;0.049613;0.063506;0.063417;0.052916;0.051004;0.05685;0.10785;0.074017;0.085887;0.079371;0.083497;0.071202;0.04...' <Preview truncated at 128 characters>	3.42097	ATPS4rpp;L_LACD3;NADH16pp;NADH17pp;NO3R1pp;NO3R2pp;SUCDi;SUCOAS	0.965	0.035	0.30321;0.075919;0.12473;0.13254;0.10191;0.10689;0.092993;0.061805	3.92877
coa_c	6.98088	ACONTb;CS;ENO;FUM;GLUDy;GLYK;ICDHyr;MDH;NO3R2pp;PYK;SUCOAS;AKGDH;PDH	2;0;2;2;1;2;2;1;2;2;0;0;0	ACONTb;CS;ENO;FUM;GLUDy;GLYK;ICDHyr;MDH;NO3R2pp;PYK;SUCOAS	0.993	0.007	0.060888;0.11257;0.069236;0.10536;0.088734;0.13123;0.060261;0.10603;0.11852;0.062665;0.084509	6.05883	AKGDH;PDH	0.328	0.672	0.35821;0.64179	0.922051
glx_c	6.88288	DHNPA2r;GCALDD;GLYCTO3;NADH17pp;NO3R2pp;CS;MALS;MDH	2;1;0;2;1;2;0;1	DHNPA2r;GCALDD;GLYCTO3;NADH17pp;NO3R2pp	0.988	0.012	0.16667;0.16667;0.16667;0.16667;0.33333	5.5822	CS;MALS;MDH	0.707	0.293	0.33333;0.33333;0.33333	1.30068
2oph_c	6.82903	OHPHM;OMPHHX;OPHHX;CHRPL;HBZOPT;OCTDPS;OPHBDC	1;2;0;2;1;2;0	OHPHM;OMPHHX;OPHHX	0.315	0.685	0.33333;0.33333;0.33333	0.939668	CHRPL;HBZOPT;OCTDPS;OPHBDC	0.988	0.012	0.25087;0.25087;0.24739;0.25087	5.88936
pheme_e	6.71127	;FCLT;PHEMEabcpp	;2;1	[]	NaN	NaN	[]	NaN	FCLT;PHEMEabcpp	0.972	0.028	0.33333;0.66667	6.71127
for_p	6.68927	AMPMS2;DB4PS;FORtppi;GTPCI;GTPCII2;PRAIS;RPE;CO2tex;FDH5pp;NO3R2pp	1;1;0;1;1;2;2;1;0;1	AMPMS2;DB4PS;FORtppi;GTPCI;GTPCII2;PRAIS;RPE	0.495	0.505	0.038462;0.15385;0.42308;0.11538;0.076923;0.038462;0.15385	1.10651	CO2tex;FDH5pp;NO3R2pp	0.978	0.022	0.33333;0.33333;0.33333	5.58276
ppp9_c	6.57983	FCLT;PHEMEabcpp;CPPPGO;CPPPGO2;FRD2;FUM;MDH;NADH17pp;PPPGO3;UPPDC1	0;1;1;2;1;1;2;2;0;2	FCLT;PHEMEabcpp	0.972	0.028	0.5;0.5	5.42044	CPPPGO;CPPPGO2;FRD2;FUM;MDH;NADH17pp;PPPGO3;UPPDC1	0.508	0.492	0.13889;0.083333;0.16667;0.16667;0.16667;0.16667;0.055556;0.055556	1.15939
ACP_c	6.5544	'3OAR140;3OAS140;AGPAT160;AGPAT161;G1PACT;G3PAT160;G3PAT161;GLUDy;GLYCtpp;GLYK;PYK;U23GAAT;UAGAAT;UAGDP;UHGADA;VALTA;VPAMTr;AACPS...' <Preview truncated at 128 characters>	1;0;0;0;2;0;0;2;2;1;2;0;0;1;1;2;1;0;0;0;1;0;2	3OAR140;3OAS140;AGPAT160;AGPAT161;G1PACT;G3PAT160;G3PAT161;GLUDy;GLYCtpp;GLYK;PYK;U23GAAT;UAGAAT;UAGDP;UHGADA;VALTA;VPAMTr	0.996	0.004	'0.063119;0.063119;0.051756;0.061002;0.031559;0.034504;0.040668;0.042767;0.17857;0.17857;0.042587;0.031559;0.031559;0.031559;0.03...' <Preview truncated at 128 characters>	5.64043	AACPS3;AACPS4;AACPS7;AKGDH;MCOATA;SUCOAS	0.203	0.797	0.11142;0.13132;0.067941;0.31069;0.067944;0.31069	0.91397
icit_c	6.46498	ANS;DHAD1;GF6PTA;ICDHyr;LEUTAi;P5CD;ACONTa;ACONTb;CITL	2;2;2;0;1;2;1;0;2	ANS;DHAD1;GF6PTA;ICDHyr;LEUTAi;P5CD	0.577	0.423	0.039486;0.27348;0.065637;0.24233;0.24233;0.13674	1.1767	ACONTa;ACONTb;CITL	0.977	0.023	0.33333;0.33333;0.33333	5.28828
glyclt_c	6.44327	DHNPA2r;GCALDD;GLYCTO3;MALS;MDH;NADH17pp;NO3R2pp	1;0;0;1;2;2;1	DHNPA2r;GCALDD	0.023	0.977	0.5;0.5	0.560404	GLYCTO3;MALS;MDH;NADH17pp;NO3R2pp	0.988	0.012	0.16667;0.16667;0.16667;0.16667;0.33333	5.88286
acon_C_c	6.25453	ACONTb;ICDHyr;PHETA1;PPND;TYRTA;ACONTa;ASPTA;CITL	0;1;2;2;2;0;2;1	ACONTb;ICDHyr;PHETA1;PPND;TYRTA	0.295	0.705	0.30094;0.30094;0.15982;0.11915;0.11915	0.958359	ACONTa;ASPTA;CITL	0.979	0.021	0.33413;0.33174;0.33413	5.29618
pa161_c	6.10754	3OAS140;AACPS4;ACPPAT161;AGPAT161;APG3PAT161;FACOAE161;G3PAT161;GLYK;CYTK1;DASYN161;PSD161;PSSA161	2;1;2;0;1;2;1;2;2;0;2;1	3OAS140;AACPS4;ACPPAT161;AGPAT161;APG3PAT161;FACOAE161;G3PAT161;GLYK	0.994	0.006	0.11746;0.24069;0.040115;0.12035;0.040115;0.24069;0.080231;0.12035	5.15098	CYTK1;DASYN161;PSD161;PSSA161	0.309	0.691	0.25;0.25;0.25;0.25	0.956569
2omph_c	5.92265	OMBZLM;OHPHM;OPHBDC	1;0;2	OMBZLM	0.642	0.358	1	1.05486	OHPHM;OPHBDC	0.971	0.029	0.79793;0.20207	4.86779
23dhmp_c	5.8443	ACHBS;CYSTL;KARA2;THRD_L;TRPAS2;DHAD2;GLUDy;ILETA	1;2;0;2;2;0;2;1	ACHBS;CYSTL;KARA2;THRD_L;TRPAS2	0.972	0.028	0.25014;0.13251;0.25014;0.25014;0.11705	4.79851	DHAD2;GLUDy;ILETA	0.49	0.51	0.33333;0.33333;0.33333	1.04579
lac_L_c	5.84414	L_LACt2rpp;L_LACtex;L_LACD2;L_LACD3;NADH17pp;NO3R2pp;PDH	0;1;0;0;2;1;1	L_LACt2rpp;L_LACtex	0.756	0.244	0.5;0.5	1.41002	L_LACD2;L_LACD3;NADH17pp;NO3R2pp;PDH	0.978	0.022	0.15926;0.17751;0.15586;0.24664;0.26072	4.43413
pa160_c	5.73556	3OAS140;AACPS3;ACPPAT161;AGPAT160;FACOAE160;G3PAT160;GLYK;CYTK1;DASYN160;PSD160;PSSA160	2;1;2;0;2;1;2;2;0;2;1	3OAS140;AACPS3;ACPPAT161;AGPAT160;FACOAE160;G3PAT160;GLYK	0.978	0.022	0.1473;0.24157;0.047455;0.12079;0.24157;0.080524;0.12079	4.77899	CYTK1;DASYN160;PSD160;PSSA160	0.324	0.676	0.25;0.25;0.25;0.25	0.956569
atp_c	5.61152	AKGDH;ATPS4rpp;CS;ICDHyr;MDH;NADH16pp;NADH17pp;PDH;CO2tex;FUM;ICDHyr;MDH;NADH17pp;NO3R1pp;NO3R2pp	1;0;2;2;2;2;2;2;2;2;1;1;1;2;2	AKGDH;ATPS4rpp;CS;ICDHyr;MDH;NADH16pp;NADH17pp;PDH	0.262	0.738	0.052791;0.37545;0.05818;0.05818;0.097703;0.12556;0.15807;0.074055	0.965737	CO2tex;FUM;ICDHyr;MDH;NADH17pp;NO3R1pp;NO3R2pp	0.979	0.021	0.29502;0.13477;0.083007;0.085572;0.14423;0.10978;0.14762	4.64579
iasp_c	5.58435	ASPO6;ASPTA;CITL;GLUDy;P5CD;NNATr;NNDPR;QULNS	0;1;2;2;2;2;1;0	ASPO6;ASPTA;CITL;GLUDy;P5CD	0.973	0.027	0.125;0.25;0.25;0.25;0.125	4.36906	NNATr;NNDPR;QULNS	0.682	0.318	0.33333;0.33333;0.33333	1.21529
for_c	5.56186	AMPMS2;DB4PS;GTPCI;GTPCII2;PRAIS;PRFGS;RPE;TKT2;CO2tex;FDH5pp;FORtppi;NO3R2pp	0;0;0;0;1;2;1;2;2;1;0;2	AMPMS2;DB4PS;GTPCI;GTPCII2;PRAIS;PRFGS;RPE;TKT2	0.428	0.572	0.05;0.2;0.15;0.1;0.05;0.05;0.2;0.2	1.11212	CO2tex;FDH5pp;FORtppi;NO3R2pp	0.973	0.027	0.25;0.25;0.25;0.25	4.44974
pnto_R_c	5.50744	PNTOt4pp;CYTK1;PNTK;PPCDC;PPNCL2	0;2;0;2;1	PNTOt4pp	0.963	0.037	1	4.63704	CYTK1;PNTK;PPCDC;PPNCL2	0.158	0.842	0.25;0.25;0.25;0.25	0.870398
hdceap_c	5.34113	AACPS4;ACPPAT161;FACOAE161;AACPS4;AGPAT161;APG3PAT161;DASYN161	1;0;2;2;1;0;2	AACPS4;ACPPAT161;FACOAE161	0.855	0.145	0.33333;0.33333;0.33333	1.84917	AACPS4;AGPAT161;APG3PAT161;DASYN161	0.961	0.039	0.25;0.25;0.25;0.25	3.49196
hdcap_c	5.34113	AACPS3;ACPPAT160;FACOAE160;AACPS3;AGPAT160;APG3PAT160;DASYN160	1;0;2;2;1;0;2	AACPS3;ACPPAT160;FACOAE160	0.855	0.145	0.33333;0.33333;0.33333	1.84917	AACPS3;AGPAT160;APG3PAT160;DASYN160	0.958	0.042	0.25;0.25;0.25;0.25	3.49196
cbasp_c	5.27656	ASPCT;ASPTA;CBMKr;GLUDy;GLUPRT;ICDHyr;MDH;DHORD5;DHORTS;NO3R2pp;ORPT	0;1;1;2;2;2;2;1;0;2;2	ASPCT;ASPTA;CBMKr;GLUDy;GLUPRT;ICDHyr;MDH	0.231	0.769	0.074882;0.074882;0.074882;0.29948;0.10147;0.29953;0.074882	0.947968	DHORD5;DHORTS;NO3R2pp;ORPT	0.975	0.025	0.25;0.25;0.25;0.25	4.3286
pheme_p	5.25066	;FCLT;PHEMEabcpp;PPPGO3	;1;0;2	[]	NaN	NaN	[]	NaN	FCLT;PHEMEabcpp;PPPGO3	0.975	0.025	0.25;0.5;0.25	5.25066
cys_L_e	5.20842	;CYSDS;CYStex;SHSL1	;2;0;2	[]	NaN	NaN	[]	NaN	CYSDS;CYStex;SHSL1	0.969	0.031	0.2755;0.55221;0.17228	5.20842
orot_c	5.18803	ASPCT;DHORD5;DHORTS;NO3R2pp;OMPDC;ORPT;UMPK	2;0;1;1;1;0;2	ASPCT;DHORD5;DHORTS;NO3R2pp	0.974	0.026	0.25;0.25;0.25;0.25	4.47184	OMPDC;ORPT;UMPK	0.035	0.965	0.33333;0.33333;0.33333	0.71619
dhor_S_c	5.17326	ASPCT;ASPTA;CBMKr;DHORTS;DHORD5;NO3R2pp;OMPDC;ORPT	1;2;2;0;0;1;2;1	ASPCT;ASPTA;CBMKr;DHORTS	0.07	0.93	0.25;0.25;0.25;0.25	0.787412	DHORD5;NO3R2pp;OMPDC;ORPT	0.972	0.028	0.25;0.25;0.25;0.25	4.38584
glyclt_p	4.9708	DHNPA2r;GCALDD;GLYCLTt2rpp;GLYCLTt4pp;GLYCTO3;MALS;NO3R2pp;NTRIR4pp	2;1;0;0;1;2;2;2	DHNPA2r;GCALDD;GLYCLTt2rpp	0.645	0.355	0.28121;0.28121;0.43758	1.17587	GLYCLTt4pp;GLYCTO3;MALS;NO3R2pp;NTRIR4pp	0.959	0.041	0.28006;0.17998;0.17998;0.17998;0.17998	3.79493
nadp_c	4.96297	ATPS4rpp;GLUDy;NADH17pp;NO3R2pp;PPKr;AKGDH;ATPS4rpp;CO2tex;CS;ICDHyr;ME2;NADH16pp;PDH;SUCOAS	1;0;1;2;1;1;2;2;2;0;0;2;1;2	ATPS4rpp;GLUDy;NADH17pp;NO3R2pp;PPKr	0.964	0.036	0.32364;0.17726;0.2133;0.21331;0.07249	4.05454	AKGDH;ATPS4rpp;CO2tex;CS;ICDHyr;ME2;NADH16pp;PDH;SUCOAS	0.125	0.875	0.084283;0.12184;0.31737;0.051269;0.096534;0.065741;0.12267;0.060302;0.079989	0.908434
4abut_p	4.89306	ABUTt2pp;GLUABUTt7pp;GLUt4pp	0;0;1	ABUTt2pp	0.909	0.091	1	2.23937	GLUABUTt7pp;GLUt4pp	0.939	0.061	0.5;0.5	2.65369
4abut_c	4.89306	GLUABUTt7pp;GLUt4pp;ABUTt2pp	0;1;0	GLUABUTt7pp;GLUt4pp	0.919	0.081	0.5;0.5	2.65369	ABUTt2pp	0.893	0.107	1	2.23937
cyst_L_c	4.84583	CYSS;HSDy;HSST;SERAT;SHSL1;SUCOAS;ACHBS;CYSTL;DHDPRy;DHDPS;KARA2;METS;TRPAS2	1;2;1;2;0;2;1;0;2;1;2;1;1	CYSS;HSDy;HSST;SERAT;SHSL1;SUCOAS	0.072	0.928	0.125;0.25;0.125;0.125;0.125;0.25	0.836126	ACHBS;CYSTL;DHDPRy;DHDPS;KARA2;METS;TRPAS2	0.975	0.025	0.12568;0.24936;0.078911;0.078911;0.12568;0.24936;0.092097	4.0097
lac_L_p	4.7164	L_LACtex;L_LACD2;L_LACD3;L_LACt2rpp;NO3R2pp;PDH	0;1;1;0;2;2	L_LACtex	0.365	0.75	1	0.853105	L_LACD2;L_LACD3;L_LACt2rpp;NO3R2pp;PDH	0.972	0.028	0.13887;0.15479;0.29366;0.18534;0.22734	3.86329
pep_c	4.71029	L_LACD2;L_LACD3;L_LACt2rpp;NO3R2pp;PPS;ENO;PGCD;PGK;PGM	1;1;2;2;0;0;2;2;1	L_LACD2;L_LACD3;L_LACt2rpp;NO3R2pp;PPS	0.961	0.039	0.13046;0.14635;0.2768;0.16959;0.2768	3.61163	ENO;PGCD;PGK;PGM	0.544	0.456	0.33333;0.13642;0.19692;0.33333	1.09866
dadp_c	4.69995	ACCOAL;ACKr;ASPTA;GLUDy;GLYCtpp;GLYK;NDPK1;PFL;PPCSCT;PTAr;PYK;THDPS;ACKr;ASPTA;FADRx;GAPD;NDPK8;PGCD;PGK;PPC;PSERT	1;2;2;2;2;1;1;2;2;2;2;2;1;2;2;2;0;2;1;2;2	ACCOAL;ACKr;ASPTA;GLUDy;GLYCtpp;GLYK;NDPK1;PFL;PPCSCT;PTAr;PYK;THDPS	0.978	0.022	0.029546;0.14208;0.047274;0.047274;0.10637;0.10637;0.035585;0.14217;0.029546;0.14208;0.14217;0.029546	3.77379	ACKr;ASPTA;FADRx;GAPD;NDPK8;PGCD;PGK;PPC;PSERT	0.125	0.875	0.082759;0.034483;0.23448;0.11724;0.14483;0.11724;0.11724;0.034483;0.11724	0.926163
phe_L_p	4.68295	PHEtex;PHEt2rpp	0;0	PHEtex	0.343	0.788	1	0.853105	PHEt2rpp	0.954	0.047	1	3.82985
cit_c	4.54308	ACONTa;ACONTb;ICDHyr;ACtex;ADSS;ASPTA;CITL;GLUDy	0;1;2;2;2;1;0;2	ACONTa;ACONTb;ICDHyr	0.445	0.555	0.33333;0.33333;0.33333	0.990927	ACtex;ADSS;ASPTA;CITL;GLUDy	0.953	0.047	0.19799;0.18548;0.20927;0.19799;0.20927	3.55216
mal_L_c	4.54186	FUM;GLYCLTt2rpp;GLYCTO3;NO3R2pp;SUCDi;SUCOAS;ACONTa;AKGDH;CS;GLUDy;MDH	0;2;1;2;1;2;2;2;1;2;0	FUM;GLYCLTt2rpp;GLYCTO3;NO3R2pp;SUCDi;SUCOAS	0.968	0.032	0.14401;0.22151;0.16905;0.16905;0.16415;0.13222	3.57045	ACONTa;AKGDH;CS;GLUDy;MDH	0.316	0.684	0.22012;0.20781;0.22012;0.098181;0.25377	0.971408
2h3oppan_c	4.52242	GLXCL;GLYCLTt2rpp;GLYCLTt4pp;GLYCTO2;GLYCTO3;NO3R2pp;ENO;GLYCK;GLYCK2;HPYRI;HPYRRx;HPYRRy;PGM;TRSARr	0;2;2;1;1;2;2;1;1;0;1;1;2;0	GLXCL;GLYCLTt2rpp;GLYCLTt4pp;GLYCTO2;GLYCTO3;NO3R2pp	0.967	0.033	0.16713;0.21821;0.11604;0.13242;0.1831;0.1831	3.77414	ENO;GLYCK;GLYCK2;HPYRI;HPYRRx;HPYRRy;PGM;TRSARr	0.014	0.986	0.24905;0.10658;0.17782;0.11092;0.062549;0.048374;0.071237;0.17347	0.74828
suchms_c	4.41389	ACCOAL;ASAD;FACOAE120;FACOAE160;FACOAE161;FRD2;HSDy;HSST;PPCSCT;SUCOAS;ACCOAL;ACHBS;CYSTL;METS;PPCSCT;SHSL1;SUCOAS;TRPAS2	2;2;2;2;2;2;1;0;1;1;2;2;1;2;1;0;1;2	ACCOAL;ASAD;FACOAE120;FACOAE160;FACOAE161;FRD2;HSDy;HSST;PPCSCT;SUCOAS	0.83	0.17	0.053224;0.13525;0.068391;0.11216;0.089958;0.13525;0.13525;0.13525;0.053224;0.082029	1.71918	ACCOAL;ACHBS;CYSTL;METS;PPCSCT;SHSL1;SUCOAS;TRPAS2	0.925	0.075	0.059171;0.28384;0.15036;0.15036;0.059171;0.15036;0.091194;0.055534	2.6947
pyr_c	4.29057	L_LACD2;L_LACD3;L_LACt2rpp;L_LACtex;NO3R2pp;ACONTa;AKGDH;CS;GLUDy;MDH;PDH;SUCOAS	0;0;1;2;1;2;1;1;1;2;0;2	L_LACD2;L_LACD3;L_LACt2rpp;L_LACtex;NO3R2pp	0.955	0.045	0.134;0.14936;0.28335;0.28335;0.14994	3.32061	ACONTa;AKGDH;CS;GLUDy;MDH;PDH;SUCOAS	0.246	0.754	0.17847;0.065764;0.17847;0.07558;0.20461;0.23465;0.062453	0.969962
accoa_c	4.28536	L_LACD2;L_LACD3;L_LACt2rpp;NO3R2pp;PDH;ACONTa;ACONTb;CS;MDH	1;1;2;2;0;1;2;0;1	L_LACD2;L_LACD3;L_LACt2rpp;NO3R2pp;PDH	0.948	0.052	0.13386;0.15092;0.28478;0.14679;0.28365	3.30108	ACONTa;ACONTb;CS;MDH	0.362	0.638	0.24007;0.24007;0.24007;0.27978	0.984279
ptrc_c	4.27601	PTRCt2pp;ARGORNt7pp;AST;PTRCORNt7pp	0;1;2;0	PTRCt2pp	0.929	0.071	1	2.50367	ARGORNt7pp;AST;PTRCORNt7pp	0.852	0.148	0.41859;0.16281;0.41859	1.77234
amp_c	4.25211	ACALD;ALCD2x;ENO;G3PD2;GAPD;GLUDy;GLYCtpp;GLYK;PGK;PYK;TPI;ACLS;ADK1;ADK3;NDPK1;PFL;PPKr;PYK	2;2;2;1;1;1;2;2;1;1;2;2;0;0;1;2;1;1	ACALD;ALCD2x;ENO;G3PD2;GAPD;GLUDy;GLYCtpp;GLYK;PGK;PYK;TPI	0.965	0.035	0.049886;0.049886;0.19349;0.078709;0.078704;0.047844;0.081569;0.081569;0.078704;0.18092;0.078709	3.11859	ACLS;ADK1;ADK3;NDPK1;PFL;PPKr;PYK	0.508	0.492	0.054312;0.15897;0.041231;0.073709;0.15125;0.24401;0.27652	1.13351
chor_c	4.22215	CHORS;CYSTL;NO3R2pp;NTRIR4pp;PPCK;PPS;PSCVT;SHKK;SHSL1;CHORM;ENO;GLUDy;IPPS;PDH;PHETA1;PPND;PPNDH;PPS;TYRTA	0;1;2;2;2;2;1;2;2;0;2;2;2;1;1;1;1;1;1	CHORS;CYSTL;NO3R2pp;NTRIR4pp;PPCK;PPS;PSCVT;SHKK;SHSL1	0.963	0.037	0.1424;0.057595;0.15758;0.15758;0.084866;0.057567;0.1424;0.1424;0.057595	3.26188	CHORM;ENO;GLUDy;IPPS;PDH;PHETA1;PPND;PPNDH;PPS;TYRTA	0.176	0.824	0.16603;0.095116;0.16958;0.071312;0.070797;0.095116;0.070911;0.095116;0.095116;0.070911	0.960265
ptrc_p	4.16639	ARGORNt7pp;ARGtex;PTRCORNt7pp;PTRCt2pp	1;2;0;0	ARGORNt7pp;ARGtex;PTRCORNt7pp	0.828	0.172	0.33333;0.33333;0.33333	1.66272	PTRCt2pp	0.926	0.076	1	2.50367
2ahbut_c	4.15804	ACHBS;GLNS;L_LACD3;L_LACt2rpp;NO3R2pp;THRD_L;THRS;DHAD2;ILETA;KARA2	0;2;1;2;2;1;2;1;2;0	ACHBS;GLNS;L_LACD3;L_LACt2rpp;NO3R2pp;THRD_L;THRS	0.961	0.039	0.0929;0.11145;0.22194;0.22194;0.13871;0.0929;0.12016	3.14487	DHAD2;ILETA;KARA2	0.426	0.574	0.33333;0.33333;0.33333	1.01318
4ppan_c	4.12523	PNTK;PNTOt4pp;CYTK1;NDPK3;PPCDC;PPNCL2;PTPATi	0;1;1;2;1;0;2	PNTK;PNTOt4pp	0.939	0.061	0.5;0.5	2.85426	CYTK1;NDPK3;PPCDC;PPNCL2;PTPATi	0.614	0.386	0.2;0.2;0.2;0.2;0.2	1.27097
tyr_L_p	4.09274	TYRtex;TYRt2rpp	0;0	TYRtex	0.331	0.785	1	0.853105	TYRt2rpp	0.96	0.04	1	3.23964
orn_c	4.05514	PTRCORNt7pp;PTRCt2pp;AKGDH;ARGORNt7pp;AST;SADH	0;1;2;0;1;2	PTRCORNt7pp;PTRCt2pp	0.909	0.091	0.5;0.5	2.2884	AKGDH;ARGORNt7pp;AST;SADH	0.817	0.183	0.1795;0.46149;0.1795;0.1795	1.76674
2shchc_c	4.05268	ALATA_L;SEPHCHCS;SHCHCS3;DHNCOAS;SUCBZL;SUCBZS	2;1;0;2;1;0	ALATA_L;SEPHCHCS;SHCHCS3	0.929	0.071	0.33333;0.33333;0.33333	2.99659	DHNCOAS;SUCBZL;SUCBZS	0.506	0.494	0.33333;0.33333;0.33333	1.0561
asn_L_c	4.03399	ASNS2;ASPTA;CITL;GLUDy;GLUPRT;P5CD;	0;1;2;2;2;2;	ASNS2;ASPTA;CITL;GLUDy;GLUPRT;P5CD	0.971	0.029	0.15281;0.22115;0.22115;0.25207;0.053555;0.09926	4.03399	[]	NaN	NaN	[]	NaN
sucbz_c	3.94144	DHNCOAS;DHNCOAT;SUCBZL;SEPHCHCS;SHCHCS3;SUCBZS	1;2;0;2;1;0	DHNCOAS;DHNCOAT;SUCBZL	0.58	0.42	0.33333;0.33333;0.33333	1.13274	SEPHCHCS;SHCHCS3;SUCBZS	0.915	0.085	0.33333;0.33333;0.33333	2.8087
ocACP_c	3.85844	'3OAR140;3OAS140;5DOAN;AACPS4;ACPPAT161;AGPAT161;APG3PAT161;EAR120x;GLYK;LIPAMPL;LIPOCT;LIPOS;MCOATA;METS;U23GAAT;UAGAAT;UAGDP;UH...' <Preview truncated at 128 characters>	2;1;2;2;1;1;2;2;2;2;0;1;2;2;1;1;2;2;2;1;0;1;2;1;2	'3OAR140;3OAS140;5DOAN;AACPS4;ACPPAT161;AGPAT161;APG3PAT161;EAR120x;GLYK;LIPAMPL;LIPOCT;LIPOS;MCOATA;METS;U23GAAT;UAGAAT;UAGDP;UH...' <Preview truncated at 128 characters>	0.966	0.034	'0.077515;0.077515;0.038758;0.10225;0.051126;0.051126;0.051126;0.052227;0.051126;0.052227;0.052227;0.052227;0.096756;0.038758;0.0...' <Preview truncated at 128 characters>	2.85645	3HAD100;3OAR100;3OAS100;AACPS3;ACPPAT160;MCOATA;SUCOAS	0.282	0.718	0.14286;0.14286;0.14286;0.14286;0.14286;0.14286;0.14286	1.00199
orn_p	3.74592	ARGORNt7pp;ARGtex;PTRCORNt7pp;PTRCt2pp	0;1;0;1	ARGORNt7pp;ARGtex	0.789	0.211	0.5;0.5	1.45752	PTRCORNt7pp;PTRCt2pp	0.912	0.088	0.5;0.5	2.2884
cys_L_p	3.6691	CYStex;ACHBS;ACLS;CYSDS;CYSTL;DHDPS;SHSL1;SUCDi	0;2;2;1;2;2;1;2	CYStex	0.346	0.774	1	0.853105	ACHBS;ACLS;CYSDS;CYSTL;DHDPS;SHSL1;SUCDi	0.934	0.066	0.13876;0.34601;0.11755;0.073507;0.17716;0.073507;0.073507	2.816
ala_B_c	3.66181	ASP1DC;ASPTA;CITL;CTPS2;GLUDy;PPC;PANTS;PNTK;PPNCL2	0;1;2;2;2;2;0;1;2	ASP1DC;ASPTA;CITL;CTPS2;GLUDy;PPC	0.937	0.063	0.125;0.25;0.125;0.125;0.25;0.125	2.63019	PANTS;PNTK;PPNCL2	0.495	0.505	0.33333;0.33333;0.33333	1.03162
cobalt2_p	3.64985	COBALT2tex;COBALT2tpp	0;0	COBALT2tex	0.378	0.755	1	0.853105	COBALT2tpp	0.945	0.055	1	2.79674
dcamp_c	3.64078	ADSS;AICART;ASPTA;CITL;GLUDy;GLUPRT;IMPC;ADSL1r;FRD3;FUM;MDH;NADH18pp;SUCOAS	0;2;1;2;2;2;1;0;1;1;2;2;2	ADSS;AICART;ASPTA;CITL;GLUDy;GLUPRT;IMPC	0.94	0.06	0.12204;0.12204;0.13383;0.13383;0.28275;0.083469;0.12204	2.64265	ADSL1r;FRD3;FUM;MDH;NADH18pp;SUCOAS	0.328	0.672	0.28571;0.14286;0.14286;0.14286;0.14286;0.14286	0.998139
thr_L_p	3.63677	HSK;THRS;THRt2rpp;ACHBS;THRD_L;THRt4pp	2;1;0;2;1;0	HSK;THRS;THRt2rpp	0.911	0.089	0.33333;0.33333;0.33333	2.38483	ACHBS;THRD_L;THRt4pp	0.698	0.302	0.33333;0.33333;0.33333	1.25193
pro_L_c	3.59082	G5SD;P5CR;PROD2	2;0;0	G5SD;P5CR	0.777	0.223	0.48057;0.51943	1.35398	PROD2	0.916	0.084	1	2.23684
14dhncoa_c	3.57546	3OAS140;ACCOAC;ACOAD5f;ACPPAT160;DHNAOT4;DHNCOAT;DPCOAK;FACOAE120;MCOATA;NADH18pp;PTPATi;ACCOAL;DHNCOAS;FACOAE80;SUCBZL;SUCBZS	2;2;2;2;1;0;1;1;1;2;2;2;0;2;1;2	3OAS140;ACCOAC;ACOAD5f;ACPPAT160;DHNAOT4;DHNCOAT;DPCOAK;FACOAE120;MCOATA;NADH18pp;PTPATi	0.812	0.188	0.052632;0.052632;0.26316;0.052632;0.052632;0.052632;0.052632;0.26316;0.052632;0.052632;0.052632	1.72847	ACCOAL;DHNCOAS;FACOAE80;SUCBZL;SUCBZS	0.848	0.152	0.16713;0.16713;0.3315;0.16713;0.16713	1.84699
pan4p_c	3.52413	CYSS;PNTK;PPCDC;PPNCL2;DPCOAK;FACOAE80;PTPATi	2;2;0;1;1;2;0	CYSS;PNTK;PPCDC;PPNCL2	0.219	0.781	0.25;0.25;0.25;0.25	0.903023	DPCOAK;FACOAE80;PTPATi	0.915	0.085	0.33333;0.33333;0.33333	2.62111
moadcosh_c	3.51385	MOADSUx;MPTSS;BMOCOS;MOCOS;MPTAT;MPTS;MPTSS	0;1;2;2;1;0;1	MOADSUx;MPTSS	0.847	0.153	0.5;0.5	1.76721	BMOCOS;MOCOS;MPTAT;MPTS;MPTSS	0.837	0.163	0.1;0.1;0.2;0.2;0.4	1.74664
2dmmql8_c	3.50676	;DHNAOT4;DHNCOAS;DHNCOAT;GRTT;HBZOPT;IPDPS;OCTDPS;OPHBDC;UDCPDPS	;0;2;1;2;1;2;1;2;2	[]	NaN	NaN	[]	NaN	DHNAOT4;DHNCOAS;DHNCOAT;GRTT;HBZOPT;IPDPS;OCTDPS;OPHBDC;UDCPDPS	0.968	0.032	0.18567;0.18567;0.18567;0.02758;0.12681;0.071652;0.058857;0.12681;0.031277	3.50676
dad_5_c	3.50131	CPPPGO2;TYRL;TYRt2rpp;TYRtex;UPP3S;UPPDC1;FACOAE80;LIPOS;OCTNLL	0;0;1;2;2;1;2;0;1	CPPPGO2;TYRL;TYRt2rpp;TYRtex;UPP3S;UPPDC1	0.824	0.176	0.1;0.1;0.3;0.3;0.1;0.1	1.64404	FACOAE80;LIPOS;OCTNLL	0.856	0.144	0.33333;0.33333;0.33333	1.85727
sbzcoa_c	3.49933	DHNAOT4;DHNCOAS;DHNCOAT;FACOAE120;ACACT4r;ACCOAL;DHNCOAT;FACOAE80;PPCSCT;SHCHCS3;SUCBZL;SUCBZS;THDPS	2;0;1;2;2;1;1;1;2;2;0;1;2	DHNAOT4;DHNCOAS;DHNCOAT;FACOAE120	0.817	0.183	0.25;0.25;0.25;0.25	1.67094	ACACT4r;ACCOAL;DHNCOAT;FACOAE80;PPCSCT;SHCHCS3;SUCBZL;SUCBZS;THDPS	0.832	0.168	0.11111;0.11111;0.11111;0.11111;0.11111;0.11111;0.11111;0.11111;0.11111	1.82839
alaala_c	3.48695	ALAALAabcpp;ALAALAr;ALAR;VPAMTr;PAPPT3;UAGPT3;UGMDDS;UMPK	0;0;1;2;1;2;0;2	ALAALAabcpp;ALAALAr;ALAR;VPAMTr	0.915	0.085	0.06285;0.18855;0.3771;0.3715	2.49722	PAPPT3;UAGPT3;UGMDDS;UMPK	0.382	0.618	0.25;0.25;0.25;0.25	0.989731
2obut_c	3.4396	THRD_L;THRt2rpp;THRtex;ACHBS;DHAD2;KARA2	0;1;2;0;2;1	THRD_L;THRt2rpp;THRtex	0.894	0.106	0.33333;0.33333;0.33333	2.42567	ACHBS;DHAD2;KARA2	0.451	0.549	0.33333;0.33333;0.33333	1.01392
orot5p_c	3.4194	DHORD5;DHORTS;NO3R2pp;ORPT;R15BPK;NDPK2;OMPDC;UMPK	1;2;2;0;1;2;0;1	DHORD5;DHORTS;NO3R2pp;ORPT;R15BPK	0.912	0.088	0.14286;0.14286;0.14286;0.14286;0.42857	2.58454	NDPK2;OMPDC;UMPK	0.155	0.845	0.31528;0.34236;0.34236	0.834864
cys_L_c	3.4036	CYStex;ALATA_L;CYSDS;CYSTL;FUM;GLUDy;METS;SHSL1;SUCDi;VALTA	1;1;0;1;2;2;2;0;1;2	CYStex	0.322	0.799	1	0.853105	ALATA_L;CYSDS;CYSTL;FUM;GLUDy;METS;SHSL1;SUCDi;VALTA	0.922	0.078	0.10094;0.095001;0.059409;0.12163;0.26493;0.059409;0.059409;0.12163;0.11765	2.5505
ichor_c	3.38868	POR5;SEPHCHCS;SHCHCS3;SUCBZS;ACHBS;ANPRT;ANS;CHORM;GLNS;ICHORS_copy1;PHETA1;PPNDH	2;0;1;2;2;2;1;1;2;0;2;2	POR5;SEPHCHCS;SHCHCS3;SUCBZS	0.917	0.083	0.25;0.25;0.25;0.25	2.51902	ACHBS;ANPRT;ANS;CHORM;GLNS;ICHORS_copy1;PHETA1;PPNDH	0.079	0.921	0.11111;0.11111;0.11111;0.11111;0.11111;0.22222;0.11111;0.11111	0.869666
hdca_c	3.32066	ACOAD7f;ECOAH7;FACOAE160;AACPS3;ACPPAT160;AGPAT160;APG3PAT160;DASYN160;G3PAT160	1;2;0;0;1;1;2;2;1	ACOAD7f;ECOAH7;FACOAE160	0.839	0.161	0.33333;0.33333;0.33333	1.68811	AACPS3;ACPPAT160;AGPAT160;APG3PAT160;DASYN160;G3PAT160	0.8	0.2	0.375;0.0625;0.1875;0.0625;0.1875;0.125	1.63255
2sephchc_c	3.30893	ASPTA;GLUDy;GMPS2;HSTPT;IG3PS;IGPDH;LEUTAi;PPC;SEPHCHCS;FORtppi;PFL;SHCHCS3;SUCBZL;SUCBZS	1;2;2;1;2;2;1;2;0;2;1;0;2;1	ASPTA;GLUDy;GMPS2;HSTPT;IG3PS;IGPDH;LEUTAi;PPC;SEPHCHCS	0.385	0.615	0.1875;0.1875;0.0625;0.0625;0.0625;0.0625;0.0625;0.1875;0.125	1.0535	FORtppi;PFL;SHCHCS3;SUCBZL;SUCBZS	0.889	0.111	0.2;0.2;0.2;0.2;0.2	2.25543
[truncated: 465 more rows]

## Sheet: NT - Manual Pathways
NTs	Rxns
glu_L_e	GLUVESSEC
dopa_e	DOPAVESSEC;DOPAt4_2_r;DOPAtu;TYR3MO2;TYRDOPO;3HLYTCL
adrnl_e	ADRNLPVESSEC;NORANMT
[truncated: 7 more rows]

## Sheet: NT - MetPath Extracted
	ex1	ex2	ex3a	ex3b	ex3c	ex3d	ex3e	ex4	ex5a	ex5b	ex6a	ex6b	ex8	gran	ln1a	ln1b	ln1c	ln2	ln3	ln4a	ln4b	ln6a	ln6b	ln7	ln8	purk1	purk2	end	per	ast	ast_cer	oli	opc	opc_cer
[truncated: 10 more rows]

[truncated: 4 more sheets: Universal Database Conditions, Universal Database, KEGG TCA Example, KO Data]
